# Supplementary material for: Design of RNA splicing analysis null models for post hoc filtering of Drosophila head RNA-Seq data with the splicing analysis kit (Spanki)
Source: BMC Bioinformatics. 2013 Nov 9;14:320. doi: 10.1186/1471-2105-14-320 (PMC3827500; doi:10.1186/1471-2105-14-320)
Supplement: Additional file 1 — RNA-Seq read depth. [file 1471-2105-14-320-S1.xls]

## Sheet: Read_mapping_results
Lane ID	Sample	Instrument	Lane	Biorep	Sample ID	Runlength	Pipeline	GA version	Read pairs	Reads total	Total UNIQUE mapping	GEO accession
R50L5_WT_F	WT female heads	GA Iix	5	WT_F_R1	WT_F_rep1a	76X2	1.6.47.1	GA IIx	26250939	52501878	29637147	GSM928376
R57L4_WT_F	WT female heads	HiSeq 2000	4	WT_F_R2	WT_F_rep2a	76X2	CASAVA-1.7.0/RTAVersion-1.7.48/HiSeqControl-1.1.37.8	HiSeq 2000	74247121	148494242	62233181	GSM928383
R63L5_WT_F	WT female heads	HiSeq 2000	5	WT_F_R1	WT_F_rep1b	76X2	CASAVA-1.7.0/RTAVersion-1.7.48/HiSeqControl-1.1.37.8	HiSeq 2000	99386140	198772280	108172410	GSM928392
Total									199884200	399768400	200042738
R50L6_WT_M	WT male heads	GA Iix	6	WT_M_R1	WT_M_rep1a	76X2	1.6.47.1	GA IIx	25983386	51966772	29484201	GSM928377
R57L5_WT_M	WT male heads	HiSeq 2000	5	WT_M_R2	WT_M_rep2a	76X2	CASAVA-1.7.0/RTAVersion-1.7.48/HiSeqControl-1.1.37.8	HiSeq 2000	62832010	125664020	61541082	GSM928384
R63L6_WT_M	WT male heads	HiSeq 2000	6	WT_M_R1	WT_M_rep1b	76X2	CASAVA-1.7.0/RTAVersion-1.7.48/HiSeqControl-1.1.37.8	HiSeq 2000	102965810	205931620	111146748	GSM928393
Total									191781206	383562412	202172031
