# Supplementary material for: Design of RNA splicing analysis null models for post hoc filtering of Drosophila head RNA-Seq data with the splicing analysis kit (Spanki)
Source: BMC Bioinformatics. 2013 Nov 9;14:320. doi: 10.1186/1471-2105-14-320 (PMC3827500; doi:10.1186/1471-2105-14-320)
Supplement: Additional file 2 — Details of junction detection in Drosophila heads. [file 1471-2105-14-320-S2.xls]

## Sheet: Description
Details of junction detection in Drosophila heads
Note: Sample 1 is female heads, sample 2 is male heads
Description of fields
juncid	Unique identifier
geneassign	Gene this junction is from
annostatus	Annotation status:
	un: unannotated, an: annotated
	un.ad: unannotated, annotated donor
	un.aa: unannottaed, annotated acceptor
	un.aa.ad: unannoted join of annotated donor and annotated acceptor
intron_size	Intron size in bp
regcode	as: alternatively spliced, ap: alternative promoters
	as.ap: alternative spiiced and alternative promoters
	con: constitutively spliced
avg_totalcov	Average total junction coverage
cov1	Coverage in sample 1
irt1	Total intron read-through in sample 1
dncov1	Junction coverage to other joins from this donor
donor_irt1	Intron read through at this donor
totalcov1	cov1 + dncov1 + donor_irt1
cov2	Total intron read-through in sample 2
irt2	Junction coverage to other joins from this donor
dncov2	Intron read through at this donor
donor_irt2	Intron read through at this donor
totalcov2	cov2 + dncov2 + donor_irt2
PSI_donor1	PSI-junc, sample 1
PSI_donor2	PSI-junc, sample 2
deltaPSI_donor	Delta PSI-junc
pval_donor	pvalue for comparing PSI-jnuc in sample 1 v sample 2
qval_donor	Applying Benjamini-Hochberg correction
Sorting
Data are sorted by junction ID

## Sheet: junctions
juncid	geneassign	annostatus	intron_size	regcode	avg_totalcov	cov1	irt1	dncov1	donor_irt1	totalcov1	cov2	irt2	dncov2	donor_irt2	totalcov2	PSI_donor1	PSI_donor2	deltaPSI_donor	pval_donor	qval_donor
chr2L:10001434_10002187:-	FBgn0051755	an	754	as	4	4	0	0	0	4	1	1	2	0	3	0	0.666667	-0.666667	1	1
chr2L:10002238_10002296:-	FBgn0051755	an	59	as	2	2	0	0	0	2	6	0	0	0	6	0	0	0	1	1
chr2L:10002343_10002398:-	ambiguous	an	56	-	2	2	0	0	0	2	1	0	0	0	1	0	0	0	1	1
chr2L:10004127_10004534:+	FBgn0043456	an	408	as	397	341	57	0	56	397	346	70	1	70	417	0.141058	0.170264	-0.0292059	0.288304	0.963921
chr2L:10004572_10005423:+	FBgn0043456	an	852	as	482	472	14	0	10	482	490	10	0	7	497	0.0207469	0.0140845	0.00666238	0.470909	1
chr2L:10005507_10005567:+	FBgn0043456	an	61	as	347	289	58	0	58	347	332	47	0	45	377	0.167147	0.119363	0.0477836	0.0707421	0.658993
chr2L:10006418_10006474:+	FBgn0043456	an	57	as	575	543	39	0	32	575	610	32	0	28	638	0.0556522	0.0438871	0.011765	0.356453	1
chr2L:10006586_10006907:+	FBgn0043456	an	322	as	372	332	47	0	40	372	379	40	0	35	414	0.107527	0.0845411	0.0229858	0.27707	0.951977
chr2L:10007179_10007251:+	FBgn0043456	an	73	as	499	122	54	325	52	499	135	48	305	48	488	0.755511	0.723361	0.0321504	0.480103	1
chr2L:10007179_10007254:+	FBgn0043456	an	76	as	499	325	52	122	52	499	305	49	135	48	488	0.348697	0.375	-0.0263026	1	1
chr2L:10007342_10007413:+	FBgn0043456	an	72	as	411	362	49	0	49	411	283	55	0	55	338	0.119221	0.162722	-0.0435005	0.0903308	0.713092
chr2L:10007504_10007566:+	FBgn0043456	an	63	as	447	378	72	0	69	447	423	65	0	63	486	0.154362	0.12963	0.0247328	0.301479	0.980254
chr2L:10009422_10009480:+	FBgn0011584	un	59	asap	67	10	395	0	57	67	7	507	0	93	100	0.850746	0.93	-0.0792537	0.119529	0.772213
chr2L:10009537_10010736:+	FBgn0011584	an	1200	asap	758	730	36	0	28	758	848	45	2	41	891	0.0369393	0.0482604	-0.0113211	0.388965	1
chr2L:10009827_10010736:+	FBgn0011584	un.aa	910	asap	5	2	11	0	3	5	2	6	0	2	4	0.6	0.5	0.1	1	1
chr2L:10010558_10010736:+	FBgn0011584	an	179	asap	1154	1059	103	0	95	1154	1036	95	0	91	1127	0.0823224	0.0807453	0.00157702	0.939041	1
chr2L:10011553_10011606:+	FBgn0011584	an	54	asap	1217	955	265	1	261	1217	1078	262	0	257	1335	0.215283	0.192509	0.0227741	0.168022	0.847433
chr2L:10011553_10011608:+	FBgn0011584	un.ad	56	asap	1217	1	264	955	261	1217	0	262	1078	257	1335	0.999178	1	-0.000821693	1	1
chr2L:10011909_10012399:+	FBgn0011584	an	491	asap	1553	852	706	0	701	1553	835	643	0	640	1475	0.451384	0.433898	0.0174861	0.341432	1
chr2L:10032740_10032888:+	FBgn0027600	an	149	con	21	21	0	0	0	21	16	3	0	2	18	0	0.111111	-0.111111	0.206478	0.895158
chr2L:10032954_10036817:+	FBgn0027600	an	3864	con	12	11	6	0	1	12	19	5	0	1	20	0.0833333	0.05	0.0333333	1	1
chr2L:10037074_10037160:+	FBgn0027600	an	87	con	13	6	17	0	7	13	9	13	0	9	18	0.538462	0.5	0.0384615	1	1
chr2L:10037280_10038217:+	FBgn0027600	an	938	con	22	14	8	0	8	22	40	3	0	3	43	0.363636	0.0697674	0.293869	0.00494259	0.222407
chr2L:10038615_10038692:+	FBgn0027600	an	78	con	35	28	7	0	7	35	28	9	0	9	37	0.2	0.243243	-0.0432432	0.779251	1
chr2L:10050643_10050701:+	FBgn0053301	an	59	con	19	19	1	0	0	19	10	1	0	1	11	0	0.0909091	-0.0909091	0.366667	1
chr2L:100517_100571:+	FBgn0031216	an	55	con	246	222	26	0	24	246	228	31	0	30	258	0.097561	0.116279	-0.0187181	0.565162	1
chr2L:10057205_10057621:+	FBgn0011823	an	417	con	6	1	14	0	5	6	2	18	0	13	15	0.833333	0.866667	-0.0333333	1	1
chr2L:10058135_10058198:+	FBgn0011823	an	64	con	9	3	6	0	6	9	1	1	0	1	2	0.666667	0.5	0.166667	1	1
chr2L:10058770_10058846:+	FBgn0011823	an	77	con	1	1	0	0	0	1	5	1	0	1	6	0	0.166667	-0.166667	1	1
chr2L:10061000_10062564:+	FBgn0032178	an	1565	con	26	21	6	0	5	26	9	2	0	1	10	0.192308	0.1	0.0923077	0.654609	1
chr2L:10061057_10062564:+	FBgn0032178	un.aa	1508	con	2	1	2	0	1	2	0	1	0	0	0	0.5	0	0.5	1	1
chr2L:10062090_10062564:+	FBgn0032178	un.aa	475	con	4	0	5	0	4	4	1	4	0	3	4	1	0.75	0.25	1	1
chr2L:10062453_10062564:+	FBgn0032178	un.aa	112	con	1	0	2	0	1	1	1	1	0	0	1	1	0	1	1	1
chr2L:10063442_10063500:+	FBgn0032178	an	59	con	41	38	3	0	3	41	25	1	0	1	26	0.0731707	0.0384615	0.0347092	1	1
chr2L:10063655_10063712:+	FBgn0032178	an	58	con	10	10	0	0	0	10	3	0	0	0	3	0	0	0	1	1
chr2L:10065316_10065613:-	FBgn0032180	an	298	con	61	57	19	0	4	61	52	26	0	8	60	0.0655738	0.133333	-0.0677596	0.239878	0.916751
chr2L:10066118_10066186:-	FBgn0032180	an	69	con	64	58	18	0	6	64	66	21	1	2	69	0.09375	0.0434783	0.0502717	0.155802	0.828299
chr2L:10066377_10068222:-	FBgn0032180	an	1846	con	67	64	17	0	3	67	89	16	0	3	92	0.0447761	0.0326087	0.0121674	0.697141	1
chr2L:10068356_10068635:-	FBgn0032180	an	280	con	61	49	27	0	12	61	79	28	0	6	85	0.196721	0.0705882	0.126133	0.0387151	0.537093
chr2L:10069673_10073174:-	FBgn0032180	an	3502	con	60	59	14	0	1	60	48	15	0	0	48	0.0166667	0	0.0166667	1	1
chr2L:100704_100761:+	FBgn0031216	an	58	con	248	202	54	2	44	248	236	41	0	33	269	0.185484	0.122677	0.0628073	0.0835777	0.697226
chr2L:100704_100810:+	FBgn0031216	un.ad	107	con	248	1	170	203	44	248	0	169	236	33	269	0.995968	1	-0.00403226	1	1
chr2L:100704_100835:+	FBgn0031216	un.ad	132	con	248	1	237	203	44	248	0	229	236	33	269	0.995968	1	-0.00403226	1	1
chr2L:10073385_10074138:-	FBgn0032180	an	754	con	60	59	28	0	1	60	84	21	0	3	87	0.0166667	0.0344828	-0.0178161	0.645373	1
chr2L:10074278_10074345:-	FBgn0032180	an	68	con	68	67	10	0	1	68	121	23	0	1	122	0.0147059	0.00819672	0.00650916	1	1
chr2L:10074529_10075220:-	FBgn0032180	an	692	con	43	43	5	0	0	43	55	10	0	3	58	0	0.0517241	-0.0517241	0.259208	0.925162
chr2L:10075371_10075918:-	FBgn0032180	an	548	con	72	68	10	0	4	72	76	15	0	2	78	0.0555556	0.025641	0.0299145	0.427634	1
chr2L:10075866_10075918:-	FBgn0032180	un.ad	53	con	55	1	6	50	4	55	0	4	76	2	78	0.981818	1	-0.0181818	1	1
chr2L:10076266_10080374:-	FBgn0032180	an	4109	con	54	49	17	0	5	54	65	6	0	3	68	0.0925926	0.0441176	0.0484749	0.463999	1
chr2L:10080492_10081247:-	FBgn0032180	an	756	con	66	61	13	0	5	66	99	18	0	2	101	0.0757576	0.019802	0.0559556	0.114237	0.76295
chr2L:10081947_10086200:-	FBgn0032180	an	4254	con	64	64	13	0	0	64	76	12	0	1	77	0	0.012987	-0.012987	1	1
chr2L:100943_101015:+	FBgn0031216	an	73	con	194	183	13	0	11	194	180	13	0	12	192	0.056701	0.0625	-0.00579897	0.833167	1
chr2L:10097054_10097782:-	FBgn0262032	an	729	con	47	47	7	0	0	47	53	8	0	0	53	0	0	0	1	1
chr2L:10098011_10126000:-	FBgn0262032	an	27990	con	67	66	8	0	1	67	31	10	0	4	35	0.0149254	0.114286	-0.0993603	0.046016	0.572614
chr2L:10104056_10104791:+	FBgn0083945	an	736	con	20	1	25	0	19	20	1	19	0	14	15	0.95	0.933333	0.0166667	1	1
chr2L:10104965_10106163:+	FBgn0083945	an	1199	con	10	1	9	0	9	10	0	6	0	4	4	0.9	1	-0.1	1	1
chr2L:10111073_10114750:+	FBgn0083945	an	3678	con	3	1	5	0	2	3	0	3	0	2	2	0.666667	1	-0.333333	1	1
chr2L:10114896_10117938:+	FBgn0083945	an	3043	con	13	11	14	0	2	13	4	8	0	2	6	0.153846	0.333333	-0.179487	0.557276	1
chr2L:10118199_10119246:+	FBgn0083945	un.ad	1048	con	22	0	15	18	4	22	1	4	16	1	18	1	0.944444	0.0555556	0.333333	1
chr2L:10118199_10120719:+	FBgn0083945	an	2521	con	22	18	4	0	4	22	16	2	1	1	18	0.181818	0.111111	0.0707071	0.363412	1
chr2L:101195_101248:+	FBgn0031216	an	54	con	290	237	57	0	53	290	215	64	0	62	277	0.182759	0.223827	-0.0410681	0.250749	0.916805
chr2L:10120861_10121899:+	FBgn0083945	an	1039	con	56	27	33	0	29	56	24	38	0	29	53	0.517857	0.54717	-0.0293127	0.848288	1
chr2L:10122039_10125034:+	FBgn0083945	an	2996	con	35	31	9	0	4	35	15	6	0	4	19	0.114286	0.210526	-0.0962406	0.4309	1
chr2L:10126231_10127517:-	FBgn0262032	an	1287	con	73	69	16	0	4	73	73	16	0	4	77	0.0547945	0.0519481	0.00284647	1	1
chr2L:10127610_10127769:-	FBgn0262032	an	160	con	50	48	9	0	2	50	41	16	0	2	43	0.04	0.0465116	-0.00651163	1	1
chr2L:10127878_10136645:-	FBgn0262032	an	8768	con	62	62	3	0	0	62	80	8	0	0	80	0	0	0	1	1
chr2L:1014485_1014549:-	FBgn0031294	an	65	as	1011	1010	53	0	1	1011	1015	69	0	0	1015	0.00098912	0	0.00098912	0.499013	1
chr2L:1014717_1014776:-	FBgn0031294	an	60	as	796	793	218	0	3	796	852	279	0	0	852	0.00376884	0	0.00376884	0.112466	0.759109
chr2L:1014975_1015034:-	FBgn0031294	an	60	as	1153	1150	40	0	3	1153	1298	59	0	2	1300	0.00260191	0.00153846	0.00106345	0.670851	1
chr2L:10150410_10151253:+	FBgn0032187	un.ad	844	ap	0	0	6	0	0	0	2	5	0	3	5	0	0.6	-0.6	1	1
chr2L:1015245_1015314:-	FBgn0031294	un.ad	70	as	2404	0	901	2401	3	2404	2	936	2451	2	2455	1	0.999185	0.000814664	0.428571	1
chr2L:1015257_1015314:-	FBgn0031294	an	58	as	2404	2401	251	0	3	2404	2848	313	0	2	2850	0.00124792	0.000701754	0.000546166	0.665696	1
chr2L:10153236_10153322:+	FBgn0032187	an	87	ap	0	0	2	0	0	0	1	2	0	0	1	0	0	0	1	1
chr2L:10153493_10153560:+	FBgn0032187	an	68	ap	4	0	7	0	4	4	1	2	0	1	2	1	0.5	0.5	0.333333	1
chr2L:1015928_1015992:-	FBgn0031294	an	65	as	1283	1279	92	0	4	1283	1479	123	0	2	1481	0.00311769	0.00135044	0.00176725	0.425398	1
chr2L:1016068_1016138:-	FBgn0031294	un.ad	71	as	942	2	226	937	3	942	1	269	920	2	923	0.997877	0.998917	-0.00103972	1	1
chr2L:1016077_1016138:-	FBgn0031294	an	62	as	2391	2388	125	0	3	2391	3044	157	0	2	3046	0.00125471	0.000656599	0.000598106	0.659794	1
chr2L:101620_101875:+	FBgn0031216	an	256	con	122	66	60	0	56	122	55	81	0	71	126	0.459016	0.563492	-0.104476	0.127188	0.779213
chr2L:1017642_1017710:-	FBgn0031294	an	69	as	1071	1064	49	0	7	1071	1200	59	0	5	1205	0.00653595	0.00414938	0.00238657	0.564957	1
chr2L:1017769_1019267:-	FBgn0031294	an	1499	as	3023	3015	12	0	8	3023	3407	8	0	5	3412	0.00264638	0.00146542	0.00118096	0.405722	1
chr2L:10182931_10183007:-	FBgn0028675	an	77	con	39	31	10	0	8	39	30	9	0	5	35	0.205128	0.142857	0.0622711	0.551816	1
chr2L:10183205_10183449:-	FBgn0028675	an	245	con	22	20	12	0	2	22	11	12	0	2	13	0.0909091	0.153846	-0.0629371	0.617647	1
chr2L:10183745_10184239:-	FBgn0028675	an	495	con	25	23	12	0	2	25	27	23	0	11	38	0.08	0.289474	-0.209474	0.0588256	0.622949
chr2L:10184368_10184591:-	FBgn0028675	an	224	con	24	17	8	0	7	24	16	13	0	6	22	0.291667	0.272727	0.0189394	1	1
chr2L:10185361_10185641:-	FBgn0028675	an	281	con	18	18	3	0	0	18	16	4	0	0	16	0	0	0	1	1
chr2L:10185838_10185906:-	FBgn0028675	an	69	con	8	8	2	0	0	8	11	2	0	0	11	0	0	0	1	1
chr2L:10186065_10186489:-	FBgn0028675	an	425	con	6	5	3	0	1	6	8	2	0	1	9	0.166667	0.111111	0.0555556	1	1
chr2L:10187122_10188156:-	FBgn0028675	an	1035	con	7	7	3	0	0	7	4	7	0	0	4	0	0	0	1	1
chr2L:10188261_10188347:-	FBgn0028675	an	87	con	4	4	0	0	0	4	8	0	0	0	8	0	0	0	1	1
chr2L:10188959_10189021:-	FBgn0028675	an	63	con	4	4	2	0	0	4	7	9	0	2	9	0	0.222222	-0.222222	1	1
chr2L:10189215_10189275:-	FBgn0028675	an	61	con	12	12	1	0	0	12	15	4	0	0	15	0	0	0	1	1
chr2L:10189413_10189616:-	FBgn0028675	an	204	con	5	5	0	0	0	5	12	1	0	0	12	0	0	0	1	1
chr2L:10189755_10191607:-	FBgn0028675	an	1853	con	9	9	0	0	0	9	12	0	0	0	12	0	0	0	1	1
chr2L:10191185_10191238:-	FBgn0051874	an	54	con	1	1	1	0	0	1	1	0	0	0	1	0	0	0	1	1
chr2L:101915_101978:+	FBgn0031216	un	64	con	26	7	21	0	19	26	12	37	0	33	45	0.730769	0.733333	-0.0025641	1	1
chr2L:10191870_10193217:-	FBgn0028675	an	1348	con	15	15	0	0	0	15	8	2	0	0	8	0	0	0	1	1
chr2L:1019322_1019550:-	FBgn0031294	un.aa	229	as	786	2	20	781	3	786	0	23	0	2	2	0.997455	1	-0.00254453	1	1
chr2L:1019322_1033686:-	FBgn0031294	an	14365	as	1316	1307	24	2	7	1316	1791	25	2	4	1797	0.00683891	0.0033389	0.00350001	0.220516	0.906763
chr2L:10194083_10194150:-	FBgn0028675	an	68	con	15	15	2	0	0	15	22	2	0	0	22	0	0	0	1	1
chr2L:10194314_10194367:-	FBgn0028675	an	54	con	15	14	1	0	1	15	6	0	0	0	6	0.0666667	0	0.0666667	1	1
chr2L:10194506_10194871:-	FBgn0028675	an	366	con	5	4	1	0	1	5	0	3	0	0	0	0.2	0	0.2	1	1
chr2L:10194985_10195209:-	FBgn0028675	an	225	con	13	13	2	0	0	13	8	4	0	0	8	0	0	0	1	1
chr2L:10195802_10195869:-	FBgn0028675	an	68	con	1	1	1	0	0	1	1	2	0	1	2	0	0.5	-0.5	1	1
chr2L:10196086_10196146:-	FBgn0028675	un.aa	61	con	4	1	1	3	0	4	0	1	0	0	0	0.75	0	0.75	1	1
chr2L:10196086_10196761:-	FBgn0028675	an	676	con	13	12	1	1	0	13	7	1	0	0	7	0.0769231	0	0.0769231	1	1
chr2L:10196287_10196761:-	FBgn0028675	un.ad	475	con	5	1	0	4	0	5	0	1	7	0	7	0.8	1	-0.2	1	1
chr2L:10196938_10196991:-	FBgn0028675	an	54	con	8	8	2	0	0	8	4	4	0	0	4	0	0	0	1	1
chr2L:10198671_10198727:-	FBgn0028675	un	57	con	6	1	11	0	5	6	0	10	0	0	0	0.833333	0	0.833333	1	1
chr2L:10200237_10200290:-	FBgn0032189	an	54	con	119	115	21	0	4	119	141	15	0	2	143	0.0336134	0.013986	0.0196274	0.415361	1
chr2L:10200357_10200415:-	FBgn0032189	an	59	con	105	100	19	0	5	105	140	9	0	5	145	0.047619	0.0344828	0.0131363	0.746275	1
chr2L:10200667_10200868:-	FBgn0032189	an	202	con	12	11	1	0	1	12	33	4	0	0	33	0.0833333	0	0.0833333	0.266667	0.935983
chr2L:10201149_10201229:+	FBgn0005593	an	81	con	2129	2120	18	0	9	2129	1930	13	0	5	1935	0.00422734	0.00258398	0.00164336	0.430643	1
chr2L:10201529_10201598:+	FBgn0005593	an	70	con	13721	11475	2258	0	2246	13721	12735	2869	0	2852	15587	0.163691	0.182973	-0.0192823	1.42642e-05	0.00537389
chr2L:10203033_10203138:-	FBgn0085188	un.aa	106	con	287	1	150	259	27	287	2	137	461	28	491	0.996516	0.995927	0.000588999	1	1
chr2L:10203033_10203383:-	FBgn0085188	an	351	con	789	745	166	1	43	789	831	137	2	28	861	0.0557668	0.0348432	0.0209236	0.0292727	0.48555
chr2L:10203661_10204171:-	FBgn0085188	an	511	con	489	465	82	0	24	489	644	83	0	22	666	0.0490798	0.033033	0.0160467	0.173845	0.856389
chr2L:10207431_10207493:-	FBgn0032192	an	63	con	10	8	5	0	2	10	20	2	0	0	20	0.2	0	0.2	0.103448	0.743473
chr2L:10207857_10207919:-	FBgn0032192	an	63	con	16	16	0	0	0	16	18	0	0	0	18	0	0	0	1	1
chr2L:1020807_1033686:-	FBgn0031294	un.ad	12880	as	1314	0	10	1307	7	1314	4	10	180	4	188	1	0.978723	0.0212766	0.0769231	0.6784
chr2L:10208352_10208407:-	FBgn0032192	an	56	con	18	17	2	0	1	18	18	8	0	2	20	0.0555556	0.1	-0.0444444	1	1
chr2L:10208583_10208644:-	FBgn0032192	an	62	con	8	8	0	0	0	8	9	1	0	1	10	0	0.1	-0.1	1	1
chr2L:10208803_10209247:-	FBgn0032192	un.aa	445	con	2	0	4	0	2	2	5	7	0	5	10	1	0.5	0.5	0.469697	1
chr2L:10208803_10209352:-	FBgn0032192	un.aa	550	con	2	0	4	0	2	2	1	3	0	1	2	1	0.5	0.5	1	1
chr2L:10208803_10209457:-	FBgn0032192	an	655	con	1	1	2	0	0	1	0	4	0	2	2	0	1	-1	0.333333	1
chr2L:10210168_10210224:-	FBgn0032193	an	57	con	102	102	6	0	0	102	85	6	0	0	85	0	0	0	1	1
chr2L:10211283_10211397:+	FBgn0032194	an	115	con	35	35	1	0	0	35	36	2	0	1	37	0	0.027027	-0.027027	1	1
chr2L:10212082_10212141:+	FBgn0032194	un	60	con	61	2	141	0	59	61	1	149	0	47	48	0.967213	0.979167	-0.0119536	1	1
chr2L:10212264_10212326:+	FBgn0032194	an	63	con	92	78	14	0	14	92	82	13	0	11	93	0.152174	0.11828	0.0338943	0.526508	1
chr2L:10212403_10212467:+	FBgn0032194	an	65	con	97	93	6	0	4	97	88	7	0	7	95	0.0412371	0.0736842	-0.0324471	0.369682	1
chr2L:10213251_10213313:+	FBgn0032194	an	63	con	49	48	2	0	1	49	44	5	0	5	49	0.0204082	0.102041	-0.0816327	0.204103	0.894047
chr2L:10214056_10214124:-	FBgn0024320	an	69	as	578	570	54	0	8	578	518	49	0	2	520	0.0138408	0.00384615	0.00999468	0.112682	0.759448
chr2L:10214992_10215057:-	FBgn0024320	an	66	as	542	533	60	0	9	542	627	67	0	5	632	0.0166052	0.00791139	0.00869377	0.18823	0.876559
chr2L:10215189_10215247:-	FBgn0024320	un	59	as	799	2	2134	0	797	799	2	2077	0	702	704	0.997497	0.997159	0.00033778	1	1
chr2L:10215902_10215985:-	FBgn0024320	un	84	as	556	1	1357	0	555	556	4	1563	0	618	622	0.998201	0.993569	0.00463231	0.377868	1
chr2L:10216451_10216509:-	FBgn0024320	an	59	as	573	571	73	0	2	573	517	57	0	1	518	0.0034904	0.0019305	0.0015599	1	1
chr2L:10216801_10216860:-	FBgn0024320	an	60	as	350	350	71	0	0	350	348	44	0	1	349	0	0.00286533	-0.00286533	0.499285	1
chr2L:10217181_10217340:-	FBgn0024320	an	160	as	306	304	159	0	2	306	281	200	0	0	281	0.00653595	0	0.00653595	0.500055	1
chr2L:10217534_10217599:-	FBgn0024320	an	66	as	304	302	27	1	1	304	323	37	1	3	327	0.00657895	0.0122324	-0.00565347	0.624811	1
chr2L:10217534_10217632:-	FBgn0024320	un.aa	99	as	302	1	157	170	131	302	1	178	205	144	350	0.996689	0.997143	-0.000454115	1	1
chr2L:10217819_10217882:-	FBgn0024320	an	64	as	461	460	40	0	1	461	463	36	0	0	463	0.0021692	0	0.0021692	0.498918	1
chr2L:10217960_10218015:-	FBgn0024320	an	56	as	286	285	8	0	1	286	233	8	0	0	233	0.0034965	0	0.0034965	1	1
chr2L:10218173_10218231:-	FBgn0024320	an	59	as	253	250	102	0	3	253	245	90	0	3	248	0.0118577	0.0120968	-0.000239067	1	1
chr2L:10218403_10218778:-	FBgn0024320	an	376	as	269	269	63	0	0	269	318	66	2	0	320	0	0.00625	-0.00625	1	1
chr2L:10218890_10219026:-	FBgn0024320	un.aa	137	as	205	1	88	199	5	205	0	79	0	4	4	0.995122	1	-0.00487805	1	1
chr2L:10218890_10220237:-	FBgn0024320	un.aa	1348	as	95	1	110	67	27	95	2	94	189	19	210	0.989474	0.990476	-0.00100251	0.569149	1
chr2L:10218890_10220692:-	FBgn0024320	an	1803	as	351	262	93	79	10	351	213	86	88	11	312	0.253561	0.317308	-0.0637464	0.510687	1
chr2L:10218890_10220796:-	FBgn0024320	an	1907	as	505	18	247	323	164	505	18	260	283	185	486	0.964356	0.962963	0.00139347	0.730228	1
chr2L:10218890_10220834:-	FBgn0024320	an	1945	as	528	27	270	314	187	528	35	215	266	140	441	0.948864	0.920635	0.0282287	0.052105	0.599051
chr2L:10218890_10220868:-	FBgn0024320	an	1979	as	451	32	193	309	110	451	29	186	272	111	412	0.929047	0.929612	-0.000565087	0.772992	1
chr2L:10221446_10221513:+	FBgn0250843	an	68	con	293	291	6	0	2	293	315	3	0	2	317	0.00682594	0.00630915	0.00051679	1	1
chr2L:10222136_10222201:+	FBgn0250843	un.aa	66	con	170	2	174	0	168	170	4	211	0	209	213	0.988235	0.981221	0.00701464	0.69691	1
chr2L:10222140_10222201:+	FBgn0250843	un.aa	62	con	144	1	149	0	143	144	0	169	0	167	167	0.993056	1	-0.00694444	0.463023	1
chr2L:10222144_10222201:+	FBgn0250843	an	58	con	728	648	86	0	80	728	851	96	0	94	945	0.10989	0.0994709	0.0104192	0.518415	1
chr2L:10222703_10223140:+	FBgn0032195	an	438	as	18	16	6	0	2	18	24	2	0	1	25	0.111111	0.04	0.0711111	0.562434	1
chr2L:10222814_10223140:+	FBgn0032195	un.aa	327	as	6	2	8	0	4	6	0	2	0	1	1	0.666667	1	-0.333333	1	1
chr2L:10223060_10223140:+	FBgn0032195	an	81	as	4	3	5	0	1	4	4	5	0	4	8	0.25	0.5	-0.25	0.575758	1
chr2L:10224893_10224957:-	FBgn0032196	an	65	as	335	332	73	0	3	335	383	62	0	2	385	0.00895522	0.00519481	0.00376042	0.66798	1
chr2L:10225150_10225278:-	FBgn0032196	an	129	as	116	115	31	0	1	116	128	35	0	1	129	0.00862069	0.00775194	0.000868752	1	1
chr2L:10225433_10225503:-	FBgn0032196	an	71	as	177	176	61	0	1	177	167	56	0	1	168	0.00564972	0.00595238	-0.000302663	1	1
chr2L:10225812_10225873:-	FBgn0032196	an	62	as	165	112	51	52	1	165	79	45	56	1	136	0.321212	0.419118	-0.0979055	1	1
chr2L:10225812_10226664:-	FBgn0032196	an	853	as	167	52	53	112	3	167	56	46	79	2	137	0.688623	0.591241	0.0973819	0.673556	1
chr2L:10225966_10226664:-	FBgn0032196	an	699	as	23	1	25	19	3	23	9	26	0	2	11	0.956522	0.181818	0.774704	0.0769231	0.6784
chr2L:10229127_10229184:-	FBgn0032197	an	58	as	104	96	30	0	8	104	98	30	0	1	99	0.0769231	0.010101	0.0668221	0.0354561	0.517784
chr2L:10229347_10229413:-	FBgn0032197	an	67	as	82	81	1	0	1	82	67	7	0	1	68	0.0121951	0.0147059	-0.00251076	1	1
chr2L:10229457_10229704:-	FBgn0032197	un.ad	248	as	29	1	44	26	2	29	0	40	21	0	21	0.965517	1	-0.0344828	1	1
chr2L:10229612_10229704:-	FBgn0032197	an	93	as	32	30	9	0	2	32	21	3	0	0	21	0.0625	0	0.0625	0.512337	1
chr2L:10229956_10231282:-	FBgn0032197	an	1327	as	68	40	33	28	0	68	49	16	20	2	71	0.411765	0.309859	0.101906	0.501832	1
chr2L:10229956_10231366:-	FBgn0032197	un.aa	1411	as	77	1	68	41	35	77	0	50	0	36	36	0.987013	1	-0.012987	1	1
chr2L:10229956_10231538:-	FBgn0032197	an	1583	as	89	27	54	41	21	89	18	44	51	30	99	0.696629	0.818182	-0.121553	0.101312	0.739073
chr2L:10231039_10231282:-	FBgn0032197	un.ad	244	as	16	1	9	15	0	16	0	12	49	2	51	0.9375	1	-0.0625	0.333333	1
chr2L:10232660_10233480:+	FBgn0032198	an	821	as	907	714	61	140	53	907	738	65	149	60	947	0.212789	0.220697	-0.00790752	0.696241	1
chr2L:10232660_10233756:+	FBgn0032198	an	1097	as	907	140	57	714	53	907	149	64	738	60	947	0.845645	0.842661	0.00298395	0.824605	1
chr2L:10232928_10233480:+	FBgn0032198	un.aa	553	as	6	0	14	0	6	6	3	7	0	2	5	1	0.4	0.6	0.0606061	0.626288
chr2L:10233305_10233480:+	FBgn0032198	un.aa	176	as	12	1	19	0	11	12	0	17	0	12	12	0.916667	1	-0.0833333	1	1
chr2L:10233353_10233480:+	FBgn0032198	un.aa	128	as	16	2	22	0	14	16	0	25	0	20	20	0.875	1	-0.125	0.190476	0.879628
chr2L:10233562_10233646:+	FBgn0032198	un.ad	85	as	1229	0	89	1140	89	1229	3	96	1111	96	1210	1	0.997521	0.00247934	0.248123	0.916751
chr2L:10233562_10233756:+	FBgn0032198	an	195	as	1229	1140	93	0	89	1229	1111	100	3	96	1210	0.0724166	0.0818182	-0.00940158	0.540833	1
chr2L:10234951_10235027:-	FBgn0051720	an	77	as	2	2	1	0	0	2	5	2	0	1	6	0	0.166667	-0.166667	1	1
chr2L:10235415_10235484:-	FBgn0051720	an	70	as	10	10	0	0	0	10	4	2	0	0	4	0	0	0	1	1
chr2L:10235664_10235726:-	FBgn0051720	an	63	as	2	2	2	0	0	2	4	1	0	0	4	0	0	0	1	1
chr2L:10235806_10236030:-	FBgn0051720	an	225	as	5	4	1	0	1	5	9	1	0	0	9	0.2	0	0.2	0.357143	1
chr2L:10236548_10236926:-	FBgn0051720	an	379	as	1	1	1	0	0	1	5	0	0	0	5	0	0	0	1	1
chr2L:10239446_10240491:+	FBgn0004419	un.aa	1046	ap	356	1	360	0	355	356	0	398	0	398	398	0.997191	1	-0.00280899	0.472149	1
chr2L:10239586_10240491:+	FBgn0004419	an	906	ap	391	350	46	0	41	391	341	45	0	45	386	0.104859	0.11658	-0.011721	0.648009	1
chr2L:10240592_10240679:+	FBgn0004419	an	88	ap	760	721	59	0	39	760	649	44	0	35	684	0.0513158	0.0511696	0.000146199	1	1
chr2L:10241059_10241132:+	FBgn0004419	an	74	ap	519	474	50	0	45	519	453	42	1	39	493	0.0867052	0.0811359	0.0055693	0.732693	1
chr2L:10241781_10241845:+	FBgn0004419	an	65	ap	638	601	43	0	37	638	537	44	0	39	576	0.0579937	0.0677083	-0.0097146	0.553347	1
chr2L:10244159_10244218:-	FBgn0024248	an	60	as	233	231	28	0	2	233	190	25	0	2	192	0.00858369	0.0104167	-0.00183298	1	1
chr2L:10244388_10244456:-	FBgn0024248	an	69	as	259	259	31	0	0	259	248	29	0	1	249	0	0.00401606	-0.00401606	0.490157	1
chr2L:10244546_10244600:-	FBgn0024248	an	55	as	239	237	39	0	2	239	233	31	0	1	234	0.0083682	0.0042735	0.0040947	1	1
chr2L:10244854_10244909:-	FBgn0024248	an	56	as	396	393	31	0	3	396	280	20	0	2	282	0.00757576	0.0070922	0.000483559	1	1
chr2L:10245104_10245219:-	FBgn0024248	an	116	as	233	230	37	0	3	233	256	43	0	2	258	0.0128755	0.00775194	0.0051236	0.671828	1
chr2L:10245352_10245409:-	FBgn0024248	an	58	as	187	184	69	0	3	187	195	87	0	3	198	0.0160428	0.0151515	0.000891266	1	1
chr2L:10245591_10245654:-	FBgn0024248	an	64	as	249	248	23	0	1	249	235	9	0	0	235	0.00401606	0	0.00401606	1	1
chr2L:10246040_10246184:-	FBgn0024248	un.aa	145	as	280	7	28	266	7	280	16	21	205	3	224	0.975	0.928571	0.0464286	0.0568687	0.616621
chr2L:10246040_10246523:-	FBgn0024248	un.aa	484	as	13	0	34	0	13	13	4	34	217	16	237	1	0.983122	0.0168776	0.135875	0.792328
chr2L:10246040_10246867:-	FBgn0024248	un.aa	828	as	278	27	26	246	5	278	15	26	195	8	218	0.902878	0.931193	-0.028315	0.119004	0.771225
chr2L:10246040_10246899:-	FBgn0024248	an	860	as	284	229	32	44	11	284	205	29	42	11	258	0.193662	0.205426	-0.0117644	0.829847	1
chr2L:10246040_10247024:-	FBgn0024248	an	985	as	342	10	90	263	69	342	7	63	177	45	229	0.97076	0.969432	0.00132792	1	1
chr2L:10246534_10246899:-	FBgn0024248	un.ad	366	as	96	1	27	84	11	96	1	31	57	11	69	0.989583	0.985507	0.00407609	1	1
chr2L:10247774_10247851:-	FBgn0000229	an	78	as	890	881	95	0	9	890	1081	112	0	5	1086	0.0101124	0.00460405	0.00550831	0.180824	0.866816
chr2L:10248136_10248196:-	FBgn0000229	an	61	as	885	881	179	0	4	885	891	251	0	5	896	0.00451977	0.00558036	-0.00106058	1	1
chr2L:10248462_10248524:-	FBgn0000229	an	63	as	835	835	293	0	0	835	883	373	0	2	885	0	0.00225989	-0.00225989	0.500132	1
chr2L:10248723_10248784:-	FBgn0000229	an	62	as	883	880	124	0	3	883	930	141	0	5	935	0.00339751	0.00534759	-0.00195009	0.726858	1
chr2L:10248915_10249094:-	FBgn0000229	an	180	as	981	980	147	0	1	981	1155	181	0	3	1158	0.00101937	0.00259067	-0.00157131	0.629776	1
chr2L:10249260_10249729:-	FBgn0000229	un.aa	470	as	295	1	195	278	16	295	0	227	1	7	8	0.99661	1	-0.00338983	1	1
chr2L:10249260_10249855:-	FBgn0000229	un.aa	596	as	116	1	210	84	31	116	1	243	359	23	383	0.991379	0.997389	-0.00600972	1	1
chr2L:10249260_10249923:-	FBgn0000229	un.aa	664	as	104	2	180	101	1	104	0	220	0	0	0	0.980769	0	0.980769	1	1
chr2L:10249260_10249931:-	FBgn0000229	un.aa	672	as	281	3	181	276	2	281	3	221	263	1	267	0.989324	0.988764	0.000559798	1	1
chr2L:10249260_10250280:-	FBgn0000229	an	1021	as	471	460	183	7	4	471	618	223	8	3	629	0.0233546	0.0174881	0.00586649	0.46915	1
chr2L:10249390_10249492:-	FBgn0000229	un.ad	103	as	22	0	96	0	22	22	1	87	0	25	26	1	0.961538	0.0384615	1	1
chr2L:10250828_10250895:+	FBgn0051717	an	68	con	97	97	6	0	0	97	85	8	0	2	87	0	0.0229885	-0.0229885	0.222202	0.907005
chr2L:10252065_10252274:+	FBgn0010407	an	210	con	40	39	1	0	1	40	36	3	0	3	39	0.025	0.0769231	-0.0519231	0.358869	1
chr2L:10252428_10252483:+	FBgn0010407	an	56	con	86	78	10	0	8	86	72	12	0	6	78	0.0930233	0.0769231	0.0161002	0.784909	1
chr2L:10253075_10253138:+	FBgn0010407	an	64	con	46	44	2	0	2	46	30	1	0	1	31	0.0434783	0.0322581	0.0112202	1	1
chr2L:10253356_10253406:+	FBgn0010407	an	51	con	41	32	9	0	9	41	48	6	0	6	54	0.219512	0.111111	0.108401	0.167818	0.846949
chr2L:10253612_10253667:+	FBgn0010407	an	56	con	61	50	14	0	11	61	57	11	0	8	65	0.180328	0.123077	0.0572509	0.457654	1
chr2L:10254116_10254192:+	FBgn0010407	an	77	con	58	53	10	0	5	58	48	4	0	1	49	0.0862069	0.0204082	0.0657987	0.215567	0.903015
chr2L:10254326_10254384:+	FBgn0010407	an	59	con	110	87	28	0	23	110	73	34	0	23	96	0.209091	0.239583	-0.0304924	0.61869	1
chr2L:10255015_10255077:-	FBgn0032200	an	63	con	1406	1403	293	0	3	1406	1541	295	0	1	1542	0.00213371	0.000648508	0.0014852	0.353301	1
chr2L:10255271_10255651:-	FBgn0032200	un.aa	381	con	126	1	419	125	0	126	1	498	245	0	246	0.992063	0.995935	-0.00387147	1	1
chr2L:10255271_10255720:-	FBgn0032200	an	450	con	723	721	420	1	1	723	884	500	1	2	887	0.00276625	0.00338219	-0.000615935	1	1
chr2L:10256507_10256909:-	FBgn0026379	an	403	asap	93	37	24	38	18	93	30	40	52	32	114	0.602151	0.736842	-0.134692	0.0423614	0.556545
chr2L:10256507_10257394:-	FBgn0026379	an	888	asap	103	27	34	48	28	103	36	38	46	30	112	0.737864	0.678571	0.0592926	0.58703	1
chr2L:10256507_10257777:-	FBgn0026379	an	1271	asap	86	11	17	64	11	86	16	22	66	14	96	0.872093	0.833333	0.0387597	1	1
chr2L:10257123_10257394:-	FBgn0026379	an	272	asap	67	39	47	0	28	67	90	44	0	30	120	0.41791	0.25	0.16791	0.0212036	0.424954
chr2L:10257717_10257777:-	FBgn0026379	an	61	asap	152	139	38	2	11	152	125	37	0	14	139	0.0855263	0.100719	-0.0151931	0.530626	1
chr2L:10257717_10257780:-	FBgn0026379	un.aa	64	asap	91	2	38	78	11	91	0	37	0	14	14	0.978022	1	-0.021978	0.222222	0.907005
chr2L:10257994_10258063:-	FBgn0026379	an	70	asap	137	137	7	0	0	137	132	9	0	0	132	0	0	0	1	1
chr2L:10258174_10258234:-	FBgn0026379	an	61	asap	126	125	25	0	1	126	93	19	0	0	93	0.00793651	0	0.00793651	1	1
chr2L:10258398_10258548:-	FBgn0026379	an	151	asap	169	168	18	0	1	169	140	14	0	3	143	0.00591716	0.020979	-0.0150619	0.336042	1
chr2L:10258657_10258727:-	FBgn0026379	an	71	asap	239	236	47	0	3	239	267	27	0	1	268	0.0125523	0.00373134	0.00882096	0.347303	1
chr2L:10258916_10259028:-	FBgn0026379	an	113	asap	199	196	103	0	3	199	176	97	0	4	180	0.0150754	0.0222222	-0.00714685	0.712537	1
chr2L:10259174_10259240:-	FBgn0026379	an	67	asap	148	147	55	0	1	148	135	40	0	0	135	0.00675676	0	0.00675676	1	1
chr2L:10259414_10259475:-	FBgn0026379	an	62	asap	181	179	12	0	2	181	181	7	0	2	183	0.0110497	0.010929	0.000120762	1	1
chr2L:10259691_10260253:-	FBgn0026379	an	563	asap	149	133	28	0	16	149	154	8	4	2	160	0.107383	0.0375	0.0698826	0.000404999	0.0544304
chr2L:10259691_10260741:-	FBgn0026379	un.ad.aa	1051	asap	84	0	88	8	76	84	4	65	31	59	94	1	0.957447	0.0425532	0.04	0.544905
chr2L:10260437_10260729:-	FBgn0026379	un	293	asap	85	1	235	4	80	85	2	210	0	85	87	0.988235	0.977011	0.0112238	1	1
chr2L:10260437_10260741:-	FBgn0026379	un.ad	305	asap	83	1	231	6	76	83	0	184	16	59	75	0.987952	1	-0.0120482	1	1
chr2L:10260437_10260853:-	FBgn0026379	un.ad	417	asap	98	2	249	2	94	98	1	208	4	83	88	0.979592	0.988636	-0.00904453	1	1
chr2L:10260585_10260729:-	FBgn0026379	un.aa	145	asap	95	4	272	11	80	95	4	205	12	85	101	0.957895	0.960396	-0.0025013	1	1
chr2L:10260585_10260741:-	FBgn0026379	an	157	asap	93	7	268	10	76	93	12	179	15	59	86	0.924731	0.860465	0.0642661	0.141793	0.801501
chr2L:10260585_10260853:-	FBgn0026379	an	269	asap	109	6	286	9	94	109	7	203	16	83	106	0.944954	0.933962	0.0109919	0.775425	1
chr2L:10264262_10264548:+	FBgn0032202	un.aa	287	as	193	1	193	0	192	193	0	210	0	206	206	0.994819	1	-0.00518135	0.483709	1
chr2L:10264265_10264548:+	FBgn0032202	an	284	as	1760	42	149	1570	148	1760	43	140	1885	136	2064	0.976136	0.979167	-0.0030303	0.711157	1
chr2L:10264265_10264551:+	FBgn0032202	an	287	as	1760	1570	150	42	148	1760	1885	140	43	136	2064	0.107955	0.0867248	0.0212297	0.0350671	0.5157
chr2L:10264634_10264763:+	FBgn0032202	an	130	as	1648	1414	237	0	234	1648	1694	247	1	243	1938	0.14199	0.125903	0.0160873	0.152588	0.821788
chr2L:10264634_10264770:+	FBgn0032202	un.ad	137	as	1648	0	237	1414	234	1648	1	245	1694	243	1938	1	0.999484	0.000515996	1	1
chr2L:10264886_10264946:+	FBgn0032202	an	61	as	828	189	663	0	639	828	201	696	0	680	881	0.771739	0.77185	-0.00011104	1	1
chr2L:10264890_10264946:+	FBgn0032202	an	57	as	1337	852	509	0	485	1337	1029	505	0	489	1518	0.362752	0.322134	0.040618	0.0241385	0.451096
chr2L:10265562_10265620:+	FBgn0259482	an	59	con	220	206	17	0	14	220	213	31	2	21	236	0.0636364	0.0974576	-0.0338213	0.379101	1
chr2L:10265562_10265628:+	FBgn0259482	un.ad	67	con	220	0	17	206	14	220	2	30	213	21	236	1	0.991525	0.00847458	0.516517	1
chr2L:10265772_10265826:+	FBgn0259482	an	55	con	421	348	82	0	73	421	375	81	0	80	455	0.173397	0.175824	-0.0024275	0.929323	1
chr2L:10265951_10266006:+	FBgn0259482	an	56	con	447	408	40	0	39	447	386	39	0	37	423	0.0872483	0.0874704	-0.000222127	1	1
chr2L:10266111_10266197:+	FBgn0259482	an	87	con	369	325	49	0	44	369	370	35	0	29	399	0.119241	0.0726817	0.0465595	0.0357728	0.519942
chr2L:10266314_10266379:+	FBgn0259482	an	66	con	381	346	37	0	35	381	298	47	0	44	342	0.0918635	0.128655	-0.0367915	0.121638	0.776049
chr2L:10266853_10266912:+	FBgn0032204	an	60	con	84	75	15	0	9	84	118	18	0	17	135	0.107143	0.125926	-0.0187831	0.83048	1
chr2L:10267301_10267423:+	FBgn0032204	an	123	con	155	132	24	0	23	155	113	9	0	8	121	0.148387	0.0661157	0.0822714	0.0352211	0.51645
chr2L:10267737_10267798:+	FBgn0032204	an	62	con	138	121	17	0	17	138	124	36	0	34	158	0.123188	0.21519	-0.0920015	0.0446455	0.567194
chr2L:10267928_10267982:+	FBgn0032204	an	55	con	191	177	18	0	14	191	234	14	0	13	247	0.0732984	0.0526316	0.0206669	0.425343	1
chr2L:10269320_10269375:+	FBgn0032205	an	56	con	100	72	28	0	28	100	52	27	1	24	77	0.28	0.324675	-0.0446753	0.62066	1
chr2L:10269320_10269377:+	FBgn0032205	un.ad	58	con	100	0	28	72	28	100	1	26	52	24	77	1	0.987013	0.012987	0.471698	1
chr2L:10269551_10269612:+	FBgn0032205	an	62	con	121	110	11	0	11	121	131	14	0	14	145	0.0909091	0.0965517	-0.00564263	1	1
chr2L:10269709_10269762:+	FBgn0032205	an	54	con	86	81	6	0	5	86	85	9	0	8	93	0.0581395	0.0860215	-0.027882	0.570507	1
chr2L:10270213_10270273:+	FBgn0260750	an	61	con	135	127	12	0	8	135	187	16	0	16	203	0.0592593	0.0788177	-0.0195585	0.526371	1
chr2L:10270395_10270448:+	FBgn0260750	an	54	con	160	146	15	0	14	160	163	15	0	15	178	0.0875	0.0842697	0.00323034	1	1
chr2L:10272907_10272995:-	FBgn0260749	an	89	as	293	291	43	0	2	293	304	46	0	3	307	0.00682594	0.00977199	-0.00294605	1	1
chr2L:10273123_10273196:-	FBgn0260749	an	74	as	125	119	40	0	6	125	95	36	0	3	98	0.048	0.0306122	0.0173878	0.734527	1
chr2L:10273407_10273462:-	FBgn0260749	an	56	as	134	130	26	0	4	134	106	33	0	5	111	0.0298507	0.045045	-0.0151943	0.735301	1
chr2L:10273883_10273965:-	FBgn0260749	an	83	as	123	120	23	0	3	123	142	33	0	2	144	0.0243902	0.0138889	0.0105014	0.664221	1
chr2L:10274091_10274164:-	FBgn0260749	an	74	as	20	17	38	0	3	20	20	52	0	10	30	0.15	0.333333	-0.183333	0.196871	0.88763
chr2L:10274106_10274164:-	FBgn0260749	an	59	as	160	157	22	0	3	160	195	38	0	10	205	0.01875	0.0487805	-0.0300305	0.159221	0.836026
chr2L:10274869_10274933:-	FBgn0260749	an	65	as	267	265	20	0	2	267	274	21	0	1	275	0.00749064	0.00363636	0.00385427	0.618824	1
chr2L:10275067_10275126:-	FBgn0260749	an	60	as	280	270	40	0	10	280	228	34	1	7	236	0.0357143	0.0338983	0.00181598	0.80714	1
chr2L:10275385_10275448:-	FBgn0260749	an	64	as	15	13	24	0	2	15	29	14	0	0	29	0.133333	0	0.133333	0.110994	0.7564
chr2L:10275388_10275448:-	FBgn0260749	an	61	as	119	117	18	0	2	119	85	10	0	0	85	0.0168067	0	0.0168067	0.511494	1
chr2L:10275630_10275696:-	FBgn0260749	an	67	as	164	159	15	0	5	164	135	20	0	5	140	0.0304878	0.0357143	-0.00522648	1	1
chr2L:10275923_10275983:-	FBgn0260749	an	61	as	94	94	9	0	0	94	105	11	0	0	105	0	0	0	1	1
chr2L:10276113_10276391:-	FBgn0260749	an	279	as	156	156	12	0	0	156	150	10	0	1	151	0	0.00662252	-0.00662252	0.491857	1
chr2L:10276568_10277394:-	FBgn0260749	an	827	as	65	22	24	40	3	65	10	11	38	0	48	0.661538	0.791667	-0.130128	0.541635	1
chr2L:10276568_10277406:-	FBgn0260749	an	839	as	63	5	22	57	1	63	13	12	47	1	61	0.920635	0.786885	0.13375	0.521053	1
chr2L:10276568_10277813:-	FBgn0260749	an	1246	as	63	34	22	28	1	63	40	11	25	0	65	0.460317	0.384615	0.0757021	0.466667	1
chr2L:10277926_10278249:-	FBgn0260749	an	324	as	29	28	5	0	1	29	46	3	0	2	48	0.0344828	0.0416667	-0.00718391	1	1
chr2L:10278597_10278648:-	FBgn0260749	an	52	as	22	22	3	0	0	22	26	2	0	0	26	0	0	0	1	1
chr2L:10279259_10279359:-	FBgn0054043	an	101	con	2	2	0	0	0	2	0	0	0	0	0	0	0	0	1	1
chr2L:10282280_10282344:-	FBgn0032208	an	65	con	595	587	219	0	8	595	756	223	0	2	758	0.0134454	0.00263852	0.0108069	0.0260366	0.466462
chr2L:10282806_10282864:-	FBgn0032208	un	59	con	418	2	1282	0	416	418	4	1510	0	405	409	0.995215	0.99022	0.00499526	0.446705	1
chr2L:10285783_10285847:-	FBgn0032208	un	65	con	457	0	1114	0	457	457	1	1359	0	592	593	1	0.998314	0.00168634	1	1
chr2L:10287935_10287990:-	FBgn0032208	an	56	con	249	249	35	0	0	249	265	40	0	0	265	0	0	0	1	1
chr2L:10288210_10288267:-	FBgn0032208	an	58	con	399	399	62	0	0	399	440	100	0	4	444	0	0.00900901	-0.00900901	0.126248	0.77795
chr2L:10288500_10288563:-	FBgn0032208	an	64	con	138	138	19	0	0	138	161	37	0	0	161	0	0	0	1	1
chr2L:10290284_10290350:-	FBgn0032208	an	67	con	191	189	32	0	2	191	281	57	0	4	285	0.0104712	0.0140351	-0.00356388	1	1
chr2L:10290491_10291106:-	FBgn0032208	an	616	con	197	196	51	0	1	197	280	40	0	0	280	0.00507614	0	0.00507614	0.412998	1
chr2L:102907_103005:+	FBgn0031217	an	99	con	308	296	20	0	12	308	307	30	0	28	335	0.038961	0.0835821	-0.0446211	0.0218541	0.430201
chr2L:10291144_10291961:-	FBgn0032208	un.aa	818	con	49	1	1	47	1	49	1	0	62	0	63	0.979592	0.984127	-0.00453515	1	1
chr2L:10291144_10292145:-	FBgn0032208	un.aa	1002	con	53	1	5	47	5	53	0	2	0	2	2	0.981132	1	-0.0188679	1	1
chr2L:10291144_10292209:-	FBgn0032208	an	1066	con	78	76	0	2	0	78	117	0	1	0	118	0.025641	0.00847458	0.0171664	1	1
chr2L:10292862_10294473:-	FBgn0032209	an	1612	con	0	0	2	0	0	0	2	3	0	0	2	0	0	0	1	1
chr2L:10294630_10294862:-	FBgn0032209	an	233	con	2	2	0	0	0	2	4	4	2	2	8	0	0.5	-0.5	1	1
chr2L:10295060_10295208:-	FBgn0032209	an	149	con	2	2	0	0	0	2	1	0	0	0	1	0	0	0	1	1
chr2L:10296111_10296171:-	FBgn0032210	an	61	asap	348	348	106	0	0	348	284	103	0	0	284	0	0	0	1	1
chr2L:10296369_10296423:-	FBgn0032210	an	55	asap	166	160	56	0	6	166	185	44	0	2	187	0.0361446	0.0106952	0.0254494	0.154629	0.825874
chr2L:10296566_10296624:-	FBgn0032210	an	59	asap	233	225	49	0	8	233	271	67	0	6	277	0.0343348	0.0216606	0.0126741	0.424335	1
chr2L:10296860_10296937:-	FBgn0032210	an	78	asap	296	287	23	0	9	296	291	15	0	5	296	0.0304054	0.0168919	0.0135135	0.418301	1
chr2L:10297157_10297215:-	FBgn0032210	an	59	asap	148	146	86	0	2	148	163	66	0	3	166	0.0135135	0.0180723	-0.00455878	1	1
chr2L:10297371_10297430:-	FBgn0032210	an	60	asap	214	214	41	0	0	214	194	32	0	1	195	0	0.00512821	-0.00512821	0.476773	1
chr2L:10297607_10297704:-	FBgn0032210	an	98	asap	434	428	27	0	6	434	422	27	0	4	426	0.0138249	0.00938967	0.00443521	0.752572	1
chr2L:10297937_10298022:-	FBgn0032210	an	86	asap	197	9	34	188	0	197	3	26	212	2	217	0.954315	0.986175	-0.0318604	0.10989	0.755503
chr2L:10297937_10298469:-	FBgn0032210	un.aa	533	asap	166	2	34	164	0	166	4	24	174	0	178	0.987952	0.977528	0.0104237	1	1
chr2L:10297937_10298780:-	FBgn0032210	an	844	asap	197	186	34	11	0	197	208	24	7	0	215	0.0558376	0.0325581	0.0232794	1	1
chr2L:10298990_10299043:-	FBgn0032210	an	54	asap	174	173	17	0	1	174	210	24	0	2	212	0.00574713	0.00943396	-0.00368684	1	1
chr2L:10299177_10299761:-	FBgn0032210	an	585	asap	59	0	136	45	14	59	1	147	37	8	46	1	0.978261	0.0217391	0.391304	1
chr2L:10299221_10299431:-	FBgn0032210	un.aa	211	asap	48	1	29	33	14	48	3	33	43	10	56	0.979167	0.946429	0.0327381	0.311111	0.990296
chr2L:10299221_10299690:-	FBgn0032210	un.aa	470	asap	49	5	30	29	15	49	4	41	40	18	62	0.897959	0.935484	-0.0375247	0.713858	1
chr2L:10299221_10299761:-	FBgn0032210	an	541	asap	64	44	29	6	14	64	45	31	8	8	61	0.3125	0.262295	0.0502049	0.340616	1
chr2L:10303599_10303654:-	FBgn0005322	an	56	con	444	431	65	3	10	444	493	85	4	11	508	0.0292793	0.0295276	-0.00024828	1	1
chr2L:10303599_10303782:-	FBgn0005322	un.aa	184	con	526	3	359	219	304	526	4	353	210	279	493	0.994297	0.991886	0.00241017	0.715296	1
chr2L:10304770_10304826:-	FBgn0032213	an	57	con	1589	1588	131	0	1	1589	2286	219	0	1	2287	0.000629327	0.000437254	0.000192073	1	1
chr2L:10305083_10305148:-	FBgn0032213	an	66	con	796	796	125	0	0	796	1268	202	0	0	1268	0	0	0	1	1
chr2L:10305449_10306511:-	FBgn0032213	un.ad	1063	con	216	1	783	215	0	216	0	1231	452	0	452	0.99537	1	-0.00462963	1	1
chr2L:10305510_10306511:-	FBgn0032213	an	1002	con	300	300	19	0	0	300	452	46	0	0	452	0	0	0	1	1
chr2L:10307120_10307193:+	FBgn0032214	an	74	con	235	198	40	0	37	235	238	50	0	44	282	0.157447	0.156028	0.00141844	1	1
chr2L:10307494_10307557:+	FBgn0032214	an	64	con	495	468	35	0	27	495	502	46	0	39	541	0.0545455	0.0720887	-0.0175433	0.255107	0.920517
chr2L:10308476_10308547:-	FBgn0027491	an	72	con	593	588	104	0	5	593	687	124	0	0	687	0.0084317	0	0.0084317	0.0211484	0.424611
chr2L:10308732_10308812:-	FBgn0027491	un.ad	81	con	1181	0	679	1134	47	1181	1	672	1001	35	1037	1	0.999036	0.00096432	0.433735	1
chr2L:10308754_10308812:-	FBgn0027491	an	59	con	1181	1134	303	0	47	1181	1194	244	0	35	1229	0.0397968	0.0284784	0.0113183	0.143927	0.804064
chr2L:10308951_10309371:-	FBgn0027491	an	421	con	681	671	240	0	10	681	798	302	0	10	808	0.0146843	0.0123762	0.00230805	0.822141	1
chr2L:10310310_10310543:-	FBgn0027491	an	234	con	989	986	92	0	3	989	1235	107	0	6	1241	0.00303337	0.00483481	-0.00180144	0.739295	1
chr2L:10311785_10311898:-	FBgn0032215	an	114	con	216	215	30	0	1	216	212	37	0	3	215	0.00462963	0.0139535	-0.00932386	0.37209	1
chr2L:10312909_10312961:-	FBgn0032216	an	53	con	498	492	23	0	6	498	583	27	0	11	594	0.0120482	0.0185185	-0.00647033	0.466927	1
chr2L:10313028_10313083:-	FBgn0032216	an	56	con	300	296	13	0	4	300	308	21	0	8	316	0.0133333	0.0253165	-0.0119831	0.38493	1
chr2L:10313225_10313305:-	FBgn0032216	un.ad	81	con	138	1	122	137	0	138	0	132	326	0	326	0.992754	1	-0.00724638	1	1
chr2L:10313241_10313305:-	FBgn0032216	an	65	con	307	307	51	0	0	307	326	49	0	0	326	0	0	0	1	1
chr2L:10313689_10313900:-	FBgn0032216	an	212	con	90	90	29	0	0	90	110	44	0	3	113	0	0.0265487	-0.0265487	0.255963	0.921379
chr2L:10314006_10314063:-	FBgn0032216	an	58	con	279	277	46	0	2	279	362	46	0	3	365	0.00716846	0.00821918	-0.00105072	1	1
chr2L:10314235_10314295:-	FBgn0032216	un.ad	61	con	88	1	42	87	0	88	0	44	263	0	263	0.988636	1	-0.0113636	1	1
chr2L:10314240_10314295:-	FBgn0032216	an	56	con	204	204	17	0	0	204	263	17	0	0	263	0	0	0	1	1
chr2L:10315074_10315344:+	FBgn0032217	an	271	con	293	271	24	0	22	293	301	21	0	21	322	0.0750853	0.0652174	0.00986793	0.638949	1
chr2L:10315424_10315488:+	FBgn0032217	an	65	con	278	254	24	0	24	278	284	26	0	26	310	0.0863309	0.083871	0.00245997	1	1
chr2L:10315958_10316191:+	FBgn0032217	an	234	con	232	196	41	0	36	232	193	35	0	33	226	0.155172	0.146018	0.00915471	0.795465	1
chr2L:10316375_10316438:+	FBgn0032217	an	64	con	429	370	61	0	59	429	428	81	0	81	509	0.137529	0.159136	-0.0216064	0.359747	1
chr2L:10316868_10316931:+	FBgn0032217	an	64	con	316	279	39	0	37	316	341	35	0	34	375	0.117089	0.0906667	0.0264219	0.260643	0.927015
chr2L:10318744_10318827:-	FBgn0032218	un	84	con	334	0	969	0	334	334	1	920	0	308	309	1	0.996764	0.00323625	0.48056	1
chr2L:10319077_10319130:-	FBgn0032218	an	54	con	293	285	25	2	6	293	254	13	0	5	259	0.0273038	0.019305	0.00799873	1	1
chr2L:10319077_10319133:-	FBgn0032218	un.aa	57	con	249	2	24	242	5	249	0	13	0	5	5	0.991968	1	-0.00803213	0.469697	1
chr2L:10319258_10319319:-	FBgn0032218	an	62	con	234	234	41	0	0	234	197	41	0	1	198	0	0.00505051	-0.00505051	0.458333	1
chr2L:10319371_10319487:-	FBgn0032218	un.ad	117	con	100	2	155	98	0	100	0	180	290	0	290	0.98	1	-0.02	1	1
chr2L:10319424_10319487:-	FBgn0032218	an	64	con	254	254	59	0	0	254	290	81	0	0	290	0	0	0	1	1
chr2L:10319561_10319617:-	FBgn0032218	an	57	con	237	233	13	0	4	237	277	14	0	3	280	0.0168776	0.0107143	0.00616335	0.708013	1
chr2L:10319714_10319846:-	FBgn0032218	an	133	con	249	247	37	0	2	249	254	40	0	2	256	0.00803213	0.0078125	0.000219629	1	1
chr2L:10320054_10320279:-	FBgn0032218	un.aa	226	con	5	0	27	0	5	5	4	26	3	12	19	1	0.789474	0.210526	0.532164	1
chr2L:10320054_10320488:-	FBgn0032218	un.aa	435	con	13	1	30	4	8	13	2	21	1	7	10	0.923077	0.8	0.123077	1	1
chr2L:10320054_10320493:-	FBgn0032218	un.aa	440	con	15	3	31	3	9	15	1	21	6	7	14	0.8	0.928571	-0.128571	0.618576	1
chr2L:10320054_10320563:-	FBgn0032218	un.aa	510	con	6	1	23	4	1	6	0	19	0	5	5	0.833333	1	-0.166667	0.285714	0.961055
chr2L:10320054_10321505:-	FBgn0032218	un.aa	1452	con	11	1	28	4	6	11	4	33	8	19	31	0.909091	0.870968	0.0381232	1	1
chr2L:10320054_10321775:-	FBgn0032218	an	1722	con	7	6	23	0	1	7	1	14	6	0	7	0.142857	0.857143	-0.714286	1	1
chr2L:10322835_10323670:+	FBgn0032219	an	836	asap	0	0	3	0	0	0	3	1	0	1	4	0	0.25	-0.25	1	1
chr2L:10323780_10323847:+	FBgn0032219	an	68	asap	3	3	0	0	0	3	1	0	0	0	1	0	0	0	1	1
chr2L:10324310_10324378:+	FBgn0032219	an	69	asap	3	1	3	0	2	3	0	4	0	3	3	0.666667	1	-0.333333	1	1
chr2L:10327219_10327276:-	FBgn0011703	an	58	con	9	8	3	0	1	9	7	1	0	0	7	0.111111	0	0.111111	1	1
chr2L:10327455_10327686:-	FBgn0011703	an	232	con	12	12	0	0	0	12	9	7	0	2	11	0	0.181818	-0.181818	0.217391	0.904652
chr2L:10327776_10327826:-	FBgn0011703	an	51	con	2	2	2	0	0	2	7	5	0	1	8	0	0.125	-0.125	1	1
chr2L:10328411_10328471:-	FBgn0032221	an	61	ap	250	250	8	0	0	250	317	19	0	0	317	0	0	0	1	1
chr2L:10328741_10328803:-	FBgn0032221	an	63	ap	461	461	107	0	0	461	538	111	0	0	538	0	0	0	1	1
chr2L:10329136_10329195:-	FBgn0032221	an	60	ap	259	259	8	0	0	259	296	16	0	0	296	0	0	0	1	1
chr2L:10329263_10329321:-	FBgn0032221	an	59	ap	295	295	0	0	0	295	315	0	0	0	315	0	0	0	1	1
chr2L:10329411_10329474:-	FBgn0032221	an	64	ap	304	304	25	0	0	304	348	33	0	1	349	0	0.00286533	-0.00286533	1	1
chr2L:10329932_10329991:-	FBgn0032221	an	60	ap	365	364	37	0	1	365	361	38	0	2	363	0.00273973	0.00550964	-0.00276992	0.623453	1
chr2L:10330593_10330714:-	FBgn0032221	un.aa	122	ap	154	1	32	151	2	154	0	32	0	1	1	0.993506	1	-0.00649351	1	1
chr2L:10330593_10330966:-	FBgn0032221	un.aa	374	ap	189	12	31	176	1	189	7	31	213	0	220	0.936508	0.968182	-0.0316739	1	1
chr2L:10330593_10331079:-	FBgn0032221	an	487	ap	227	182	32	43	2	227	236	34	31	3	270	0.198238	0.125926	0.072312	1	1
chr2L:10331543_10331625:+	FBgn0032222	un	83	con	104	1	322	0	103	104	0	434	0	137	137	0.990385	1	-0.00961538	0.431535	1
chr2L:10331682_10331746:+	FBgn0032222	an	65	con	734	690	50	0	44	734	826	57	2	51	879	0.0599455	0.0602958	-0.000350287	0.915614	1
chr2L:10331682_10331759:+	FBgn0032222	un.ad	78	con	734	0	77	690	44	734	2	101	826	51	879	1	0.997725	0.00227531	0.499141	1
chr2L:10331687_10331746:+	FBgn0032222	un.aa	60	con	27	1	32	0	26	27	2	41	0	35	37	0.962963	0.945946	0.017017	1	1
chr2L:10331931_10331987:+	FBgn0032222	an	57	con	642	561	84	0	81	642	619	115	0	113	732	0.126168	0.154372	-0.0282034	0.14064	0.801501
chr2L:10332675_10332738:+	FBgn0032222	an	64	con	671	589	87	0	82	671	625	68	0	64	689	0.122206	0.0928882	0.0293174	0.0957566	0.727157
chr2L:10334813_10335780:+	FBgn0032223	an	968	con	101	87	14	0	14	101	117	28	0	28	145	0.138614	0.193103	-0.0544896	0.303838	0.983015
chr2L:10335925_10336021:+	FBgn0032223	an	97	con	75	64	15	0	11	75	94	30	0	25	119	0.146667	0.210084	-0.0634174	0.343679	1
chr2L:10336884_10336944:+	FBgn0032223	an	61	con	122	95	29	0	27	122	119	27	0	23	142	0.221311	0.161972	0.0593396	0.27025	0.941468
chr2L:10337073_10337140:+	FBgn0032223	an	68	con	153	134	19	0	19	153	172	29	0	26	198	0.124183	0.131313	-0.00713012	0.873485	1
chr2L:10337294_10337367:+	FBgn0032223	an	74	con	174	160	17	0	14	174	168	20	0	20	188	0.0804598	0.106383	-0.0259232	0.472078	1
chr2L:10337597_10338018:+	FBgn0032223	an	422	con	135	110	26	0	25	135	103	53	0	52	155	0.185185	0.335484	-0.150299	0.00496113	0.222676
chr2L:10338117_10338231:+	FBgn0032223	an	115	con	116	105	16	0	11	116	94	16	0	12	106	0.0948276	0.113208	-0.01838	0.666585	1
chr2L:10339619_10340151:+	FBgn0019932	an	533	as	304	283	21	0	21	304	289	58	0	56	345	0.0690789	0.162319	-0.0932399	0.000237211	0.0396288
chr2L:10340239_10340310:+	FBgn0019932	an	72	as	598	554	44	0	44	598	649	69	0	69	718	0.0735786	0.0961003	-0.0225217	0.166572	0.845352
chr2L:10340480_10340532:+	FBgn0019932	an	53	as	417	346	72	0	71	417	306	117	0	116	422	0.170264	0.274882	-0.104618	0.00034533	0.0493571
chr2L:10340812_10340866:+	FBgn0019932	an	55	as	500	464	37	0	36	500	506	47	0	42	548	0.072	0.0766423	-0.00464234	0.814348	1
chr2L:10340960_10341007:+	FBgn0019932	an	48	as	256	178	83	0	78	256	209	100	0	100	309	0.304688	0.323625	-0.0189371	0.650015	1
chr2L:10341164_10341225:+	FBgn0019932	an	62	as	399	380	25	0	19	399	429	23	0	20	449	0.047619	0.0445434	0.00307562	0.870518	1
chr2L:10341766_10341821:+	FBgn0051715	an	56	con	460	421	46	0	39	460	535	36	4	30	569	0.0847826	0.059754	0.0250287	0.045827	0.571845
chr2L:1034191_1034401:-	FBgn0031294	un.aa	211	as	1751	5	380	1731	15	1751	10	435	2642	4	2656	0.997144	0.996235	0.000909549	0.0134711	0.354608
chr2L:1034191_1042963:-	FBgn0031294	an	8773	as	2174	1168	368	1003	3	2174	1556	438	1096	7	2659	0.462741	0.414818	0.0479239	0.530688	1
chr2L:1034191_1046809:-	FBgn0031294	an	12619	as	2184	998	378	1173	13	2184	1086	452	1566	21	2673	0.54304	0.593715	-0.0506746	0.301357	0.980038
chr2L:10341933_10342149:+	FBgn0051715	an	217	con	682	555	136	2	125	682	543	151	3	146	692	0.186217	0.215318	-0.0291009	0.198048	0.88763
chr2L:10341933_10342155:+	FBgn0051715	un.ad	223	con	682	2	130	555	125	682	3	150	543	146	692	0.997067	0.995665	0.00140271	1	1
chr2L:10342234_10342288:+	FBgn0051715	an	55	con	660	611	52	0	49	660	696	75	0	63	759	0.0742424	0.083004	-0.00876153	0.555331	1
chr2L:10342916_10342975:+	FBgn0032224	an	60	as	370	332	39	0	38	370	330	58	0	57	387	0.102703	0.147287	-0.0445841	0.0787253	0.683151
chr2L:10343215_10343279:+	FBgn0032224	un	65	as	897	3	1358	0	894	897	0	1129	0	680	680	0.996656	1	-0.00334448	0.263734	0.932049
chr2L:10343355_10343410:+	FBgn0032224	an	56	as	574	548	29	0	26	574	513	20	1	19	533	0.0452962	0.0375235	0.00777272	0.449515	1
chr2L:103435_103515:+	FBgn0031217	an	81	con	412	317	102	7	88	412	328	110	11	84	423	0.230583	0.224586	0.00599624	0.668246	1
chr2L:103435_103877:+	FBgn0031217	un.ad	443	con	412	7	243	317	88	412	11	248	328	84	423	0.98301	0.973995	0.00901444	0.458292	1
chr2L:10343605_10343658:+	FBgn0032224	an	54	as	394	350	49	1	43	394	353	52	0	50	403	0.111675	0.124069	-0.0123944	0.581381	1
chr2L:10343605_10343685:+	FBgn0032224	un.ad	81	as	394	1	170	350	43	394	0	142	353	50	403	0.997462	1	-0.00253807	0.468085	1
chr2L:10343763_10343815:+	FBgn0032224	an	53	as	269	9	572	0	260	269	15	567	0	265	280	0.966543	0.946429	0.0201142	0.299022	0.978138
chr2L:10344744_10345470:+	FBgn0032225	an	727	con	94	75	19	0	19	94	96	27	0	26	122	0.202128	0.213115	-0.0109871	0.867519	1
chr2L:10345576_10345646:+	FBgn0032225	an	71	con	98	78	20	0	20	98	99	21	0	21	120	0.204082	0.175	0.0290816	0.605129	1
chr2L:10345690_10345748:+	FBgn0032225	an	59	con	63	62	1	0	1	63	82	1	0	0	82	0.015873	0	0.015873	0.434483	1
chr2L:10345916_10345986:+	FBgn0032225	un.aa	71	con	14	2	20	0	12	14	0	13	0	10	10	0.857143	1	-0.142857	0.492754	1
chr2L:10345923_10345986:+	FBgn0032225	an	64	con	79	70	17	0	9	79	87	7	0	4	91	0.113924	0.043956	0.069968	0.14572	0.807394
chr2L:10346367_10346422:+	FBgn0032225	an	56	con	89	79	10	0	10	89	68	12	0	12	80	0.11236	0.15	-0.0376404	0.499969	1
chr2L:10346512_10346572:+	FBgn0032225	an	61	con	83	66	19	0	17	83	88	21	0	17	105	0.204819	0.161905	0.0429145	0.453208	1
chr2L:10346788_10346928:+	FBgn0032225	an	141	con	80	71	9	0	9	80	72	24	0	21	93	0.1125	0.225806	-0.113306	0.0690272	0.652387
chr2L:10348197_10348659:-	FBgn0085396	an	463	as	33	32	13	0	1	33	44	10	0	0	44	0.030303	0	0.030303	0.428571	1
chr2L:10348974_10350719:-	FBgn0085396	an	1746	as	42	41	9	0	1	42	48	15	0	1	49	0.0238095	0.0204082	0.00340136	1	1
chr2L:10350778_10350947:-	FBgn0085396	un.aa	170	as	23	5	9	18	0	23	7	6	32	0	39	0.782609	0.820513	-0.0379041	1	1
chr2L:10350778_10351004:-	FBgn0085396	an	227	as	24	10	9	14	0	24	19	12	20	6	45	0.583333	0.577778	0.00555556	0.151932	0.820315
chr2L:10350778_10351714:-	FBgn0085396	an	937	as	57	14	37	15	28	57	13	54	26	48	87	0.754386	0.850575	-0.0961887	0.181448	0.867064
chr2L:10352026_10353231:-	FBgn0085396	an	1206	as	0	0	5	0	0	0	5	15	0	0	5	0	0	0	1	1
chr2L:1035225_1042963:-	FBgn0031294	un.ad	7739	as	1171	0	6	1168	3	1171	2	14	1135	7	1144	1	0.998252	0.00174825	1	1
chr2L:10355227_10355481:-	FBgn0032228	an	255	con	0	0	0	0	0	0	2	2	0	0	2	0	0	0	1	1
chr2L:10355869_10355947:-	FBgn0032228	an	79	con	1	1	0	0	0	1	0	0	0	0	0	0	0	0	1	1
chr2L:10356101_10356156:-	FBgn0032228	an	56	con	1	1	0	0	0	1	0	0	0	0	0	0	0	0	1	1
chr2L:10356957_10357009:+	FBgn0032229	an	53	con	207	178	30	0	29	207	292	29	0	28	320	0.140097	0.0875	0.0525966	0.0628311	0.633102
chr2L:10357436_10357491:+	FBgn0032229	an	56	con	649	510	141	0	139	649	520	160	1	158	679	0.214176	0.234168	-0.0199922	0.429493	1
chr2L:10357436_10357504:+	FBgn0032229	un.ad	69	con	649	0	210	510	139	649	1	243	520	158	679	1	0.998527	0.00147275	1	1
chr2L:10358438_10358501:-	FBgn0027568	an	64	con	188	188	16	0	0	188	271	23	0	1	272	0	0.00367647	-0.00367647	1	1
chr2L:10358649_10358710:-	FBgn0027568	an	62	con	415	412	27	0	3	415	461	39	0	5	466	0.00722892	0.0107296	-0.0035007	0.729002	1
chr2L:10359939_10360002:-	FBgn0027568	an	64	con	159	157	19	0	2	159	161	12	0	2	163	0.0125786	0.0122699	0.000308678	1	1
chr2L:10361362_10361421:-	FBgn0027568	an	60	con	172	170	72	0	2	172	164	102	0	0	164	0.0116279	0	0.0116279	0.498792	1
chr2L:10361585_10361665:-	FBgn0027568	an	81	con	119	119	10	0	0	119	129	14	0	0	129	0	0	0	1	1
chr2L:10361614_10361665:-	FBgn0027568	un.ad	52	con	59	1	1	58	0	59	0	0	129	0	129	0.983051	1	-0.0169492	1	1
chr2L:10361956_10362013:-	FBgn0027568	an	58	con	159	158	48	0	1	159	155	47	0	0	155	0.00628931	0	0.00628931	1	1
chr2L:10362398_10362462:-	FBgn0027568	an	65	con	107	106	16	0	1	107	105	42	0	1	106	0.00934579	0.00943396	-8.81679e-05	1	1
chr2L:10362545_10362615:-	FBgn0027568	un	71	con	52	3	122	0	49	52	2	165	0	46	48	0.942308	0.958333	-0.0160256	1	1
chr2L:10363139_10363201:+	FBgn0003087	an	63	con	7	6	1	0	1	7	8	1	0	0	8	0.142857	0	0.142857	0.466667	1
chr2L:10363526_10363588:+	FBgn0003087	an	63	con	13	10	3	0	3	13	10	2	0	2	12	0.230769	0.166667	0.0641026	1	1
chr2L:10364583_10365031:+	FBgn0032230	an	449	ap	79	11	69	0	68	79	1	84	0	82	83	0.860759	0.987952	-0.127192	0.00199882	0.137983
chr2L:10364598_10365031:+	FBgn0032230	an	434	ap	163	120	44	0	43	163	85	54	0	52	137	0.263804	0.379562	-0.115758	0.0347493	0.51506
chr2L:10364868_10365031:+	FBgn0032230	un.aa	164	ap	15	11	5	0	4	15	6	12	0	10	16	0.266667	0.625	-0.358333	0.0731728	0.666745
chr2L:10365191_10365240:+	FBgn0032230	un.ad	50	ap	271	1	40	236	34	271	3	12	224	9	236	0.99631	0.987288	0.00902183	0.0459451	0.572601
chr2L:10365191_10365264:+	FBgn0032230	an	74	ap	271	235	46	2	34	271	224	20	3	9	236	0.132841	0.0508475	0.0819939	0.000382742	0.0526815
chr2L:10365191_10365489:+	FBgn0032230	un.ad.aa	299	ap	271	1	36	236	34	271	0	11	227	9	236	0.99631	1	-0.00369004	1	1
chr2L:10365429_10365489:+	FBgn0032230	an	61	ap	497	465	34	0	32	497	416	34	0	32	448	0.0643863	0.0714286	-0.00704225	0.698603	1
chr2L:10365681_10365770:+	FBgn0032230	an	90	ap	688	647	44	0	41	688	547	33	0	31	578	0.059593	0.0536332	0.00595981	0.715244	1
chr2L:10368455_10368600:-	FBgn0041723	an	146	con	355	344	30	0	11	355	417	28	0	5	422	0.0309859	0.0118483	0.0191376	0.0764022	0.678258
chr2L:10368886_10368947:-	FBgn0041723	an	62	con	296	292	76	0	4	296	395	85	0	9	404	0.0135135	0.0222772	-0.00876371	0.572888	1
chr2L:10369206_10369274:-	FBgn0041723	an	69	con	204	199	80	0	5	204	189	74	0	0	189	0.0245098	0	0.0245098	0.0618182	0.630072
chr2L:10369530_10369590:-	FBgn0041723	an	61	con	247	243	27	0	4	247	356	26	0	6	362	0.0161943	0.0165746	-0.000380254	1	1
chr2L:10369933_10370027:-	FBgn0041723	an	95	con	194	190	31	0	4	194	270	25	0	1	271	0.0206186	0.00369004	0.0169285	0.165904	0.845352
chr2L:10372924_10373668:-	FBgn0041723	un.aa	745	con	43	1	60	41	1	43	3	62	48	1	52	0.976744	0.942308	0.0344365	1	1
chr2L:10372924_10373681:-	FBgn0041723	an	758	con	140	138	60	1	1	140	218	62	3	1	222	0.0142857	0.018018	-0.0037323	1	1
chr2L:10372947_10373681:-	FBgn0041723	un.ad	735	con	139	0	5	138	1	139	1	5	170	1	172	1	0.994186	0.00581395	1	1
chr2L:10375092_10375147:-	FBgn0053303	an	56	con	274	272	72	0	2	274	376	76	0	2	378	0.00729927	0.00529101	0.00200826	1	1
chr2L:10376554_10376765:+	FBgn0032233	un	212	con	175	16	225	27	132	175	14	163	45	104	163	0.908571	0.91411	-0.005539	0.846458	1
chr2L:10376554_10376811:+	FBgn0032233	un	258	con	175	1	244	42	132	175	10	255	49	104	163	0.994286	0.93865	0.0556354	0.00322781	0.181825
chr2L:10376554_10377237:+	FBgn0032233	un	684	con	175	1	139	42	132	175	9	113	50	104	163	0.994286	0.944785	0.0495004	0.00642294	0.253431
chr2L:10376554_10377247:+	FBgn0032233	un.aa	694	con	175	25	143	18	132	175	26	115	33	104	163	0.857143	0.840491	0.0166521	0.438363	1
chr2L:10376885_10377237:+	FBgn0032233	un.ad	353	con	176	2	41	140	34	176	6	48	141	39	186	0.988636	0.967742	0.0208944	0.289602	0.965326
chr2L:10376885_10377247:+	FBgn0032233	an	363	con	176	139	45	3	34	176	140	50	7	39	186	0.210227	0.247312	-0.0370846	0.693595	1
chr2L:10376885_10377796:+	FBgn0032233	un.ad.aa	912	con	176	1	34	141	34	176	1	41	146	39	186	0.994318	0.994624	-0.000305474	1	1
chr2L:10377389_10377796:+	FBgn0032233	an	408	con	180	158	22	0	22	180	178	26	0	24	202	0.122222	0.118812	0.00341034	1	1
chr2L:10377943_10378010:+	FBgn0032233	an	68	con	309	228	81	0	81	309	259	108	0	108	367	0.262136	0.294278	-0.032142	0.389832	1
chr2L:10378222_10378287:+	FBgn0032233	an	66	con	255	221	40	0	34	255	237	43	0	38	275	0.133333	0.138182	-0.00484848	0.899577	1
chr2L:10378400_10378490:+	FBgn0032233	an	91	con	269	220	62	0	49	269	335	64	0	47	382	0.182156	0.123037	0.0591195	0.0430962	0.560295
chr2L:10378865_10378922:+	FBgn0032233	an	58	con	484	407	81	0	77	484	470	123	0	113	583	0.159091	0.193825	-0.0347341	0.148414	0.812779
chr2L:10380814_10380912:+	FBgn0032234	an	99	con	33	31	2	0	2	33	41	2	0	2	43	0.0606061	0.0465116	0.0140944	1	1
chr2L:10381111_10381162:+	FBgn0032234	an	52	con	51	47	5	0	4	51	27	16	0	11	38	0.0784314	0.289474	-0.211042	0.010922	0.322597
chr2L:10381323_10381376:+	FBgn0032234	an	54	con	34	29	5	0	5	34	25	11	0	9	34	0.147059	0.264706	-0.117647	0.368869	1
chr2L:10382448_10383006:+	FBgn0032235	an	559	ap	18	1	17	0	17	18	1	36	0	35	36	0.944444	0.972222	-0.0277778	1	1
chr2L:10383547_10383613:+	FBgn0032235	an	67	ap	8	6	2	0	2	8	5	5	0	5	10	0.25	0.5	-0.25	0.366516	1
chr2L:10383802_10383866:+	FBgn0032235	an	65	ap	10	9	1	0	1	10	9	1	0	1	10	0.1	0.1	0	1	1
chr2L:10383962_10384024:+	FBgn0032235	an	63	ap	15	15	1	0	0	15	7	4	0	1	8	0	0.125	-0.125	0.347826	1
chr2L:10384138_10384195:+	FBgn0032235	an	58	ap	10	10	0	0	0	10	4	1	0	0	4	0	0	0	1	1
chr2L:10385083_10385139:-	FBgn0004106	an	57	con	4	4	1	0	0	4	10	1	0	0	10	0	0	0	1	1
chr2L:10385644_10386028:-	FBgn0004106	an	385	con	4	4	1	0	0	4	10	1	0	0	10	0	0	0	1	1
chr2L:10386788_10386861:+	FBgn0032236	an	74	con	317	307	11	0	10	317	394	14	0	12	406	0.0315457	0.0295567	0.00198909	1	1
chr2L:10388528_10390048:+	FBgn0000413	an	1521	con	350	330	24	0	20	350	358	26	0	24	382	0.0571429	0.0628272	-0.00568437	0.758538	1
chr2L:10394288_10394350:-	FBgn0262782	un	63	con	3978	2	10344	0	3976	3978	2	12913	0	5004	5006	0.999497	0.9996	-0.000103245	1	1
chr2L:10394945_10395192:-	FBgn0262782	un.aa	248	con	866	2	409	852	12	866	0	595	0	8	8	0.997691	1	-0.00230947	0.515152	1
chr2L:10394945_10395370:-	FBgn0262782	un.aa	426	con	17	0	414	0	17	17	1	602	356	15	372	1	0.997312	0.00268817	0.484848	1
chr2L:10394945_10395377:-	FBgn0262782	un.aa	433	con	799	1	414	781	17	799	0	603	0	16	16	0.998748	1	-0.00125156	1	1
chr2L:10394945_10395384:-	FBgn0262782	un.aa	440	con	17	0	414	0	17	17	1	601	356	14	371	1	0.997305	0.00269542	0.46875	1
chr2L:10394945_10396178:-	FBgn0262782	un.aa	1234	con	3	0	400	0	3	3	1	589	670	2	673	1	0.998514	0.00148588	1	1
chr2L:10394945_10396214:-	FBgn0262782	an	1270	con	1867	1857	399	8	2	1867	2597	591	10	4	2611	0.00535619	0.00536193	-5.7439e-06	1	1
chr2L:10395853_10396214:-	FBgn0262782	un.ad	362	con	1084	4	33	1078	2	1084	0	42	2599	4	2603	0.99631	1	-0.00369004	0.0761905	0.677167
chr2L:10395938_10396214:-	FBgn0262782	un.ad	277	con	1863	0	44	1861	2	1863	1	27	1929	4	1934	1	0.999483	0.000517063	1	1
chr2L:10396850_10398034:+	FBgn0051716	an	1185	asap	128	4	125	0	124	128	6	156	0	154	160	0.96875	0.9625	0.00625	1	1
chr2L:10396922_10397042:+	FBgn0051716	un.ad	121	asap	281	1	276	12	268	281	1	286	13	284	298	0.996441	0.996644	-0.000203014	1	1
chr2L:10396922_10398034:+	FBgn0051716	an	1113	asap	281	12	269	1	268	281	13	286	1	284	298	0.957295	0.956376	0.000919535	1	1
chr2L:10396983_10397042:+	FBgn0051716	un.ad	60	asap	270	4	54	220	46	270	0	69	213	67	280	0.985185	1	-0.0148148	0.0310641	0.495858
chr2L:10396983_10398034:+	FBgn0051716	an	1052	asap	270	220	47	4	46	270	213	69	0	67	280	0.185185	0.239286	-0.0541005	0.0579673	0.619067
chr2L:10397139_10398034:+	FBgn0051716	un.aa	896	asap	19	0	20	0	19	19	4	25	0	23	27	1	0.851852	0.148148	0.131299	0.783857
chr2L:10397163_10398034:+	FBgn0051716	un.aa	872	asap	21	4	18	0	17	21	5	15	0	13	18	0.809524	0.722222	0.0873016	0.706166	1
chr2L:10397195_10398034:+	FBgn0051716	un.aa	840	asap	14	0	15	0	14	14	6	9	0	7	13	1	0.538462	0.461538	0.0057971	0.240252
chr2L:10397281_10398034:+	FBgn0051716	un.aa	754	asap	17	3	15	0	14	17	2	22	0	20	22	0.823529	0.909091	-0.0855615	0.636235	1
chr2L:10397648_10398034:+	FBgn0051716	un.aa	387	asap	25	0	26	0	25	25	1	17	0	15	16	1	0.9375	0.0625	0.390244	1
chr2L:10398220_10398278:+	FBgn0051716	an	59	asap	418	380	39	0	38	418	419	37	0	35	454	0.0909091	0.0770925	0.0138166	0.46605	1
chr2L:10398393_10398443:+	FBgn0051716	an	51	asap	669	540	151	0	129	669	684	113	0	98	782	0.192825	0.12532	0.0675054	0.000487494	0.0612194
chr2L:10398594_10398653:+	FBgn0051716	an	60	asap	407	302	106	0	105	407	297	89	0	88	385	0.257985	0.228571	0.0294138	0.362641	1
chr2L:10398741_10399316:+	FBgn0051716	an	576	asap	462	280	211	0	182	462	308	161	0	156	464	0.393939	0.336207	0.0577325	0.0759175	0.676779
chr2L:10398750_10399316:+	FBgn0051716	un.aa	567	asap	127	106	50	0	21	127	105	28	0	23	128	0.165354	0.179688	-0.0143332	0.868595	1
chr2L:10399536_10399594:+	FBgn0051716	an	59	asap	849	738	116	0	111	849	793	144	0	138	931	0.130742	0.148228	-0.0174857	0.305128	0.984092
chr2L:10399677_10399767:+	FBgn0051716	an	91	asap	435	103	383	0	332	435	107	349	0	300	407	0.763218	0.737101	0.0261177	0.425523	1
chr2L:10399689_10399767:+	FBgn0051716	an	79	asap	438	182	307	0	256	438	209	278	0	229	438	0.584475	0.522831	0.0616438	0.0771457	0.679376
chr2L:10399713_10399767:+	FBgn0051716	an	55	asap	486	383	153	1	102	486	350	146	0	97	447	0.211934	0.217002	-0.00506808	0.810819	1
chr2L:10399713_10399791:+	FBgn0051716	un.ad	79	asap	486	1	470	383	102	486	0	485	350	97	447	0.997942	1	-0.00205761	1	1
chr2L:10400680_10400734:+	FBgn0051716	an	55	asap	1208	998	218	0	210	1208	1085	252	0	242	1327	0.173841	0.182366	-0.00852518	0.603501	1
chr2L:10400870_10400962:+	FBgn0051716	an	93	asap	756	659	98	0	97	756	705	108	0	107	812	0.128307	0.131773	-0.00346652	0.880651	1
chr2L:10400999_10401076:+	FBgn0051716	an	78	asap	1053	1051	3	0	2	1053	1059	7	0	4	1063	0.00189934	0.00376294	-0.0018636	0.687077	1
chr2L:10401272_10401333:+	FBgn0051716	an	62	asap	589	498	91	0	91	589	454	94	0	93	547	0.154499	0.170018	-0.0155191	0.519251	1
chr2L:10401595_10401661:+	FBgn0051716	an	67	asap	627	577	56	0	50	627	610	61	0	57	667	0.0797448	0.0854573	-0.00571245	0.762193	1
chr2L:10401742_10401803:+	FBgn0051716	an	62	asap	943	888	61	0	55	943	810	57	0	47	857	0.0583245	0.0548425	0.00348202	0.760625	1
chr2L:10401868_10401925:+	FBgn0051716	an	58	asap	617	606	25	0	11	617	553	27	0	12	565	0.0178282	0.0212389	-0.00341074	0.680213	1
chr2L:10402334_10402406:+	FBgn0051716	an	73	asap	871	806	71	0	65	871	923	85	0	77	1000	0.0746269	0.077	-0.00237313	0.861516	1
chr2L:10402563_10402630:+	FBgn0051716	an	68	asap	635	496	143	0	139	635	457	88	0	81	538	0.218898	0.150558	0.06834	0.00335889	0.185124
chr2L:10403557_10403729:-	FBgn0032240	an	173	as	391	391	50	0	0	391	484	67	0	0	484	0	0	0	1	1
chr2L:10403829_10403890:-	FBgn0032240	an	62	as	313	310	47	0	3	313	389	52	0	3	392	0.00958466	0.00765306	0.0019316	1	1
chr2L:10403933_10403992:-	FBgn0032240	an	60	as	123	117	6	0	6	123	137	3	0	0	137	0.0487805	0	0.0487805	0.0104967	0.316194
chr2L:10404522_10404610:-	FBgn0032240	un.ad	89	as	40	1	57	39	0	40	0	66	75	2	77	0.975	1	-0.025	0.333333	1
chr2L:10404551_10404610:-	FBgn0032240	an	60	as	91	91	18	0	0	91	75	17	0	2	77	0	0.025974	-0.025974	0.208583	0.897309
chr2L:10404755_10404828:-	FBgn0032240	an	74	as	81	79	6	0	2	81	66	3	0	0	66	0.0246914	0	0.0246914	0.501817	1
chr2L:10406438_10406498:+	FBgn0051718	an	61	con	3	3	0	0	0	3	2	0	0	0	2	0	0	0	1	1
chr2L:10407303_10407363:+	FBgn0051718	an	61	con	10	6	5	0	4	10	5	6	0	5	10	0.4	0.5	-0.1	1	1
chr2L:10407651_10407845:+	FBgn0051718	an	195	con	18	15	3	0	3	18	30	2	0	2	32	0.166667	0.0625	0.104167	0.336329	1
chr2L:10408387_10408738:+	FBgn0025366	an	352	con	4331	314	35	4003	14	4331	399	26	2629	7	3035	0.927499	0.868534	0.0589657	0.0460316	0.572614
chr2L:10408387_10409710:+	ambiguous	an	1324	-	4331	4003	33	314	14	4331	2629	23	399	7	3035	0.0757331	0.133773	-0.0580396	0.658278	1
chr2L:10408622_10408738:+	FBgn0025366	un.aa	117	con	22	9	34	0	13	22	20	37	0	18	38	0.590909	0.473684	0.117225	0.430718	1
chr2L:10410052_10410240:+	FBgn0003942	an	189	con	18788	15960	2957	0	2828	18788	14419	2709	0	2610	17029	0.150522	0.153268	-0.00274635	0.47011	1
chr2L:10411009_10411090:-	FBgn0032242	un.ad	82	con	186	3	234	177	6	186	3	294	328	7	338	0.983871	0.991124	-0.00725329	1	1
chr2L:10411037_10411090:-	FBgn0032242	an	54	con	334	328	92	0	6	334	382	120	0	7	389	0.0179641	0.0179949	-3.07868e-05	1	1
chr2L:10411364_10411430:-	FBgn0032242	an	67	con	167	164	94	0	3	167	186	109	0	1	187	0.0179641	0.00534759	0.0126165	0.34688	1
chr2L:10411821_10411880:-	FBgn0032242	un.ad	60	con	355	0	81	353	2	355	1	132	289	2	292	1	0.996575	0.00342466	1	1
chr2L:10411823_10411880:-	FBgn0032242	an	58	con	355	353	62	0	2	355	404	92	0	2	406	0.0056338	0.00492611	0.000707694	1	1
chr2L:10411962_10412022:-	FBgn0032242	an	61	con	281	280	16	0	1	281	315	12	0	3	318	0.00355872	0.00943396	-0.00587524	0.626618	1
chr2L:10412143_10412204:-	FBgn0032242	an	62	con	192	192	17	0	0	192	207	27	0	0	207	0	0	0	1	1
chr2L:10412365_10412424:-	FBgn0032242	an	60	con	205	204	16	0	1	205	211	15	0	1	212	0.00487805	0.00471698	0.000161068	1	1
chr2L:10412568_10412623:-	FBgn0032242	an	56	con	106	105	32	1	0	106	198	18	0	0	198	0.00943396	0	0.00943396	1	1
chr2L:10412568_10412625:-	FBgn0032242	un.aa	58	con	17	1	32	16	0	17	0	18	0	0	0	0.941176	0	0.941176	1	1
chr2L:10413213_10413324:-	FBgn0032242	un.ad	112	con	58	2	34	54	2	58	0	29	142	1	143	0.965517	1	-0.0344828	1	1
chr2L:10413220_10413324:-	FBgn0032242	an	105	con	125	123	14	0	2	125	142	16	0	1	143	0.016	0.00699301	0.00900699	0.599937	1
chr2L:10414122_10414593:+	FBgn0032243	an	472	asap	10	1	9	0	9	10	4	11	0	11	15	0.9	0.733333	0.166667	0.614625	1
chr2L:10414142_10414593:+	FBgn0032243	an	452	asap	22	18	4	0	4	22	13	1	0	1	14	0.181818	0.0714286	0.11039	0.628268	1
chr2L:10414658_10414780:+	FBgn0032243	an	123	asap	38	38	0	0	0	38	22	0	0	0	22	0	0	0	1	1
chr2L:10414920_10414983:+	FBgn0032243	an	64	asap	36	36	0	0	0	36	20	0	0	0	20	0	0	0	1	1
chr2L:10415409_10415469:+	FBgn0032243	an	61	asap	26	21	6	0	5	26	23	3	0	3	26	0.192308	0.115385	0.0769231	0.703002	1
chr2L:10416041_10416103:+	FBgn0032243	an	63	asap	72	61	11	0	11	72	78	15	0	13	91	0.152778	0.142857	0.00992063	1	1
chr2L:10416447_10416504:+	FBgn0032243	an	58	asap	53	47	6	0	6	53	93	5	0	3	96	0.113208	0.03125	0.0819575	0.0688611	0.651816
chr2L:10416637_10416690:+	FBgn0032243	an	54	asap	91	77	16	5	9	91	75	12	15	12	102	0.153846	0.264706	-0.11086	0.642514	1
chr2L:10416637_10416693:+	FBgn0032243	un.ad	57	asap	91	5	17	77	9	91	15	12	75	12	102	0.945055	0.852941	0.0921138	0.326424	1
chr2L:10416883_10416945:+	FBgn0032243	an	63	asap	80	66	14	0	14	80	47	5	0	5	52	0.175	0.0961538	0.0788462	0.310253	0.989697
chr2L:10417149_10417210:+	FBgn0032243	an	62	asap	157	136	23	0	21	157	131	22	0	21	152	0.133758	0.138158	-0.00439993	1	1
chr2L:10418194_10418256:+	FBgn0032243	an	63	asap	124	108	18	0	16	124	106	17	0	15	121	0.129032	0.123967	0.00506532	1	1
chr2L:10418339_10418404:+	FBgn0032243	an	66	asap	87	65	24	0	22	87	59	36	0	35	94	0.252874	0.37234	-0.119467	0.109057	0.753582
chr2L:10419303_10419358:+	FBgn0032244	an	56	con	15	14	1	0	1	15	26	1	0	1	27	0.0666667	0.037037	0.0296296	1	1
chr2L:10419424_10419479:+	FBgn0032244	an	56	con	24	21	4	0	3	24	20	6	0	3	23	0.125	0.130435	-0.00543478	1	1
chr2L:10419931_10419990:+	FBgn0032244	an	60	con	30	23	7	0	7	30	28	8	0	8	36	0.233333	0.222222	0.0111111	1	1
chr2L:10420206_10420267:+	FBgn0032244	an	62	con	48	46	2	0	2	48	53	4	0	4	57	0.0416667	0.0701754	-0.0285088	0.685536	1
chr2L:10420346_10420400:+	FBgn0032244	an	55	con	36	31	5	0	5	36	27	3	0	3	30	0.138889	0.1	0.0388889	0.718939	1
chr2L:10422463_10422529:-	FBgn0005683	an	67	con	3	1	5	0	2	3	8	5	0	1	9	0.666667	0.111111	0.555556	0.127273	0.779213
chr2L:10423347_10423428:+	FBgn0032246	an	82	ap	3	0	179	0	3	3	1	233	0	7	8	1	0.875	0.125	1	1
chr2L:10423681_10423750:+	FBgn0032246	an	70	ap	452	368	85	0	84	452	474	109	0	107	581	0.185841	0.184165	0.00167548	1	1
chr2L:10424099_10424370:+	FBgn0032246	an	272	ap	704	616	92	0	88	704	647	103	0	101	748	0.125	0.135027	-0.0100267	0.585657	1
chr2L:10424484_10424543:+	FBgn0032246	an	60	ap	724	653	77	0	71	724	743	85	0	81	824	0.0980663	0.098301	-0.000234673	1	1
chr2L:10424671_10424733:+	FBgn0032246	an	63	ap	744	701	46	2	41	744	787	53	1	45	833	0.0577957	0.0552221	0.00257361	1	1
chr2L:10424671_10424741:+	FBgn0032246	un.ad	71	ap	744	2	46	701	41	744	1	53	787	45	833	0.997312	0.9988	-0.00148769	0.608106	1
chr2L:10424931_10424991:+	FBgn0032246	an	61	ap	666	584	106	0	82	666	694	102	0	80	774	0.123123	0.103359	0.0197639	0.242676	0.916751
chr2L:10426125_10426493:-	FBgn0262601	an	369	as	128	128	16	0	0	128	169	40	0	2	171	0	0.0116959	-0.0116959	0.508698	1
chr2L:10427004_10427075:+	FBgn0022268	an	72	as	631	571	96	0	60	631	653	101	0	52	705	0.0950872	0.0737589	0.0213283	0.167312	0.846072
chr2L:10427009_10427075:+	FBgn0022268	an	67	as	73	38	71	0	35	73	39	75	0	26	65	0.479452	0.4	0.0794521	0.392763	1
chr2L:10428931_10428985:+	FBgn0032247	an	55	con	49	38	11	0	11	49	46	9	0	7	53	0.22449	0.132075	0.0924143	0.299733	0.978138
chr2L:10429660_10429714:+	FBgn0032247	an	55	con	75	64	26	0	11	75	89	13	0	9	98	0.146667	0.0918367	0.0548299	0.338382	1
chr2L:10430383_10430438:-	FBgn0032248	an	56	con	246	238	85	0	8	246	321	104	0	7	328	0.0325203	0.0213415	0.0111789	0.437364	1
chr2L:10431420_10431476:+	FBgn0004915	an	57	con	123	121	2	0	2	123	181	5	0	4	185	0.0162602	0.0216216	-0.00536146	1	1
chr2L:10431889_10431943:+	FBgn0004915	an	55	con	195	181	16	0	14	195	215	16	0	15	230	0.0717949	0.0652174	0.00657748	0.848113	1
chr2L:10432179_10432241:+	FBgn0004915	an	63	con	200	170	32	0	30	200	253	22	0	20	273	0.15	0.0732601	0.0767399	0.00964446	0.30652
chr2L:10433779_10433852:-	FBgn0032249	an	74	con	407	404	27	0	3	407	450	25	0	0	450	0.00737101	0	0.00737101	0.106698	0.74971
chr2L:10436190_10436248:+	FBgn0032250	an	59	con	169	152	20	0	17	169	159	24	0	18	177	0.100592	0.101695	-0.0011032	1	1
chr2L:10436442_10436506:+	FBgn0032250	an	65	con	160	111	53	0	49	160	131	78	0	72	203	0.30625	0.35468	-0.0484298	0.370126	1
chr2L:10437962_10438040:+	FBgn0027052	an	79	con	539	468	77	0	71	539	580	120	0	112	692	0.131725	0.16185	-0.0301243	0.146745	0.809715
chr2L:10437966_10438040:+	FBgn0027052	un.aa	75	con	22	1	27	0	21	22	0	38	0	30	30	0.954545	1	-0.0454545	0.423077	1
chr2L:10437968_10438040:+	FBgn0027052	un.aa	73	con	10	1	15	0	9	10	0	21	0	13	13	0.9	1	-0.1	0.434783	1
chr2L:10438240_10438300:+	FBgn0027052	an	61	con	581	516	71	0	65	581	644	102	0	94	738	0.111876	0.127371	-0.0154952	0.396109	1
chr2L:10438443_10438590:+	FBgn0027052	an	148	con	554	480	78	0	74	554	509	68	0	68	577	0.133574	0.117851	0.0157231	0.472828	1
chr2L:10438697_10438755:+	FBgn0027052	an	59	con	402	315	89	0	87	402	336	91	0	89	425	0.216418	0.209412	0.00700615	0.865067	1
chr2L:10438813_10438881:+	FBgn0027052	an	69	con	309	309	1	0	0	309	395	0	0	0	395	0	0	0	1	1
chr2L:10439620_10439670:+	FBgn0032251	an	51	as	72	59	13	0	13	72	53	10	0	10	63	0.180556	0.15873	0.0218254	0.82051	1
chr2L:10439889_10439944:+	FBgn0032251	an	56	as	90	75	20	0	15	90	76	21	0	18	94	0.166667	0.191489	-0.0248227	0.703877	1
chr2L:10440113_10440175:+	FBgn0032251	an	63	as	93	88	5	0	5	93	113	20	0	18	131	0.0537634	0.137405	-0.0836411	0.0463281	0.573319
chr2L:10440506_10440560:+	FBgn0032251	an	55	as	60	58	3	0	2	60	72	7	0	6	78	0.0333333	0.0769231	-0.0435897	0.465532	1
chr2L:10442803_10444751:+	FBgn0032252	an	1949	ap	3	2	1	0	1	3	5	3	0	0	5	0.333333	0	0.333333	0.375	1
chr2L:10444786_10445160:+	FBgn0032252	an	375	ap	5	5	0	0	0	5	9	2	0	1	10	0	0.1	-0.1	1	1
chr2L:10445237_10445508:+	FBgn0032252	an	272	ap	6	5	1	0	1	6	13	3	0	1	14	0.166667	0.0714286	0.0952381	0.521053	1
chr2L:10446033_10446184:+	FBgn0032252	an	152	ap	7	7	0	0	0	7	7	0	0	0	7	0	0	0	1	1
chr2L:10446367_10446522:+	FBgn0032252	an	156	ap	7	7	0	0	0	7	14	4	0	3	17	0	0.176471	-0.176471	0.529644	1
chr2L:10446681_10447780:+	FBgn0032252	an	1100	ap	15	10	5	0	5	15	8	2	0	1	9	0.333333	0.111111	0.222222	0.350947	1
chr2L:10446978_10447665:+	FBgn0032252	un	688	ap	1	1	1	0	0	1	0	1	0	0	0	0	0	0	1	1
chr2L:10447722_10447780:+	FBgn0032252	an	59	ap	1	1	0	0	0	1	0	2	0	1	1	0	1	-1	1	1
chr2L:10447983_10448048:+	FBgn0032252	an	66	ap	19	16	3	0	3	19	11	2	0	2	13	0.157895	0.153846	0.00404858	1	1
chr2L:10448231_10448291:+	FBgn0032252	an	61	ap	28	28	0	0	0	28	18	1	0	1	19	0	0.0526316	-0.0526316	0.404255	1
chr2L:10449300_10449364:+	FBgn0032252	an	65	ap	52	34	18	0	18	52	31	15	0	11	42	0.346154	0.261905	0.0842491	0.501027	1
chr2L:10449516_10449578:+	FBgn0032252	an	63	ap	19	16	4	0	3	19	16	2	0	2	18	0.157895	0.111111	0.0467836	1	1
chr2L:10450250_10450305:-	FBgn0065110	an	56	con	2	2	1	0	0	2	0	0	0	0	0	0	0	0	1	1
chr2L:10450421_10450490:-	FBgn0065110	an	70	con	1	1	1	0	0	1	0	0	0	0	0	0	0	0	1	1
chr2L:10450598_10450676:-	FBgn0065110	an	79	con	5	5	0	0	0	5	0	1	0	1	1	0	1	-1	0.166667	0.845352
chr2L:10450740_10450794:-	FBgn0065110	an	55	con	1	1	0	0	0	1	0	1	0	0	0	0	0	0	1	1
chr2L:10451131_10451194:-	FBgn0065110	an	64	con	6	1	7	0	5	6	0	4	0	3	3	0.833333	1	-0.166667	1	1
chr2L:10451396_10451451:-	FBgn0065110	an	56	con	2	1	1	0	1	2	0	1	0	0	0	0.5	0	0.5	1	1
chr2L:10451705_10451760:-	FBgn0065110	an	56	con	4	4	0	0	0	4	0	0	0	0	0	0	0	0	1	1
chr2L:10453916_10453975:-	FBgn0032253	an	60	con	8	8	6	0	0	8	7	1	0	0	7	0	0	0	1	1
chr2L:10454194_10454250:-	FBgn0032253	an	57	con	50	50	10	0	0	50	44	21	0	3	47	0	0.0638298	-0.0638298	0.109977	0.755535
chr2L:10454862_10454953:-	FBgn0032253	an	92	con	66	66	12	0	0	66	59	12	0	0	59	0	0	0	1	1
chr2L:10455425_10455475:-	FBgn0032253	an	51	con	27	27	7	0	0	27	22	4	0	0	22	0	0	0	1	1
chr2L:10455847_10455910:-	FBgn0032253	an	64	con	45	43	24	0	2	45	64	21	0	2	66	0.0444444	0.030303	0.0141414	1	1
chr2L:10457963_10458447:+	FBgn0027611	an	485	as	392	346	47	0	46	392	551	55	0	55	606	0.117347	0.0907591	0.0265879	0.197153	0.88763
chr2L:10458819_10458879:+	FBgn0027611	an	61	as	470	442	28	0	28	470	622	29	0	28	650	0.0595745	0.0430769	0.0164975	0.214625	0.901705
chr2L:10459086_10459143:+	FBgn0027611	an	58	as	829	771	58	0	58	829	1089	112	0	111	1200	0.0699638	0.0925	-0.0225362	0.0726698	0.66561
chr2L:10459281_10459383:+	FBgn0027611	an	103	as	781	304	196	305	172	781	361	268	435	247	1043	0.610755	0.653883	-0.0431276	0.148321	0.812505
chr2L:10459281_10459661:+	FBgn0027611	an	381	as	781	305	197	304	172	781	435	270	361	247	1043	0.609475	0.582934	0.0265412	1	1
chr2L:10459518_10459879:+	FBgn0027611	an	362	as	294	260	35	0	34	294	278	45	0	43	321	0.115646	0.133956	-0.0183101	0.542709	1
chr2L:10459796_10459879:+	FBgn0027611	an	84	as	236	218	19	0	18	236	317	30	0	28	345	0.0762712	0.0811594	-0.00488823	0.876786	1
chr2L:10460521_10460580:+	FBgn0027611	an	60	as	404	356	48	0	48	404	487	52	0	52	539	0.118812	0.096475	0.0223369	0.286189	0.961387
chr2L:10460802_10460868:+	FBgn0027611	an	67	as	583	566	17	0	17	583	677	36	0	36	713	0.0291595	0.0504909	-0.0213314	0.0661537	0.643994
chr2L:10461281_10461342:+	FBgn0027611	an	62	as	662	594	68	0	68	662	908	51	0	51	959	0.102719	0.0531804	0.0495386	0.000214838	0.0370489
chr2L:10461786_10461843:+	FBgn0027611	an	58	as	1042	932	112	1	109	1042	1405	151	1	149	1555	0.105566	0.096463	0.0091032	0.462416	1
chr2L:10461786_10461848:+	FBgn0027611	un.ad	63	as	1042	1	113	932	109	1042	1	151	1405	149	1555	0.99904	0.999357	-0.000316606	1	1
chr2L:10463886_10463937:-	FBgn0051719	an	52	asap	241	241	27	0	0	241	191	27	0	1	192	0	0.00520833	-0.00520833	0.443418	1
chr2L:10464255_10464316:-	FBgn0051719	an	62	asap	361	358	60	0	3	361	265	36	0	1	266	0.00831025	0.0037594	0.00455085	0.640928	1
chr2L:10464545_10464621:-	FBgn0051719	an	77	asap	314	314	25	0	0	314	238	16	0	0	238	0	0	0	1	1
chr2L:10464813_10464873:-	FBgn0051719	an	61	asap	475	472	38	0	3	475	301	37	0	4	305	0.00631579	0.0131148	-0.00679896	0.441298	1
chr2L:10465095_10465288:-	FBgn0051719	an	194	asap	400	330	74	67	3	400	258	61	45	3	306	0.175	0.156863	0.0181373	1	1
chr2L:10465095_10465935:-	FBgn0051719	un.ad.aa	841	asap	397	67	71	330	0	397	45	59	258	1	304	0.831234	0.851974	-0.0207394	0.40708	1
chr2L:10465377_10465935:-	FBgn0051719	an	559	asap	234	231	56	3	0	234	139	45	2	1	142	0.0128205	0.0211268	-0.00830625	0.377358	1
chr2L:10465377_10471475:-	FBgn0051719	un.ad.aa	6099	asap	214	3	58	209	2	214	0	45	115	1	116	0.985981	1	-0.0140187	1	1
chr2L:10466108_10466214:-	FBgn0051719	un.ad	107	asap	144	3	290	135	6	144	0	155	311	3	314	0.979167	1	-0.0208333	0.509091	1
chr2L:10466159_10466214:-	FBgn0051719	an	56	asap	382	376	40	0	6	382	309	15	0	3	312	0.0157068	0.00961538	0.00609142	0.524964	1
chr2L:10466303_10466357:-	FBgn0051719	an	55	asap	305	304	33	0	1	305	232	25	0	1	233	0.00327869	0.00429185	-0.00101316	1	1
chr2L:10466451_10468845:-	FBgn0051719	un.aa	2395	asap	164	3	17	160	1	164	2	10	93	2	97	0.981707	0.979381	0.00232587	1	1
chr2L:10466451_10471475:-	FBgn0051719	an	5025	asap	197	192	18	3	2	197	115	9	2	1	118	0.0253807	0.0254237	-4.30182e-05	1	1
chr2L:1047020_1047955:-	FBgn0031294	un.ad	936	as	278	1	241	272	5	278	0	277	763	11	774	0.996403	1	-0.00359712	0.352941	1
chr2L:1047023_1047513:-	FBgn0031294	un.aa	491	as	2	0	203	0	2	2	1	229	112	7	120	1	0.991667	0.00833333	1	1
chr2L:1047023_1047724:-	FBgn0031294	un.aa	702	as	514	2	209	504	8	514	3	232	521	10	534	0.996109	0.994382	0.00172693	1	1
chr2L:1047023_1047765:-	FBgn0031294	un.aa	743	as	324	1	210	314	9	324	0	226	0	4	4	0.996914	1	-0.00308642	1	1
chr2L:1047023_1047857:-	FBgn0031294	un.aa	835	as	599	7	205	588	4	599	4	231	251	9	264	0.988314	0.984848	0.00346537	0.217326	0.904652
chr2L:1047023_1047859:-	FBgn0031294	un.aa	837	as	318	2	204	313	3	318	1	231	523	9	533	0.993711	0.998124	-0.00441314	0.241758	0.916751
chr2L:1047023_1047945:-	FBgn0031294	un.aa	923	as	597	11	203	584	2	597	6	232	660	10	676	0.981575	0.991124	-0.00954972	0.0215664	0.427987
chr2L:1047023_1047955:-	FBgn0031294	an	933	as	600	572	206	23	5	600	763	233	16	11	790	0.0466667	0.0341772	0.0124895	0.449596	1
chr2L:10472166_10474281:-	FBgn0051719	un.ad	2116	asap	102	1	247	101	0	102	0	156	117	0	117	0.990196	1	-0.00980392	1	1
chr2L:10472216_10474281:-	FBgn0051719	un.ad	2066	asap	88	84	131	4	0	88	79	99	0	0	79	0.0454545	0	0.0454545	1	1
chr2L:10472216_10474286:-	FBgn0051719	un	2071	asap	51	4	131	47	0	51	0	99	0	0	0	0.921569	0	0.921569	1	1
chr2L:10472270_10474281:-	FBgn0051719	un.ad	2012	asap	19	19	51	0	0	19	8	23	23	0	31	0	0.741935	-0.741935	1	1
chr2L:10472284_10474281:-	FBgn0051719	un.ad	1998	asap	27	9	50	18	0	27	4	30	23	0	27	0.666667	0.851852	-0.185185	1	1
chr2L:10472327_10474281:-	FBgn0051719	un.ad	1955	asap	55	1	71	54	0	55	0	62	117	0	117	0.981818	1	-0.0181818	1	1
chr2L:10472429_10474281:-	FBgn0051719	un.ad	1853	asap	56	2	56	54	0	56	5	36	23	0	28	0.964286	0.821429	0.142857	1	1
chr2L:10472486_10474281:-	FBgn0051719	an	1796	asap	16	15	32	1	0	16	17	29	0	0	17	0.0625	0	0.0625	1	1
chr2L:10472486_10474286:-	FBgn0051719	un.aa	1801	asap	11	1	32	10	0	11	0	29	0	0	0	0.909091	0	0.909091	1	1
chr2L:10472498_10474281:-	FBgn0051719	an	1784	asap	41	5	17	36	0	41	0	16	117	0	117	0.878049	1	-0.121951	1	1
chr2L:10472802_10474281:-	FBgn0051719	un.ad	1480	asap	55	1	18	54	0	55	2	28	43	0	45	0.981818	0.955556	0.0262626	1	1
chr2L:10473458_10474281:-	FBgn0051719	un.ad	824	asap	137	0	8	137	0	137	2	14	23	0	25	1	0.92	0.08	1	1
chr2L:10477136_10477316:+	FBgn0032256	un.aa	181	as	19	2	25	0	17	19	0	25	0	18	18	0.894737	1	-0.105263	0.486486	1
chr2L:10477184_10477316:+	FBgn0032256	an	133	as	27	10	21	4	13	27	9	22	0	15	24	0.62963	0.625	0.00462963	0.77016	1
chr2L:10477593_10481097:+	FBgn0032256	an	3505	as	64	53	13	0	11	64	56	9	0	8	64	0.171875	0.125	0.046875	0.619987	1
chr2L:10480447_10481097:+	FBgn0032256	un.aa	651	as	3	0	5	0	3	3	1	10	2	9	12	1	0.916667	0.0833333	1	1
chr2L:10480906_10481097:+	FBgn0032256	un.aa	192	as	5	2	5	0	3	5	0	7	0	6	6	0.6	1	-0.4	0.181818	0.867064
chr2L:10481285_10481347:+	FBgn0032256	an	63	as	50	47	3	0	3	50	45	5	0	4	49	0.06	0.0816327	-0.0216327	0.714984	1
chr2L:10481571_10481621:+	FBgn0032256	an	51	as	108	39	37	39	30	108	47	23	32	21	100	0.638889	0.53	0.108889	0.157978	0.832277
chr2L:10481571_10481629:+	FBgn0032256	un.ad	59	as	108	8	38	70	30	108	0	26	79	21	100	0.925926	1	-0.0740741	0.0413413	0.550702
chr2L:10481571_10481646:+	FBgn0032256	un.ad	76	as	108	30	44	48	30	108	32	43	47	21	100	0.722222	0.68	0.0422222	0.343918	1
chr2L:10481571_10481762:+	FBgn0032256	un.ad.aa	192	as	108	1	31	77	30	108	0	26	79	21	100	0.990741	1	-0.00925926	1	1
chr2L:10481710_10481762:+	FBgn0032256	an	53	as	100	95	6	0	5	100	99	16	0	11	110	0.05	0.1	-0.05	0.20088	0.889252
chr2L:10481796_10481851:+	FBgn0032256	un	56	as	49	0	124	0	49	49	4	93	0	34	38	1	0.894737	0.105263	0.0331619	0.50696
chr2L:10481984_10482042:+	FBgn0032256	an	59	as	82	71	11	0	11	82	74	17	0	17	91	0.134146	0.186813	-0.0526668	0.411036	1
chr2L:10482234_10482284:+	FBgn0032256	an	51	as	137	119	19	1	17	137	97	21	0	15	112	0.131387	0.133929	-0.00254171	0.851183	1
chr2L:10482234_10482323:+	FBgn0032256	un.ad	90	as	137	1	53	119	17	137	0	64	97	15	112	0.992701	1	-0.00729927	1	1
chr2L:10482575_10482624:+	FBgn0032256	an	50	as	81	36	16	35	10	81	22	12	42	11	75	0.555556	0.706667	-0.151111	0.305555	0.984527
chr2L:10482575_10482636:+	FBgn0032256	an	62	as	81	35	17	36	10	81	42	14	22	11	75	0.567901	0.44	0.127901	1	1
chr2L:10482787_10482844:+	FBgn0032256	an	58	as	66	52	14	0	14	66	54	7	0	7	61	0.212121	0.114754	0.0973671	0.158559	0.833908
chr2L:10483427_10483483:+	FBgn0026431	an	57	con	56	47	9	3	6	56	57	4	0	3	60	0.160714	0.05	0.110714	0.301276	0.979959
chr2L:10483427_10483493:+	FBgn0026431	un.ad	67	con	56	1	9	49	6	56	0	6	57	3	60	0.982143	1	-0.0178571	1	1
chr2L:10483427_10485253:+	FBgn0026431	un.ad.aa	1827	con	56	2	9	48	6	56	0	3	57	3	60	0.964286	1	-0.0357143	1	1
chr2L:10483629_10483686:+	FBgn0026431	an	58	con	89	83	6	0	6	89	82	11	0	10	92	0.0674157	0.108696	-0.0412799	0.434232	1
chr2L:10483973_10484033:+	FBgn0026431	an	61	con	81	67	22	0	14	81	63	28	0	25	88	0.17284	0.284091	-0.111251	0.101488	0.739351
chr2L:10484194_10484253:+	FBgn0026431	an	60	con	76	71	5	0	5	76	73	11	2	8	83	0.0657895	0.120482	-0.0546925	0.566948	1
chr2L:10484761_10484824:+	FBgn0026431	an	64	con	83	71	13	0	12	83	91	30	0	30	121	0.144578	0.247934	-0.103356	0.0802595	0.689285
chr2L:10485198_10485253:+	FBgn0026431	an	56	con	89	75	17	0	14	89	104	2	0	2	106	0.157303	0.0188679	0.138435	0.000453942	0.0582452
chr2L:10485528_10485593:+	FBgn0026431	an	66	con	99	85	48	0	14	99	90	48	0	12	102	0.141414	0.117647	0.0237671	0.677252	1
chr2L:10485791_10485854:-	FBgn0032258	an	64	con	203	203	51	0	0	203	184	51	0	0	184	0	0	0	1	1
chr2L:10486082_10486151:-	FBgn0032258	an	70	con	147	147	33	0	0	147	135	25	0	2	137	0	0.0145985	-0.0145985	0.231822	0.91462
chr2L:10486338_10486397:-	FBgn0032258	an	60	con	174	171	31	0	3	174	194	29	0	3	197	0.0172414	0.0152284	0.00201295	1	1
chr2L:10487002_10487061:-	FBgn0032258	an	60	con	157	154	12	0	3	157	162	8	0	2	164	0.0191083	0.0121951	0.00691316	0.678901	1
chr2L:10487193_10487243:-	FBgn0032258	an	51	con	174	167	39	0	7	174	220	30	0	4	224	0.0402299	0.0178571	0.0223727	0.222669	0.907269
chr2L:10487560_10487612:-	FBgn0032258	un.aa	53	con	85	1	23	77	7	85	2	33	88	3	93	0.988235	0.978495	0.00974067	0.51049	1
chr2L:10487560_10487616:-	FBgn0032258	an	57	con	155	147	23	1	7	155	156	35	2	5	163	0.0516129	0.0429448	0.00866812	0.566244	1
chr2L:10488354_10488410:-	FBgn0032258	an	57	con	93	93	18	0	0	93	84	35	0	2	86	0	0.0232558	-0.0232558	0.229427	0.912951
chr2L:10488989_10489051:+	FBgn0032259	an	63	ap	244	219	26	0	25	244	325	28	0	28	353	0.102459	0.0793201	0.0231389	0.38017	1
chr2L:10492500_10492556:-	FBgn0086347	an	57	asap	377	376	44	0	1	377	309	39	0	3	312	0.00265252	0.00961538	-0.00696286	0.333639	1
chr2L:10492715_10492788:-	FBgn0086347	an	74	asap	292	292	19	0	0	292	235	37	0	0	235	0	0	0	1	1
chr2L:10494196_10494287:-	FBgn0086347	an	92	asap	119	117	26	0	2	119	118	43	0	2	120	0.0168067	0.0166667	0.000140056	1	1
chr2L:10494368_10494427:-	FBgn0086347	an	60	asap	200	200	8	0	0	200	231	12	0	0	231	0	0	0	1	1
chr2L:104948_105004:-	FBgn0026787	an	57	con	183	178	17	0	5	183	165	13	0	0	165	0.0273224	0	0.0273224	0.0623713	0.632075
chr2L:10494812_10494878:-	FBgn0086347	an	67	asap	227	227	29	0	0	227	197	40	0	0	197	0	0	0	1	1
chr2L:10495105_10496628:-	FBgn0086347	an	1524	asap	115	113	56	0	2	115	97	73	0	5	102	0.0173913	0.0490196	-0.0316283	0.257574	0.923519
chr2L:10496849_10497852:-	FBgn0086347	an	1004	asap	243	239	69	0	4	243	184	56	2	1	187	0.0164609	0.0160428	0.000418125	0.39502	1
chr2L:10498156_10505925:-	FBgn0086347	an	7770	asap	133	132	19	0	1	133	145	19	0	0	145	0.0075188	0	0.0075188	0.478417	1
chr2L:10506107_10506542:-	FBgn0086347	an	436	asap	72	8	43	60	4	72	5	41	55	6	66	0.888889	0.924242	-0.0353535	0.413649	1
chr2L:10506107_10506683:-	FBgn0086347	an	577	asap	89	66	54	8	15	89	74	65	5	30	109	0.258427	0.321101	-0.062674	0.12156	0.775945
chr2L:10506249_10506683:-	FBgn0086347	un.ad	435	asap	35	1	19	19	15	35	0	36	74	30	104	0.971429	1	-0.0285714	0.347826	1
chr2L:10507356_10507418:+	FBgn0032261	an	63	con	88	75	14	0	13	88	95	17	0	17	112	0.147727	0.151786	-0.00405844	1	1
chr2L:10508213_10508269:-	FBgn0032262	an	57	con	55	53	8	0	2	55	22	2	0	0	22	0.0363636	0	0.0363636	1	1
chr2L:10509285_10509499:-	FBgn0032262	an	215	con	53	53	0	0	0	53	14	2	0	2	16	0	0.125	-0.125	0.0511509	0.594692
chr2L:10509644_10509705:-	FBgn0032262	an	62	con	58	45	28	0	13	58	11	19	0	9	20	0.224138	0.45	-0.225862	0.0821408	0.694089
chr2L:10512609_10512667:-	FBgn0021953	an	59	as	66	61	75	0	5	66	79	90	0	8	87	0.0757576	0.091954	-0.0161964	0.778173	1
chr2L:10512870_10512934:-	FBgn0021953	an	65	as	1630	1628	201	0	2	1630	1898	253	0	3	1901	0.00122699	0.00157812	-0.000351123	1	1
chr2L:10513565_10513633:-	FBgn0021953	un.aa	69	as	706	1	100	695	10	706	1	146	267	12	280	0.998584	0.996429	0.002155	1	1
chr2L:10513565_10513759:-	FBgn0021953	un.aa	195	as	1093	4	104	1075	14	1093	8	147	708	13	729	0.99634	0.989026	0.00731428	0.322074	1
chr2L:10513565_10513814:-	FBgn0021953	un.aa	250	as	848	11	100	827	10	848	10	137	891	3	904	0.987028	0.988938	-0.00190975	0.276293	0.950673
chr2L:10513565_10514246:-	FBgn0021953	un.aa	682	as	10	0	100	0	10	10	3	137	981	3	987	1	0.99696	0.00303951	0.0357143	0.519612
chr2L:10513565_10514455:-	FBgn0021953	un.aa	891	as	151	2	99	140	9	151	0	145	0	11	11	0.986755	1	-0.013245	0.47619	1
chr2L:10513565_10515387:-	FBgn0021953	un.aa	1823	as	388	1	95	382	5	388	0	138	0	4	4	0.997423	1	-0.00257732	1	1
chr2L:10513565_10516485:-	FBgn0021953	an	2921	as	1235	1202	104	19	14	1235	1141	138	28	4	1173	0.0267206	0.0272805	-0.00055983	0.0315875	0.49972
chr2L:10516733_10516815:-	FBgn0021953	un.ad	83	as	133	0	74	115	18	133	2	57	86	25	113	1	0.982301	0.0176991	0.509091	1
chr2L:10516740_10516815:-	FBgn0021953	an	76	as	133	115	61	0	18	133	102	44	0	25	127	0.135338	0.19685	-0.061512	0.242276	0.916751
chr2L:10516894_10516994:-	FBgn0021953	an	101	as	139	136	18	0	3	139	156	22	0	3	159	0.0215827	0.0188679	0.00271481	1	1
chr2L:10517999_10518059:+	FBgn0010398	an	61	con	28	25	5	0	3	28	35	8	0	5	40	0.107143	0.125	-0.0178571	1	1
chr2L:1052266_1052330:-	FBgn0003310	an	65	as	124	114	51	0	10	124	137	58	0	4	141	0.0806452	0.0283688	0.0522764	0.0956876	0.727157
chr2L:1052496_1052565:-	FBgn0003310	an	70	as	191	177	34	0	14	191	179	44	0	9	188	0.0732984	0.0478723	0.0254261	0.390332	1
chr2L:10529750_10530077:+	FBgn0032264	an	328	as	214	197	19	0	17	214	317	25	0	24	341	0.0794393	0.0703812	0.00905802	0.73978	1
chr2L:10530256_10530313:+	FBgn0032264	an	58	as	278	226	61	0	52	278	278	74	0	55	333	0.18705	0.165165	0.0218852	0.521726	1
chr2L:1053054_1061233:-	FBgn0003310	an	8180	as	133	118	45	0	15	133	116	45	0	10	126	0.112782	0.0793651	0.0334169	0.405202	1
chr2L:10530670_10530855:+	FBgn0032264	an	186	as	51	19	33	0	32	51	32	37	0	36	68	0.627451	0.529412	0.0980392	0.350208	1
chr2L:10530676_10530855:+	FBgn0032264	an	180	as	81	63	19	0	18	81	89	25	0	24	113	0.222222	0.212389	0.00983284	0.861922	1
chr2L:10531990_10532334:+	FBgn0032265	an	345	con	3	1	3	0	2	3	0	1	0	0	0	0.666667	0	0.666667	1	1
chr2L:10532931_10532985:+	FBgn0032265	an	55	con	1	1	0	0	0	1	3	1	0	0	3	0	0	0	1	1
chr2L:105337_105390:-	FBgn0026787	an	54	con	200	200	35	0	0	200	167	31	0	1	168	0	0.00595238	-0.00595238	0.456522	1
chr2L:10534655_10535160:+	FBgn0032266	un.aa	506	con	14	5	9	0	9	14	19	43	1	37	57	0.642857	0.666667	-0.0238095	1	1
chr2L:10535701_10535766:+	FBgn0032266	un.aa	66	con	32	13	21	0	19	32	45	33	0	31	76	0.59375	0.407895	0.185855	0.0929636	0.72015
chr2L:10535704_10535766:+	FBgn0032266	an	63	con	128	115	15	0	13	128	225	21	2	19	246	0.101562	0.0853659	0.0161966	0.441991	1
chr2L:105456_105511:-	FBgn0026787	an	56	con	259	251	16	4	4	259	231	10	3	2	236	0.030888	0.0211864	0.00970159	0.687492	1
chr2L:105456_106437:-	FBgn0026787	un.aa	982	con	444	1	297	158	285	444	0	333	0	325	325	0.997748	1	-0.00225225	0.468085	1
chr2L:10545749_10619879:+	FBgn0051721	un.aa	74131	as	66	2	64	0	64	66	0	53	0	53	53	0.969697	1	-0.030303	0.50178	1
chr2L:10546301_10556239:+	FBgn0051721	un.ad	9939	as	85	0	12	76	9	85	3	9	61	5	69	1	0.956522	0.0434783	0.0823529	0.694089
chr2L:10546301_10572860:+	FBgn0051721	un.ad	26560	as	85	4	13	72	9	85	0	7	64	5	69	0.952941	1	-0.0470588	0.277778	0.952371
chr2L:10546301_10587338:+	FBgn0051721	un.ad	41038	as	85	1	9	75	9	85	0	5	64	5	69	0.988235	1	-0.0117647	1	1
chr2L:10546301_10619879:+	FBgn0051721	an	73579	as	85	71	9	5	9	85	61	5	3	5	69	0.164706	0.115942	0.0487639	0.57622	1
chr2L:105916_105968:-	FBgn0026787	an	53	con	248	239	37	4	5	248	200	31	0	3	203	0.0362903	0.0147783	0.021512	0.733377	1
chr2L:105916_106437:-	FBgn0026787	un.aa	522	con	419	3	317	131	285	419	0	353	0	325	325	0.99284	1	-0.0071599	0.103131	0.743063
chr2L:10606570_10619879:+	FBgn0051721	un.aa	13310	as	3	1	2	0	2	3	0	5	0	5	5	0.666667	1	-0.333333	0.375	1
chr2L:10619976_10620043:+	FBgn0051721	an	68	as	46	39	8	0	7	46	59	17	0	16	75	0.152174	0.213333	-0.0611594	0.479526	1
chr2L:10620176_10620304:+	FBgn0051721	an	129	as	100	74	26	0	26	100	82	26	0	25	107	0.26	0.233645	0.0263551	0.747288	1
chr2L:10620407_10620475:+	FBgn0051721	an	69	as	53	49	4	0	4	53	88	9	0	5	93	0.0754717	0.0537634	0.0217083	0.723556	1
chr2L:10620636_10621419:+	FBgn0051721	an	784	as	89	78	13	4	7	89	93	19	9	13	115	0.123596	0.191304	-0.0677088	0.477373	1
chr2L:10620636_10622696:+	FBgn0051721	an	2061	as	89	3	8	79	7	89	9	18	93	13	115	0.966292	0.921739	0.044553	0.702596	1
chr2L:10620636_10625109:+	FBgn0051721	un.ad.aa	4474	as	89	1	12	81	7	89	0	15	102	13	115	0.988764	1	-0.011236	0.380952	1
chr2L:10621453_10622696:+	FBgn0051721	an	1244	as	59	53	7	0	6	59	58	9	0	4	62	0.101695	0.0645161	0.0371788	0.522821	1
chr2L:1062214_1063089:-	FBgn0003310	un.aa	876	as	35	1	54	32	2	35	0	44	0	1	1	0.971429	1	-0.0285714	1	1
chr2L:1062214_1076834:-	FBgn0003310	an	14621	as	176	174	53	1	1	176	182	48	0	5	187	0.0113636	0.026738	-0.0153743	0.216401	0.903814
chr2L:10622837_10623127:+	FBgn0051721	an	291	as	60	45	17	2	13	60	54	18	0	16	70	0.25	0.228571	0.0214286	1	1
chr2L:10622837_10623131:+	FBgn0051721	un.ad	295	as	60	2	16	45	13	60	0	18	54	16	70	0.966667	1	-0.0333333	0.225806	0.910049
chr2L:10623267_10625109:+	FBgn0051721	an	1843	as	74	64	15	0	10	74	72	14	0	12	84	0.135135	0.142857	-0.00772201	1	1
chr2L:10625344_10626692:+	FBgn0051721	an	1349	as	103	91	15	0	12	103	104	11	0	8	112	0.116505	0.0714286	0.0450763	0.347781	1
chr2L:10630075_10630132:-	FBgn0032271	an	58	con	4	2	4	0	2	4	0	1	0	0	0	0.5	0	0.5	1	1
chr2L:10648677_10648741:+	FBgn0032275	an	65	as	3	1	3	0	2	3	0	0	0	0	0	0.666667	0	0.666667	1	1
chr2L:10662746_10668158:+	FBgn0051871	an	5413	con	19	15	5	0	4	19	8	6	0	6	14	0.210526	0.428571	-0.218045	0.256927	0.922787
chr2L:10668337_10668692:+	FBgn0051871	an	356	con	34	23	19	0	11	34	25	14	0	10	35	0.323529	0.285714	0.0378151	0.797226	1
chr2L:10668826_10668880:+	FBgn0051871	un	55	con	57	1	115	0	56	57	0	94	0	50	50	0.982456	1	-0.0175439	1	1
chr2L:10669055_10669170:+	FBgn0051871	an	116	con	38	26	12	0	12	38	25	7	0	6	31	0.315789	0.193548	0.122241	0.283356	0.959847
chr2L:10669330_10670519:+	FBgn0051871	an	1190	con	28	22	11	0	6	28	22	8	0	4	26	0.214286	0.153846	0.0604396	0.729851	1
chr2L:10678806_10678903:+	FBgn0040496	an	98	con	8	4	5	0	4	8	4	14	0	12	16	0.5	0.75	-0.25	0.362542	1
chr2L:10684009_10684089:-	FBgn0032282	un	81	as	8975	2	9435	18	8955	8975	0	10510	0	9937	9937	0.999777	1	-0.000222841	0.224725	0.910049
chr2L:10684036_10684089:-	FBgn0032282	un	54	as	8960	3	9747	2	8955	8960	0	10783	0	9937	9937	0.999665	1	-0.000334821	0.106541	0.749421
chr2L:10693016_10693126:-	FBgn0032285	un	111	se	31544	0	81446	0	31544	31544	4	129908	0	45071	45075	1	0.999911	8.8741e-05	0.148503	0.812779
chr2L:10693052_10693114:-	FBgn0032285	un	63	se	32449	0	76699	14	32435	32449	1	124202	17	46618	46636	1	0.999979	2.14427e-05	1	1
chr2L:10693052_10693384:-	FBgn0032285	un	333	se	182660	0	226804	120	182540	182660	1	334214	83	256630	256714	1	0.999996	3.89539e-06	1	1
chr2L:10693052_10693633:-	FBgn0032285	un	582	se	91926	1	136116	73	91852	91926	0	223162	102	145578	145680	0.999989	1	-1.08783e-05	0.386862	1
chr2L:10693115_10693333:-	FBgn0032285	un	219	se	119811	0	159260	112	119699	119811	2	231295	54	172637	172693	1	0.999988	1.15812e-05	0.516395	1
chr2L:10693115_10693384:-	FBgn0032285	un	270	se	182660	0	222101	120	182540	182660	4	315288	89	256630	256723	1	0.999984	1.5581e-05	0.146447	0.809019
chr2L:10693115_10693543:-	FBgn0032285	un	429	se	81755	0	121108	208	81547	81755	5	177669	175	119011	119191	1	0.999958	4.19495e-05	0.0846907	0.699543
chr2L:10693115_10693582:-	FBgn0032285	un	468	se	84236	1	123780	16	84219	84236	0	178942	19	120284	120303	0.999988	1	-1.18714e-05	0.411826	1
chr2L:10693115_10693594:-	FBgn0032285	un	480	se	87154	1	126565	149	87004	87154	1	185970	87	127312	127400	0.999989	0.999992	-3.62465e-06	1	1
chr2L:10693115_10693600:-	FBgn0032285	un	486	se	90830	7	130377	7	90816	90830	3	193505	24	134847	134874	0.999923	0.999978	-5.48241e-05	0.101494	0.739351
chr2L:10693115_10693651:-	FBgn0032285	un	537	se	110862	0	150384	39	110823	110862	3	239117	43	180459	180505	1	0.999983	1.662e-05	0.292865	0.970113
chr2L:10693115_10693798:-	FBgn0032285	un	684	se	73362	0	112880	43	73319	73362	3	167064	99	108406	108508	1	0.999972	2.76477e-05	0.277959	0.952536
chr2L:10693136_10693288:-	FBgn0032285	un	153	se	67719	1	110214	22	67696	67719	0	162875	7	102395	102402	0.999985	1	-1.47669e-05	0.398002	1
chr2L:10693136_10693582:-	FBgn0032285	un	447	se	84227	0	126737	8	84219	84227	1	180764	49	120284	120334	1	0.999992	8.3102e-06	1	1
chr2L:10693136_10693798:-	FBgn0032285	un	663	se	73361	1	115837	41	73319	73361	0	168886	113	108406	108519	0.999986	1	-1.36312e-05	0.403465	1
chr2L:10693148_10693276:-	FBgn0032285	un	129	se	83190	1	131060	49	83140	83190	0	199613	1	130511	130512	0.999988	1	-1.20207e-05	0.389142	1
chr2L:10693148_10693291:-	FBgn0032285	un	144	se	64343	14	112211	38	64291	64343	33	164097	31	94995	95059	0.999782	0.999653	0.000129569	0.18021	0.865101
chr2L:10693148_10693333:-	FBgn0032285	un	186	se	119763	8	167619	56	119699	119763	2	241739	91	172637	172730	0.999933	0.999988	-5.52198e-05	0.0196003	0.411053
chr2L:10693148_10693441:-	FBgn0032285	un	294	se	135714	5	183581	48	135661	135714	2	276140	68	207038	207108	0.999963	0.99999	-2.71854e-05	0.12168	0.776123
chr2L:10693148_10693495:-	FBgn0032285	un	348	se	46960	1	94827	52	46907	46960	2	135536	67	66434	66503	0.999979	0.99997	8.77911e-06	1	1
chr2L:10693148_10693564:-	FBgn0032285	un	417	se	96419	6	144288	45	96368	96419	6	209949	59	140847	140912	0.999938	0.999957	-1.96486e-05	0.56374	1
chr2L:10693148_10693582:-	FBgn0032285	un	435	se	84273	1	132139	53	84219	84273	2	189386	67	120284	120353	0.999988	0.999983	4.75159e-06	1	1
chr2L:10693148_10693633:-	FBgn0032285	un	486	se	91924	5	139772	67	91852	91924	5	214680	86	145578	145669	0.999946	0.999966	-2.00684e-05	0.52374	1
chr2L:10693148_10693723:-	FBgn0032285	un	576	se	59384	1	107251	52	59331	59384	0	162985	25	93883	93908	0.999983	1	-1.68396e-05	0.387247	1
chr2L:10693148_10693786:-	FBgn0032285	un	639	se	88849	0	136763	6	88843	88849	2	201519	77	132417	132496	1	0.999985	1.50948e-05	0.519391	1
chr2L:10693148_10693810:-	FBgn0032285	un	663	se	45696	2	93563	51	45643	45696	0	139932	26	70830	70856	0.999956	1	-4.37675e-05	0.153573	0.823674
chr2L:10693190_10693333:-	FBgn0032285	un	144	se	119799	19	170917	81	119699	119799	29	249052	165	172637	172831	0.999841	0.999832	9.19499e-06	0.884419	1
chr2L:10693190_10693363:-	FBgn0032285	un	174	se	222022	0	273102	138	221884	222022	25	395928	163	319513	319701	1	0.999922	7.81981e-05	3.43474e-06	0.00181546
chr2L:10693190_10693393:-	FBgn0032285	un	204	se	200027	12	251170	63	199952	200027	0	362914	73	286499	286572	0.99994	1	-5.99919e-05	2.3267e-05	0.00767353
chr2L:10693196_10693288:-	FBgn0032285	un	93	se	67862	8	121276	158	67696	67862	2	182346	41	102395	102438	0.999882	0.99998	-9.83623e-05	0.0181262	0.396608
chr2L:10693196_10693363:-	FBgn0032285	un	168	se	222103	9	275464	210	221884	222103	0	399464	238	319513	319751	0.999959	1	-4.05217e-05	0.000326245	0.0481394
chr2L:10693196_10693393:-	FBgn0032285	un	198	se	200119	21	253532	146	199952	200119	6	366450	99	286499	286604	0.999895	0.999979	-8.40028e-05	0.000130047	0.0260193
chr2L:10693196_10693531:-	FBgn0032285	un	336	se	67270	1	120839	10	67259	67270	0	176821	14	96870	96884	0.999985	1	-1.48655e-05	0.409797	1
chr2L:10693196_10693600:-	FBgn0032285	un	405	se	90832	1	144396	15	90816	90832	0	214798	5	134847	134852	0.999989	1	-1.10093e-05	0.402443	1
chr2L:10693196_10693618:-	FBgn0032285	un	423	se	77187	0	130765	2	77185	77187	2	200804	91	120853	120946	1	0.999983	1.65363e-05	0.52431	1
chr2L:10693196_10693738:-	FBgn0032285	un	543	se	67778	5	121174	179	67594	67778	7	184546	130	104595	104732	0.999926	0.999933	-6.93299e-06	1	1
chr2L:10693223_10693441:-	FBgn0032285	un	219	se	135682	1	235452	20	135661	135682	2	365004	18	207038	207058	0.999993	0.99999	2.28895e-06	1	1
chr2L:10693223_10693531:-	FBgn0032285	un	309	se	67265	0	167050	6	67259	67265	2	254836	21	96870	96893	1	0.999979	2.06413e-05	0.516273	1
chr2L:10693235_10693288:-	FBgn0032285	un	54	se	67705	0	181977	9	67696	67705	4	283935	56	102395	102455	1	0.999961	3.90415e-05	0.156431	0.82921
chr2L:10693235_10693291:-	FBgn0032285	un	57	se	64320	1	178572	28	64291	64320	0	276535	42	94995	95037	0.999984	1	-1.55473e-05	0.403624	1
chr2L:10693235_10693333:-	FBgn0032285	un	99	se	119810	5	233980	106	119699	119810	8	354177	106	172637	172751	0.999958	0.999954	4.57668e-06	1	1
chr2L:10693235_10693363:-	FBgn0032285	un	129	se	222022	0	336165	138	221884	222022	1	501053	124	319513	319638	1	0.999997	3.12854e-06	1	1
chr2L:10693235_10693522:-	FBgn0032285	un	288	se	55040	1	169281	39	55000	55040	0	260948	23	79408	79431	0.999982	1	-1.81686e-05	0.409206	1
chr2L:10693235_10693633:-	FBgn0032285	un	399	se	91914	1	206133	61	91852	91914	0	327118	102	145578	145680	0.999989	1	-1.08797e-05	0.386862	1
chr2L:10693235_10693651:-	FBgn0032285	un	417	se	110867	4	225104	40	110823	110867	1	361999	75	180459	180535	0.999964	0.999994	-3.05402e-05	0.0728837	0.666149
chr2L:10693241_10693291:-	FBgn0032285	un	51	se	64370	3	181784	76	64291	64370	4	281310	349	94995	95348	0.999953	0.999958	-4.65397e-06	1	1
chr2L:10693241_10693327:-	FBgn0032285	un	87	se	113912	2	231332	71	113839	113912	3	351885	352	165570	165925	0.999982	0.999982	5.23045e-07	1	1
chr2L:10693241_10693363:-	FBgn0032285	un	123	se	222010	19	339377	107	221884	222010	27	505828	394	319513	319934	0.999914	0.999916	-1.18932e-06	1	1
chr2L:10693241_10693384:-	FBgn0032285	un	144	se	182625	1	300033	84	182540	182625	0	442945	204	256630	256834	0.999995	1	-5.4757e-06	0.415649	1
chr2L:10693241_10693441:-	FBgn0032285	un	201	se	135679	2	253154	16	135661	135679	2	393353	361	207038	207401	0.999985	0.99999	-5.09752e-06	0.650849	1
chr2L:10693241_10693594:-	FBgn0032285	un	354	se	87118	1	204497	113	87004	87118	0	313627	216	127312	127528	0.999989	1	-1.14787e-05	0.405964	1
chr2L:10693241_10693618:-	FBgn0032285	un	378	se	77258	1	194678	72	77185	77258	0	307168	11	120853	120864	0.999987	1	-1.29436e-05	0.389752	1
chr2L:10693241_10693738:-	FBgn0032285	un	498	se	67674	10	185087	70	67594	67674	4	290910	367	104595	104966	0.999852	0.999962	-0.00010966	0.0244778	0.453724
chr2L:10693250_10693333:-	FBgn0032285	un	84	se	119732	5	250887	28	119699	119732	0	380834	110	172637	172747	0.999958	1	-4.17599e-05	0.0115099	0.330448
chr2L:10693250_10693435:-	FBgn0032285	un	186	se	133292	1	264445	34	133257	133292	0	410992	43	202795	202838	0.999992	1	-7.50233e-06	0.396539	1
chr2L:10693301_10693393:-	FBgn0032285	un	93	se	200077	98	296579	27	199952	200077	66	431538	7	286499	286572	0.99951	0.99977	-0.000259503	2.17426e-06	0.00129209
chr2L:10693322_10693393:-	FBgn0032285	un	72	se	200044	13	330737	79	199952	200044	0	478531	73	286499	286572	0.999935	1	-6.49857e-05	9.56407e-06	0.00393834
chr2L:10693322_10693435:-	FBgn0032285	un	114	se	133273	3	264042	13	133257	133273	3	394827	31	202795	202829	0.999977	0.999985	-7.7194e-06	0.687202	1
chr2L:10693322_10693849:-	FBgn0032285	un	528	se	73390	0	204165	10	73380	73390	22	307189	104	115157	115283	1	0.999809	0.000190835	2.5799e-05	0.00815743
chr2L:10693334_10693384:-	FBgn0032285	un	51	se	182606	7	312028	59	182540	182606	7	443390	101	256630	256738	0.999962	0.999973	-1.10687e-05	0.592153	1
chr2L:10693334_10693420:-	FBgn0032285	un	87	se	107949	7	237356	74	107868	107949	4	345198	92	158438	158534	0.999935	0.999975	-3.96143e-05	0.133743	0.787895
chr2L:10693334_10693435:-	FBgn0032285	un	102	se	133293	0	262745	36	133257	133293	4	389555	61	202795	202860	1	0.99998	1.9718e-05	0.157344	0.831194
chr2L:10693334_10693543:-	FBgn0032285	un	210	se	81660	2	211035	111	81547	81660	0	305771	513	119011	119524	0.999976	1	-2.44918e-05	0.165328	0.845352
chr2L:10693334_10693651:-	FBgn0032285	un	318	se	110889	1	240311	65	110823	110889	0	367219	97	180459	180556	0.999991	1	-9.01803e-06	0.380468	1
chr2L:10693334_10693699:-	FBgn0032285	un	366	se	91917	1	221331	73	91843	91917	0	335205	144	148445	148589	0.999989	1	-1.08794e-05	0.382223	1
chr2L:10693334_10693786:-	FBgn0032285	un	453	se	88907	2	218331	62	88843	88907	0	319177	24	132417	132441	0.999978	1	-2.24954e-05	0.161231	0.840608
chr2L:10693334_10693849:-	FBgn0032285	un	516	se	73442	6	202868	56	73380	73442	0	301917	49	115157	115206	0.999918	1	-8.16971e-05	0.00347666	0.188258
chr2L:10693355_10693594:-	FBgn0032285	un	240	se	87109	1	309450	104	87004	87109	0	450642	216	127312	127528	0.999989	1	-1.14799e-05	0.405964	1
chr2L:10693355_10693633:-	FBgn0032285	un	279	se	91938	1	314298	85	91852	91938	1	468908	106	145578	145685	0.999989	0.999993	-4.01277e-06	1	1
chr2L:10693355_10693717:-	FBgn0032285	un	363	se	63961	1	286337	69	63891	63961	0	424991	14	101661	101675	0.999984	1	-1.56345e-05	0.385931	1
chr2L:10693355_10693738:-	FBgn0032285	un	384	se	67676	3	290040	79	67594	67676	0	427925	175	104595	104770	0.999956	1	-4.43289e-05	0.0604967	0.626288
chr2L:10693358_10693435:-	FBgn0032285	un	78	se	133500	2	362626	241	133257	133500	0	536727	43	202795	202838	0.999985	1	-1.49813e-05	0.157244	0.831002
chr2L:10693358_10693531:-	FBgn0032285	un	174	se	67265	0	296628	6	67259	67265	4	430802	12	96870	96886	1	0.999959	4.12856e-05	0.149545	0.815697
chr2L:10693358_10693633:-	FBgn0032285	un	276	se	92092	3	321221	237	91852	92092	0	479510	102	145578	145680	0.999967	1	-3.25761e-05	0.0578997	0.618531
chr2L:10693358_10693717:-	FBgn0032285	un	360	se	64115	1	293260	223	63891	64115	0	435593	14	101661	101675	0.999984	1	-1.5597e-05	0.385931	1
chr2L:10693358_10693738:-	FBgn0032285	un	381	se	67830	9	296963	227	67594	67830	0	438527	175	104595	104770	0.999867	1	-0.000132685	0.000221463	0.0380348
chr2L:10693358_10693834:-	FBgn0032285	un	477	se	74367	186	303512	38	74143	74367	533	451451	9	117519	118061	0.997499	0.995485	0.00201351	4.31964e-10	1.39067e-06
chr2L:10693364_10693420:-	FBgn0032285	un	57	se	108068	2	359032	198	107868	108068	6	519047	157	158438	158601	0.999981	0.999962	1.93239e-05	0.48651	1
chr2L:10693364_10693441:-	FBgn0032285	un	78	se	135720	2	386825	57	135661	135720	7	567647	159	207038	207204	0.999985	0.999966	1.90469e-05	0.497624	1
chr2L:10693364_10693474:-	FBgn0032285	un	111	se	97313	10	348372	95	97208	97313	7	509322	165	148713	148885	0.999897	0.999953	-5.5745e-05	0.135635	0.79214
chr2L:10693364_10693495:-	FBgn0032285	un	132	se	46966	1	298071	58	46907	46966	4	427043	110	66434	66548	0.999979	0.99994	3.8815e-05	0.655077	1
chr2L:10693364_10693507:-	FBgn0032285	un	144	se	39714	0	290866	12	39702	39714	1	414850	111	54241	54353	1	0.999982	1.83982e-05	1	1
chr2L:10693364_10693522:-	FBgn0032285	un	159	se	55056	3	306164	53	55000	55056	2	440017	109	79408	79519	0.999946	0.999975	-2.93388e-05	0.405439	1
chr2L:10693364_10693531:-	FBgn0032285	un	168	se	67317	1	318423	57	67259	67317	0	457479	14	96870	96884	0.999985	1	-1.48551e-05	0.409797	1
chr2L:10693364_10693582:-	FBgn0032285	un	219	se	84227	0	335383	8	84219	84227	2	480893	112	120284	120398	1	0.999983	1.66116e-05	0.515549	1
chr2L:10693364_10693600:-	FBgn0032285	un	237	se	90827	0	341980	11	90816	90827	2	495456	107	134847	134956	1	0.999985	1.48196e-05	0.519035	1
chr2L:10693364_10693612:-	FBgn0032285	un	249	se	91842	3	342618	385	91454	91842	0	500089	947	139480	140427	0.999967	1	-3.26648e-05	0.06211	0.631585
chr2L:10693364_10693633:-	FBgn0032285	un	270	se	91930	2	343016	76	91852	91930	0	506187	102	145578	145680	0.999978	1	-2.17557e-05	0.149663	0.815783
chr2L:10693364_10693687:-	FBgn0032285	un	324	se	93812	7	344890	79	93726	93812	4	513544	149	152935	153088	0.999925	0.999974	-4.84886e-05	0.117108	0.768892
chr2L:10693364_10693717:-	FBgn0032285	un	354	se	63996	5	315055	100	63891	63996	1	462270	16	101661	101678	0.999922	0.99999	-6.82949e-05	0.0348506	0.51541
chr2L:10693364_10693723:-	FBgn0032285	un	360	se	59390	4	310495	55	59331	59390	7	454492	110	93883	94000	0.999933	0.999926	7.11668e-06	1	1
chr2L:10693364_10693786:-	FBgn0032285	un	423	se	88849	0	340007	6	88843	88849	1	493026	123	132417	132541	1	0.999992	7.54484e-06	1	1
chr2L:10693364_10693879:-	FBgn0032285	un	516	se	82708	12	333814	46	82650	82708	0	484806	21	124197	124218	0.999855	1	-0.000145089	1.65718e-05	0.00605016
chr2L:10693364_10693882:-	FBgn0032285	un	519	se	77934	0	329045	53	77881	77934	3	475327	120	114718	114841	1	0.999974	2.61231e-05	0.277436	0.952271
chr2L:10693364_10693984:-	FBgn0032285	un	621	se	11125	2	262240	47	11076	11125	0	376291	0	15682	15682	0.99982	1	-0.000179775	0.171367	0.852772
chr2L:10693376_10693594:-	FBgn0032285	un	219	se	87087	5	327298	78	87004	87087	0	472997	216	127312	127528	0.999943	1	-5.74139e-05	0.0110273	0.323273
chr2L:10693376_10693633:-	FBgn0032285	un	258	se	91916	6	332146	58	91852	91916	6	491263	78	145578	145662	0.999935	0.999959	-2.40857e-05	0.554961	1
chr2L:10693376_10693699:-	FBgn0032285	un	324	se	91957	0	332137	114	91843	91957	25	494130	100	148445	148570	1	0.999832	0.000168271	9.39377e-06	0.00391372
chr2L:10693376_10693834:-	FBgn0032285	un	459	se	74355	0	314437	212	74143	74355	2	463204	370	117519	117891	1	0.999983	1.69648e-05	0.525609	1
chr2L:10693376_10693849:-	FBgn0032285	un	474	se	73390	0	313674	10	73380	73390	10	460842	102	115157	115269	1	0.999913	8.67536e-05	0.00855859	0.288341
chr2L:10693376_10693894:-	FBgn0032285	un	519	se	64526	0	304618	202	64324	64526	1	436904	140	91219	91360	1	0.999989	1.09457e-05	1	1
chr2L:10693379_10693435:-	FBgn0032285	un	57	se	133304	7	374353	40	133257	133304	10	549244	46	202795	202851	0.999947	0.999951	-3.21429e-06	1	1
chr2L:10693379_10693738:-	FBgn0032285	un	360	se	67699	0	308690	105	67594	67699	5	451044	73	104595	104673	1	0.999952	4.77678e-05	0.164145	0.845352
chr2L:10693379_10693750:-	FBgn0032285	un	372	se	90289	0	331215	170	90119	90289	1	479883	75	133434	133510	1	0.999993	7.49008e-06	1	1
chr2L:10693379_10693834:-	FBgn0032285	un	456	se	74171	2	315239	26	74143	74171	0	463968	569	117519	118088	0.999973	1	-2.69647e-05	0.149651	0.815783
chr2L:10693385_10693435:-	FBgn0032285	un	51	se	133338	3	356441	78	133257	133338	2	518702	98	202795	202895	0.999978	0.99999	-1.26419e-05	0.391504	1
chr2L:10693385_10693441:-	FBgn0032285	un	57	se	135740	4	358845	75	135661	135740	5	522945	124	207038	207167	0.999971	0.999976	-5.33298e-06	0.746643	1
chr2L:10693385_10693474:-	FBgn0032285	un	90	se	97286	1	320392	77	97208	97286	2	464620	89	148713	148804	0.99999	0.999987	3.16153e-06	1	1
chr2L:10693385_10693495:-	FBgn0032285	un	111	se	46988	7	270091	74	46907	46988	10	382341	127	66434	66571	0.999851	0.99985	1.24135e-06	1	1
chr2L:10693385_10693531:-	FBgn0032285	un	147	se	67331	3	290443	69	67259	67331	3	412777	83	96870	96956	0.999955	0.999969	-1.36141e-05	0.694338	1
chr2L:10693385_10693564:-	FBgn0032285	un	180	se	96439	2	319552	69	96368	96439	0	456754	11	140847	140858	0.999979	1	-2.07385e-05	0.16504	0.845352
chr2L:10693385_10693594:-	FBgn0032285	un	210	se	87115	1	310188	110	87004	87115	0	443219	216	127312	127528	0.999989	1	-1.14791e-05	0.405964	1
chr2L:10693385_10693600:-	FBgn0032285	un	216	se	90887	3	314000	68	90816	90887	0	450754	5	134847	134852	0.999967	1	-3.3008e-05	0.0651813	0.640068
chr2L:10693385_10693633:-	FBgn0032285	un	249	se	91935	3	315036	80	91852	91935	6	461485	131	145578	145715	0.999967	0.999959	8.54452e-06	1	1
chr2L:10693385_10693687:-	FBgn0032285	un	303	se	93811	14	316910	71	93726	93811	54	468842	83	152935	153072	0.999851	0.999647	0.000203539	0.00257161	0.159074
chr2L:10693385_10693723:-	FBgn0032285	un	339	se	59357	0	282515	26	59331	59357	6	409790	71	93883	93960	1	0.999936	6.3857e-05	0.0883164	0.70909
chr2L:10693385_10693738:-	FBgn0032285	un	354	se	67673	4	290778	75	67594	67673	3	420502	119	104595	104717	0.999941	0.999971	-3.04591e-05	0.444085	1
chr2L:10693385_10693808:-	FBgn0032285	un	424	se	44673	2	267787	68	44603	44673	0	385128	2	69221	69223	0.999955	1	-4.47698e-05	0.15356	0.823674
chr2L:10693388_10693507:-	FBgn0032285	un	120	se	39735	1	273709	32	39702	39735	0	386249	37	54241	54278	0.999975	1	-2.51667e-05	0.422624	1
chr2L:10693388_10693522:-	FBgn0032285	un	135	se	55029	1	289007	28	55000	55029	1	411416	55	79408	79464	0.999982	0.999987	-5.58792e-06	1	1
chr2L:10693388_10693564:-	FBgn0032285	un	177	se	96377	0	330375	9	96368	96377	3	472855	53	140847	140903	1	0.999979	2.12912e-05	0.276368	0.950673
chr2L:10693388_10693699:-	FBgn0032285	un	312	se	91917	5	325850	69	91843	91917	1	480453	121	148445	148567	0.999946	0.999993	-4.76659e-05	0.0333589	0.50696
chr2L:10693388_10693717:-	FBgn0032285	un	330	se	63926	2	297898	33	63891	63926	3	433669	58	101661	101722	0.999969	0.999971	-1.79403e-06	1	1
chr2L:10693388_10693810:-	FBgn0032285	un	423	se	45662	3	279650	16	45643	45662	0	402838	26	70830	70856	0.999934	1	-6.57001e-05	0.0601841	0.626025
chr2L:10693406_10693474:-	FBgn0032285	un	69	se	97261	1	314856	52	97208	97261	0	462253	21	148713	148734	0.99999	1	-1.02816e-05	0.395284	1
chr2L:10693406_10693594:-	FBgn0032285	un	189	se	87200	2	304652	194	87004	87200	0	440852	216	127312	127528	0.999977	1	-2.29358e-05	0.164808	0.845352
chr2L:10693409_10693582:-	FBgn0032285	un	174	se	84502	4	299963	279	84219	84502	4	432350	496	120284	120784	0.999953	0.999967	-1.42192e-05	0.724662	1
chr2L:10693409_10693612:-	FBgn0032285	un	204	se	91780	294	307198	32	91454	91780	614	451546	211	139480	140305	0.996797	0.995624	0.00117287	8.12788e-06	0.00344714
chr2L:10693409_10693738:-	FBgn0032285	un	330	se	67699	0	283338	105	67594	67699	58	416661	724	104595	105377	1	0.99945	0.000550405	9.95985e-11	6.95011e-07
chr2L:10693409_10693786:-	FBgn0032285	un	378	se	88849	0	304587	6	88843	88849	1	444483	30	132417	132448	1	0.999992	7.55013e-06	1	1
chr2L:10693421_10693474:-	FBgn0032285	un	54	se	97320	2	285992	110	97208	97320	3	422940	130	148713	148846	0.999979	0.99998	-3.95701e-07	1	1
chr2L:10693421_10693495:-	FBgn0032285	un	75	se	46916	0	235691	9	46907	46916	3	340661	121	66434	66558	1	0.999955	4.50735e-05	0.272261	0.945032
chr2L:10693421_10693507:-	FBgn0032285	un	87	se	39810	6	228486	102	39702	39810	33	328468	89	54241	54363	0.999849	0.999393	0.000456315	0.000505618	0.062717
chr2L:10693421_10693564:-	FBgn0032285	un	144	se	96389	1	285152	20	96368	96389	0	415074	11	140847	140858	0.99999	1	-1.03746e-05	0.40625	1
chr2L:10693421_10693582:-	FBgn0032285	un	162	se	84227	0	273003	8	84219	84227	9	394511	115	120284	120408	1	0.999925	7.47459e-05	0.0131444	0.350629
chr2L:10693421_10693594:-	FBgn0032285	un	174	se	87166	2	275788	160	87004	87166	9	401539	171	127312	127492	0.999977	0.999929	4.76479e-05	0.218015	0.905366
chr2L:10693421_10693723:-	FBgn0032285	un	303	se	59438	17	248115	90	59331	59438	0	368110	25	93883	93908	0.999714	1	-0.000286012	9.91747e-08	0.000100346
chr2L:10693421_10693738:-	FBgn0032285	un	318	se	67716	3	256378	119	67594	67716	0	378822	175	104595	104770	0.999956	1	-4.43027e-05	0.0604967	0.626288
chr2L:10693421_10693879:-	FBgn0032285	un	459	se	82767	4	271434	113	82650	82767	9	398424	158	124197	124364	0.999952	0.999928	2.40398e-05	0.582081	1
chr2L:10693421_10694008:-	FBgn0032285	un	588	se	20434	1	209208	9	20424	20434	10	307827	160	33600	33770	0.999951	0.999704	0.000247183	0.0617394	0.629961
chr2L:10693436_10693507:-	FBgn0032285	un	72	se	39729	4	189621	23	39702	39729	3	279430	48	54241	54292	0.999899	0.999945	-4.54254e-05	0.465714	1
chr2L:10693436_10693612:-	FBgn0032285	un	177	se	91622	3	241373	165	91454	91622	0	364669	947	139480	140427	0.999967	1	-3.27432e-05	0.06211	0.631585
chr2L:10693436_10693834:-	FBgn0032285	un	399	se	74368	6	224062	219	74143	74368	0	342708	569	117519	118088	0.999919	1	-8.06799e-05	0.00335182	0.185034
chr2L:10693436_10693894:-	FBgn0032285	un	459	se	64540	5	214243	211	64324	64540	4	316408	120	91219	91343	0.999923	0.999956	-3.36803e-05	0.502659	1
chr2L:10693448_10693522:-	FBgn0032285	un	75	se	55020	0	210141	20	55000	55020	1	313013	14	79408	79423	1	0.999987	1.25908e-05	1	1
chr2L:10693448_10693612:-	FBgn0032285	un	165	se	91792	4	246595	334	91454	91792	4	373085	624	139480	140108	0.999956	0.999971	-1.50274e-05	0.72045	1
chr2L:10693448_10693633:-	FBgn0032285	un	186	se	91880	1	246993	27	91852	91880	0	379183	102	145578	145680	0.999989	1	-1.08838e-05	0.386862	1
chr2L:10693448_10693834:-	FBgn0032285	un	387	se	74355	0	229284	212	74143	74355	1	351124	327	117519	117847	1	0.999992	8.48558e-06	1	1
chr2L:10693454_10693522:-	FBgn0032285	un	69	se	55007	1	213784	6	55000	55007	2	317422	9	79408	79419	0.999982	0.999975	7.00339e-06	1	1
chr2L:10693454_10693564:-	FBgn0032285	un	111	se	96377	0	255152	9	96368	96377	1	378861	10	140847	140858	1	0.999993	7.09935e-06	1	1
chr2L:10693454_10693651:-	FBgn0032285	un	198	se	110834	4	269607	7	110823	110834	5	418473	23	180459	180487	0.999964	0.999972	-8.38718e-06	0.73841	1
chr2L:10693490_10693543:-	FBgn0032285	un	54	se	81755	0	187033	208	81547	81755	118	278960	224	119011	119353	1	0.999011	0.000988664	9.36017e-11	6.95011e-07
chr2L:10693490_10693633:-	FBgn0032285	un	144	se	92018	12	197338	154	91852	92018	2	305527	214	145578	145794	0.99987	0.999986	-0.000116691	0.00042359	0.0560778
chr2L:10693490_10693699:-	FBgn0032285	un	210	se	92021	50	197329	128	91843	92021	22	308394	240	148445	148707	0.999457	0.999852	-0.000395412	1.32324e-07	0.000128385
chr2L:10693490_10693738:-	FBgn0032285	un	249	se	67712	3	173080	115	67594	67712	0	264544	175	104595	104770	0.999956	1	-4.43053e-05	0.0604967	0.626288
chr2L:10693490_10693750:-	FBgn0032285	un	261	se	90289	0	195605	170	90119	90289	12	293383	91	133434	133537	1	0.99991	8.98627e-05	0.00239054	0.153504
chr2L:10693490_10693849:-	FBgn0032285	un	360	se	73390	0	178866	10	73380	73390	17	275106	77	115157	115251	1	0.999852	0.000147504	0.000268361	0.0425726
chr2L:10693526_10693687:-	FBgn0032285	un	162	se	93779	12	161203	41	93726	93779	20	250899	91	152935	153046	0.999872	0.999869	2.71925e-06	1	1
chr2L:10693544_10693594:-	FBgn0032285	un	51	se	87191	7	174655	180	87004	87191	12	254588	282	127312	127606	0.99992	0.999906	1.37559e-05	0.818751	1
chr2L:10693544_10693618:-	FBgn0032285	un	75	se	77327	1	164836	141	77185	77327	7	248129	287	120853	121147	0.999987	0.999942	4.48489e-05	0.161257	0.840608
chr2L:10693544_10693633:-	FBgn0032285	un	90	se	92027	16	179503	159	91852	92027	35	272854	259	145578	145872	0.999826	0.99976	6.60744e-05	0.316431	0.995597
chr2L:10693544_10693651:-	FBgn0032285	un	108	se	110969	11	198474	135	110823	110969	28	307735	237	180459	180724	0.999901	0.999845	5.58056e-05	0.249075	0.916751
chr2L:10693544_10693699:-	FBgn0032285	un	156	se	92030	6	179494	181	91843	92030	16	275721	170	148445	148631	0.999935	0.999892	4.2453e-05	0.381758	1
chr2L:10693544_10693717:-	FBgn0032285	un	174	se	64039	1	151542	147	63891	64039	0	228937	14	101661	101675	0.999984	1	-1.56155e-05	0.385931	1
chr2L:10693544_10693723:-	FBgn0032285	un	180	se	59476	1	146982	144	59331	59476	0	221159	25	93883	93908	0.999983	1	-1.68135e-05	0.387247	1
chr2L:10693544_10693738:-	FBgn0032285	un	195	se	67765	4	155245	167	67594	67765	8	231871	262	104595	104865	0.999941	0.999924	1.7261e-05	0.774685	1
chr2L:10693595_10693651:-	FBgn0032285	un	57	se	110859	2	232297	34	110823	110859	0	359935	97	180459	180556	0.999982	1	-1.80409e-05	0.144757	0.805967
chr2L:10693595_10693687:-	FBgn0032285	un	93	se	93767	10	215200	31	93726	93767	16	332411	45	152935	152996	0.999893	0.999895	-2.06943e-06	1	1
chr2L:10693595_10693717:-	FBgn0032285	un	123	se	63929	5	185365	33	63891	63929	10	281137	37	101661	101708	0.999922	0.999902	2.01089e-05	0.794679	1
chr2L:10693595_10693738:-	FBgn0032285	un	144	se	67633	3	189068	36	67594	67633	6	284071	76	104595	104677	0.999956	0.999943	1.29621e-05	1	1
chr2L:10693595_10693798:-	FBgn0032285	un	204	se	73370	2	194793	49	73319	73370	1	287882	93	108406	108500	0.999973	0.999991	-1.80425e-05	0.569273	1
chr2L:10693613_10693699:-	FBgn0032285	un	87	se	91935	17	204370	75	91843	91935	15	318027	133	148445	148593	0.999815	0.999899	-8.39664e-05	0.100869	0.738045
chr2L:10693613_10693738:-	FBgn0032285	un	126	se	67699	0	180121	105	67594	67699	2	274177	193	104595	104790	1	0.999981	1.90858e-05	0.523087	1
chr2L:10693613_10693786:-	FBgn0032285	un	174	se	88849	0	201370	6	88843	88849	3	301999	43	132417	132463	1	0.999977	2.26478e-05	0.279088	0.954787
chr2L:10693613_10694030:-	FBgn0032285	un	418	se	22282	1	134802	6	22275	22282	1	205958	27	36376	36404	0.999955	0.999973	-1.74098e-05	1	1
chr2L:10693634_10693687:-	FBgn0032285	un	54	se	93763	5	208394	32	93726	93763	4	332700	70	152935	153009	0.999947	0.999974	-2.71837e-05	0.314411	0.993848
chr2L:10693634_10693696:-	FBgn0032285	un	63	se	92276	7	206922	15	92254	92276	0	329569	4	149804	149808	0.999924	1	-7.58594e-05	0.00116827	0.104548
chr2L:10693634_10693699:-	FBgn0032285	un	66	se	91910	3	206511	64	91843	91910	2	328210	99	148445	148546	0.999967	0.999987	-1.91768e-05	0.377181	1
chr2L:10693634_10693717:-	FBgn0032285	un	84	se	63913	3	178559	19	63891	63913	0	281426	14	101661	101675	0.999953	1	-4.69388e-05	0.0574832	0.617888
chr2L:10693634_10693723:-	FBgn0032285	un	90	se	59368	2	173999	35	59331	59368	6	273648	36	93883	93925	0.999966	0.999936	3.01926e-05	0.719074	1
chr2L:10693634_10693738:-	FBgn0032285	un	105	se	67634	4	182262	36	67594	67634	11	284360	67	104595	104673	0.999941	0.999895	4.59473e-05	0.430901	1
chr2L:10693634_10693771:-	FBgn0032285	un	138	se	77883	7	192533	11	77865	77883	0	295402	3	115637	115640	0.99991	1	-8.98784e-05	0.0017088	0.127338
chr2L:10693634_10693786:-	FBgn0032285	un	153	se	88858	1	203511	14	88843	88858	1	312182	22	132417	132440	0.999989	0.999992	-3.70332e-06	1	1
chr2L:10693634_10693834:-	FBgn0032285	un	201	se	74355	0	188811	212	74143	74355	1	297284	347	117519	117867	1	0.999992	8.48414e-06	1	1
chr2L:10693637_10693696:-	FBgn0032285	un	60	se	92261	0	204477	7	92254	92261	1	326041	29	149804	149834	1	0.999993	6.67405e-06	1	1
chr2L:10693637_10693723:-	FBgn0032285	un	87	se	59357	0	171554	26	59331	59357	4	270120	31	93883	93918	1	0.999957	4.25903e-05	0.163468	0.845352
chr2L:10693637_10693750:-	FBgn0032285	un	114	se	90168	4	202342	45	90119	90168	1	309671	84	133434	133519	0.999956	0.999993	-3.68721e-05	0.165214	0.845352
chr2L:10693637_10693771:-	FBgn0032285	un	135	se	77912	4	190088	43	77865	77912	0	291874	3	115637	115640	0.999949	1	-5.134e-05	0.0262217	0.46782
chr2L:10693637_10693834:-	FBgn0032285	un	198	se	74355	0	186366	212	74143	74355	2	293756	340	117519	117861	1	0.999983	1.69691e-05	0.525609	1
chr2L:10693652_10693723:-	FBgn0032285	un	72	se	59358	1	195543	26	59331	59358	0	312722	25	93883	93908	0.999983	1	-1.68469e-05	0.387247	1
chr2L:10693652_10693834:-	FBgn0032285	un	183	se	74355	0	210355	212	74143	74355	1	336358	335	117519	117855	1	0.999992	8.485e-06	1	1
chr2L:10693682_10693738:-	FBgn0032285	un	57	se	67699	0	194941	105	67594	67699	1	311353	141	104595	104737	1	0.99999	9.54772e-06	1	1
chr2L:10693682_10693810:-	FBgn0032285	un	129	se	45656	0	172990	13	45643	45656	2	277588	104	70830	70936	1	0.999972	2.81944e-05	0.52338	1
chr2L:10693682_10693834:-	FBgn0032285	un	153	se	74355	0	201490	212	74143	74355	1	324277	411	117519	117931	1	0.999992	8.47953e-06	1	1
chr2L:10693682_10693894:-	FBgn0032285	un	213	se	64526	0	191671	202	64324	64526	2	297977	130	91219	91351	1	0.999978	2.18936e-05	0.514948	1
chr2L:10693700_10693786:-	FBgn0032285	un	87	se	88849	0	216820	6	88843	88849	4	339405	37	132417	132458	1	0.99997	3.01983e-05	0.154277	0.825112
chr2L:10693700_10693879:-	FBgn0032285	un	180	se	82673	0	210627	23	82650	82673	2	331185	30	124197	124229	1	0.999984	1.60993e-05	0.520171	1
chr2L:10693700_10693882:-	FBgn0032285	un	183	se	77908	8	205858	19	77881	77908	12	321706	21	114718	114751	0.999897	0.999895	1.88903e-06	1	1
chr2L:10693739_10693798:-	FBgn0032285	un	60	se	73362	0	163670	43	73319	73362	15	250680	95	108406	108516	1	0.999862	0.000138228	0.000739629	0.0785393
chr2L:10693739_10693834:-	FBgn0032285	un	96	se	74169	13	164494	13	74143	74169	13	259793	33	117519	117565	0.999825	0.999889	-6.46983e-05	0.235277	0.916751
chr2L:10693739_10693849:-	FBgn0032285	un	111	se	73400	2	163731	18	73380	73400	0	257431	49	115157	115206	0.999973	1	-2.7248e-05	0.151486	0.819541
chr2L:10693739_10693882:-	FBgn0032285	un	144	se	77904	5	168232	18	77881	77904	6	256992	46	114718	114770	0.999936	0.999948	-1.19031e-05	0.76532	1
chr2L:10693751_10693810:-	FBgn0032285	un	60	se	45744	7	152049	94	45643	45744	0	231243	26	70830	70856	0.999847	1	-0.000153026	0.00141973	0.11558
chr2L:10693751_10693834:-	FBgn0032285	un	84	se	74247	4	180549	100	74143	74247	3	277932	347	117519	117869	0.999946	0.999975	-2.84222e-05	0.441241	1
chr2L:10693751_10693879:-	FBgn0032285	un	129	se	82762	5	189056	107	82650	82762	10	284610	31	124197	124238	0.99994	0.99992	2.00765e-05	0.793396	1
chr2L:10693751_10693987:-	FBgn0032285	un	237	se	9423	0	115802	27	9396	9423	3	173876	38	13463	13504	1	0.999778	0.000222156	0.273738	0.946714
chr2L:10693787_10693882:-	FBgn0032285	un	96	se	77934	0	180822	53	77881	77934	3	269561	14	114718	114735	1	0.999974	2.61472e-05	0.277436	0.952271
chr2L:10693799_10693873:-	FBgn0032285	un	75	se	90347	0	193481	1	90346	90347	1	294137	14	139813	139828	1	0.999993	7.15164e-06	1	1
chr2L:10693799_10694008:-	FBgn0032285	un	210	se	20445	6	123559	15	20424	20445	0	187924	36	33600	33636	0.999707	1	-0.00029347	0.00292147	0.170866
chr2L:10693802_10693882:-	FBgn0032285	un	81	se	77953	37	175741	35	77881	77953	36	260642	30	114718	114784	0.999525	0.999686	-0.000161012	0.094222	0.722932
chr2L:10693802_10693909:-	FBgn0032285	un	108	se	42110	25	139901	44	42041	42110	0	201874	0	55950	55950	0.999406	1	-0.000593683	6.5176e-10	1.53002e-06
chr2L:10693817_10693879:-	FBgn0032285	un	63	se	82666	2	152813	14	82650	82666	0	230659	21	124197	124218	0.999976	1	-2.41937e-05	0.15966	0.836736
chr2L:10693895_10693987:-	FBgn0032285	un	93	se	9415	19	105361	0	9396	9415	33	156693	14	13463	13510	0.997982	0.997557	0.000424579	0.57354	1
chr2L:10693895_10694008:-	FBgn0032285	un	114	se	20431	0	116389	7	20424	20431	6	176830	59	33600	33665	1	0.999822	0.000178227	0.0896068	0.711918
chr2L:10697305_10697478:-	FBgn0032286	an	174	as	432	10	1017	0	422	432	0	1087	0	468	468	0.976852	1	-0.0231481	0.000614652	0.0705575
chr2L:10700032_10700089:-	FBgn0023496	an	58	con	3	0	4	0	3	3	4	1	0	1	5	1	0.2	0.8	0.142857	0.801501
chr2L:10700228_10700295:-	FBgn0023496	an	68	con	1	0	1	0	1	1	2	2	0	2	4	1	0.5	0.5	1	1
chr2L:10700652_10700716:-	FBgn0023496	an	65	con	4	3	6	0	1	4	2	10	0	1	3	0.25	0.333333	-0.0833333	1	1
chr2L:10700895_10701159:-	FBgn0023496	an	265	con	7	1	8	0	6	7	1	5	0	4	5	0.857143	0.8	0.0571429	1	1
chr2L:10702806_10702867:-	FBgn0024740	an	62	con	58	58	4	0	0	58	189	29	0	1	190	0	0.00526316	-0.00526316	1	1
chr2L:10702997_10703110:-	FBgn0024740	un.aa	114	con	1	1	1	0	0	1	5	24	4	0	9	0	0.444444	-0.444444	1	1
chr2L:10702997_10703155:-	FBgn0024740	un.aa	159	con	1	1	1	0	0	1	6	24	5	0	11	0	0.454545	-0.454545	1	1
chr2L:10704093_10704148:+	FBgn0032287	an	56	con	617	523	103	0	94	617	699	117	0	108	807	0.15235	0.133829	0.0185211	0.320472	1
chr2L:10724347_10724416:+	FBgn0032289	an	70	ap	1	1	0	0	0	1	1	1	0	1	2	0	0.5	-0.5	1	1
chr2L:10729103_10729180:+	FBgn0032290	an	78	con	39	35	5	0	4	39	37	5	0	5	42	0.102564	0.119048	-0.0164835	1	1
chr2L:10729309_10729371:+	FBgn0032290	an	63	con	249	244	5	0	5	249	359	10	1	10	370	0.0200803	0.0297297	-0.00964941	0.790914	1
chr2L:10730383_10730439:+	FBgn0032291	an	57	con	1	1	1	0	0	1	6	0	0	0	6	0	0	0	1	1
chr2L:10730632_10730697:+	FBgn0032291	an	66	con	4	2	2	0	2	4	6	1	0	1	7	0.5	0.142857	0.357143	0.490909	1
chr2L:10732122_10732185:-	FBgn0032292	un.ad	64	con	200	3	64	189	8	200	0	66	542	2	544	0.985	1	-0.015	1	1
chr2L:10732126_10732185:-	FBgn0032292	an	60	con	394	386	52	0	8	394	542	51	0	2	544	0.0203046	0.00367647	0.0166281	0.0208777	0.422684
chr2L:10733709_10733772:-	FBgn0027868	an	64	con	93	90	6	0	3	93	107	9	0	3	110	0.0322581	0.0272727	0.00498534	1	1
chr2L:10737768_10737875:+	FBgn0032295	an	108	con	148	105	50	0	43	148	158	44	0	39	197	0.290541	0.19797	0.092571	0.0551351	0.608454
chr2L:10742536_10742587:-	FBgn0032296	an	52	con	64	62	13	0	2	64	92	7	0	1	93	0.03125	0.0107527	0.0204973	0.567271	1
chr2L:10742635_10742692:-	FBgn0032296	an	58	con	53	53	1	0	0	53	68	4	0	3	71	0	0.0422535	-0.0422535	0.259835	0.925763
chr2L:10743767_10743821:-	FBgn0032296	un.ad	55	con	14	5	16	9	0	14	10	23	16	3	29	0.642857	0.655172	-0.0123153	0.522059	1
chr2L:10743771_10743821:-	FBgn0032296	an	51	con	62	62	14	0	0	62	90	17	0	3	93	0	0.0322581	-0.0322581	0.275325	0.949263
chr2L:10745570_10745634:-	FBgn0032297	un.ad	65	ap	1364	5	211	1333	26	1364	0	223	3916	17	3933	0.996334	1	-0.00366569	0.145931	0.807978
chr2L:10745572_10745634:-	FBgn0032297	an	63	ap	2992	2966	180	0	26	2992	3916	187	0	17	3933	0.00868984	0.0043224	0.00436744	0.0295142	0.48682
chr2L:10745710_10745781:-	FBgn0032297	an	72	ap	2486	2465	62	0	21	2486	3376	63	0	21	3397	0.0084473	0.00618193	0.00226538	0.34788	1
chr2L:10746057_10755903:-	FBgn0032297	un.ad	9847	ap	701	1	900	696	4	701	0	1070	1861	3	1864	0.998573	1	-0.00142653	1	1
chr2L:10746057_10756265:-	FBgn0032297	un	10209	ap	538	2	1431	1	535	538	0	1857	0	790	790	0.996283	1	-0.00371747	0.163578	0.845352
chr2L:10746076_10746251:-	FBgn0032297	un	176	ap	38	0	324	3	35	38	2	361	59	34	95	1	0.978947	0.0210526	0.492958	1
chr2L:10746076_10748121:-	FBgn0032297	un	2046	ap	66	2	305	48	16	66	12	348	186	21	219	0.969697	0.945205	0.0244915	0.098554	0.734744
chr2L:10746076_10751216:-	FBgn0032297	un	5141	ap	22	0	310	1	21	22	1	348	56	21	78	1	0.987179	0.0128205	1	1
chr2L:10746076_10751975:-	FBgn0032297	un	5900	ap	92	2	331	48	42	92	0	370	0	43	43	0.978261	1	-0.0217391	0.494253	1
chr2L:10746076_10752520:-	FBgn0032297	un	6445	ap	105	2	299	93	10	105	12	332	186	5	203	0.980952	0.940887	0.0400657	0.00777506	0.277149
chr2L:10746076_10752531:-	FBgn0032297	un	6456	ap	101	1	304	85	15	101	2	339	59	12	73	0.990099	0.972603	0.0174963	0.586207	1
chr2L:10746076_10753303:-	FBgn0032297	un	7228	ap	96	1	293	91	4	96	2	336	108	9	119	0.989583	0.983193	0.00639006	1	1
chr2L:10746076_10755903:-	FBgn0032297	un.ad	9828	ap	152	137	293	11	4	152	161	330	37	3	201	0.0986842	0.199005	-0.100321	0.707706	1
chr2L:10746079_10746251:-	FBgn0032297	un.aa	173	ap	631	3	278	593	35	631	5	307	1375	34	1414	0.995246	0.996464	-0.00121829	0.711466	1
chr2L:10746079_10748121:-	FBgn0032297	un.aa	2043	ap	447	3	259	428	16	447	9	294	1377	21	1407	0.993289	0.993603	-0.000314821	0.322935	1
chr2L:10746079_10749775:-	FBgn0032297	un.aa	3697	ap	0	0	243	0	0	0	1	274	484	1	486	0	0.997942	-0.997942	1	1
chr2L:10746079_10749969:-	FBgn0032297	un.aa	3891	ap	7	0	250	0	7	7	2	278	1378	5	1385	1	0.998556	0.00144404	0.461538	1
chr2L:10746079_10751216:-	FBgn0032297	un.aa	5138	ap	452	1	264	430	21	452	0	294	1	21	22	0.997788	1	-0.00221239	1	1
chr2L:10746079_10751975:-	FBgn0032297	un.aa	5897	ap	473	2	285	429	42	473	0	316	0	43	43	0.995772	1	-0.00422833	0.494253	1
chr2L:10746079_10752520:-	FBgn0032297	un.aa	6442	ap	1258	15	253	1233	10	1258	26	278	1697	5	1728	0.988076	0.984954	0.00312261	0.0685997	0.65078
chr2L:10746079_10752531:-	FBgn0032297	un.aa	6453	ap	611	1	258	595	15	611	7	285	1716	12	1735	0.998363	0.995965	0.00239792	0.047248	0.575223
chr2L:10746079_10753303:-	FBgn0032297	un.aa	7225	ap	1252	14	247	1234	4	1252	13	282	1710	9	1732	0.988818	0.992494	-0.00367633	0.311884	0.991084
chr2L:10746079_10753316:-	FBgn0032297	un.aa	7238	ap	1268	13	263	1235	20	1268	10	293	1370	20	1400	0.989748	0.992857	-0.00310951	0.793786	1
chr2L:10746079_10754730:-	FBgn0032297	un.aa	8652	ap	610	2	257	594	14	610	1	290	484	17	502	0.996721	0.998008	-0.00128666	0.590909	1
chr2L:10746079_10755830:-	FBgn0032297	un.aa	9752	ap	226	2	248	219	5	226	1	276	484	3	488	0.99115	0.997951	-0.00680038	1	1
chr2L:10746079_10755903:-	FBgn0032297	an	9825	ap	1252	1192	247	56	4	1252	1643	276	80	3	1726	0.0479233	0.0480881	-0.000164742	0.463657	1
chr2L:10748359_10755903:-	FBgn0032297	un.ad	7545	ap	699	1	39	694	4	699	0	47	1861	3	1864	0.998569	1	-0.00143062	1	1
chr2L:10748417_10755903:-	FBgn0032297	un.ad	7487	ap	478	8	28	466	4	478	9	20	0	3	12	0.983264	0.25	0.733264	1	1
chr2L:10748850_10749015:-	FBgn0032297	un	166	ap	9	1	35	0	8	9	0	46	0	10	10	0.888889	1	-0.111111	0.473684	1
chr2L:10749840_10755903:-	FBgn0032297	un.ad	6064	ap	472	2	17	466	4	472	3	8	1345	3	1351	0.995763	0.997779	-0.00201671	1	1
chr2L:10752125_10755903:-	FBgn0032297	un.ad	3779	ap	706	8	55	694	4	706	9	42	516	3	528	0.988669	0.982955	0.00571401	1	1
chr2L:10752381_10752520:-	FBgn0032297	un	140	ap	17	2	53	5	10	17	2	33	20	5	27	0.882353	0.925926	-0.043573	0.602683	1
chr2L:10752381_10755903:-	FBgn0032297	un.ad	3523	ap	700	1	47	695	4	700	4	31	518	3	525	0.998571	0.992381	0.00619048	0.292929	0.970113
chr2L:10752386_10752520:-	FBgn0032297	un	135	ap	24	1	50	13	10	24	0	31	40	5	45	0.958333	1	-0.0416667	1	1
chr2L:10752386_10752531:-	FBgn0032297	un	146	ap	20	1	55	4	15	20	0	38	9	12	21	0.95	1	-0.05	1	1
chr2L:10752386_10755903:-	FBgn0032297	un.ad	3518	ap	239	5	44	230	4	239	0	29	1861	3	1864	0.979079	1	-0.0209205	0.204545	0.894063
chr2L:10753582_10755903:-	FBgn0032297	un.ad	2322	ap	699	1	66	694	4	699	0	109	1861	3	1864	0.998569	1	-0.00143062	1	1
chr2L:10753685_10755903:-	FBgn0032297	un.ad	2219	ap	239	7	92	228	4	239	7	80	0	3	10	0.970711	0.3	0.670711	1	1
chr2L:10753750_10755903:-	FBgn0032297	un.ad	2154	ap	1381	0	87	1377	4	1381	1	107	1345	3	1349	1	0.999259	0.00074129	1	1
chr2L:10753757_10755903:-	FBgn0032297	un.ad	2147	ap	10	6	81	0	4	10	8	95	372	3	383	0.4	0.979112	-0.579112	0.659443	1
chr2L:10753794_10755903:-	FBgn0032297	un.ad	2110	ap	699	1	37	694	4	699	0	43	1861	3	1864	0.998569	1	-0.00143062	1	1
chr2L:10754015_10754123:-	FBgn0032297	un	109	ap	51	1	109	1	49	51	0	118	0	49	49	0.980392	1	-0.0196078	1	1
chr2L:10754015_10755903:-	FBgn0032297	un.ad	1889	ap	12	7	64	1	4	12	8	72	0	3	11	0.416667	0.272727	0.143939	1	1
chr2L:10754228_10755903:-	FBgn0032297	un.ad	1676	ap	1381	0	76	1377	4	1381	3	74	1345	3	1351	1	0.997779	0.00222058	0.2	0.88763
chr2L:10761641_10761826:+	FBgn0027550	un.aa	186	con	221	1	225	0	220	221	2	325	0	318	320	0.995475	0.99375	0.00172511	1	1
chr2L:10761651_10761826:+	FBgn0027550	an	176	con	708	626	87	0	82	708	810	105	0	98	908	0.115819	0.10793	0.00788969	0.633109	1
chr2L:10762319_10762525:+	FBgn0027550	an	207	con	554	483	79	0	71	554	492	127	0	123	615	0.128159	0.2	-0.0718412	0.0012082	0.106391
chr2L:10762645_10762715:+	FBgn0027550	an	71	con	780	642	160	0	138	780	791	180	0	159	950	0.176923	0.167368	0.00955466	0.608751	1
chr2L:10763092_10763856:+	FBgn0027550	an	765	con	650	592	84	0	58	650	867	107	0	75	942	0.0892308	0.0796178	0.00961293	0.519439	1
chr2L:10764387_10764442:+	FBgn0027550	an	56	con	1385	1184	206	0	201	1385	1372	340	0	326	1698	0.145126	0.191991	-0.0468642	0.000630667	0.0714428
chr2L:10766131_10766190:-	FBgn0015320	an	60	as	199	196	32	0	3	199	227	29	0	0	227	0.0150754	0	0.0150754	0.101116	0.738629
chr2L:10766276_10766390:-	FBgn0015320	an	115	as	188	186	31	0	2	188	192	30	0	1	193	0.0106383	0.00518135	0.00545695	0.619119	1
chr2L:10767013_10767331:-	FBgn0015320	un.aa	319	as	148	1	25	142	5	148	0	39	0	7	7	0.993243	1	-0.00675676	0.461538	1
chr2L:10767013_10767654:-	FBgn0015320	un.aa	642	as	13	0	33	0	13	13	1	41	53	9	63	1	0.984127	0.015873	0.434783	1
chr2L:10767013_10767656:-	FBgn0015320	an	644	as	289	275	33	1	13	289	388	41	2	9	399	0.0484429	0.0275689	0.020874	0.124386	0.776203
chr2L:10768577_10768643:-	FBgn0032298	an	67	con	65	64	6	0	1	65	98	10	0	1	99	0.0153846	0.010101	0.00528361	1	1
chr2L:10768891_10768947:-	FBgn0032298	an	57	con	183	166	39	0	17	183	163	20	0	1	164	0.0928962	0.00609756	0.0867986	0.000142726	0.0275446
chr2L:10769615_10769674:-	FBgn0032298	an	60	con	164	159	16	0	5	164	141	21	0	1	142	0.0304878	0.00704225	0.0234456	0.221452	0.907005
chr2L:1077011_1077576:-	FBgn0003310	un	566	as	126	1	252	0	125	126	0	308	0	153	153	0.992063	1	-0.00793651	0.451613	1
chr2L:10770897_10770957:+	FBgn0032299	an	61	ap	22	15	14	0	7	22	29	4	0	1	30	0.318182	0.0333333	0.284848	0.00722367	0.26816
chr2L:10774666_10774738:-	FBgn0051869	an	73	as	164	156	27	0	8	164	229	38	0	8	237	0.0487805	0.0337553	0.0150252	0.450523	1
chr2L:10774841_10775202:-	FBgn0051869	an	362	as	141	139	37	0	2	141	190	24	0	0	190	0.0141844	0	0.0141844	0.18072	0.866668
chr2L:10775287_10775364:-	FBgn0051869	an	78	as	117	107	28	0	10	117	115	28	0	2	117	0.0854701	0.017094	0.0683761	0.0338304	0.509809
chr2L:10775479_10775573:-	FBgn0051869	an	95	as	65	62	23	0	3	65	75	23	0	3	78	0.0461538	0.0384615	0.00769231	1	1
chr2L:10775745_10788738:-	FBgn0051869	an	12994	as	38	36	16	0	2	38	38	22	0	1	39	0.0526316	0.025641	0.0269906	0.615065	1
chr2L:107839_108587:+	FBgn0005278	an	749	asap	888	869	78	0	19	888	771	75	0	11	782	0.0213964	0.0140665	0.0073299	0.274931	0.948647
chr2L:1078569_1078624:+	FBgn0015905	an	56	con	38	26	16	0	12	38	37	5	0	2	39	0.315789	0.0512821	0.264507	0.00303676	0.175436
chr2L:10788978_10800678:-	FBgn0051869	an	11701	as	113	112	17	0	1	113	120	27	1	3	124	0.00884956	0.0322581	-0.0234085	0.623157	1
chr2L:1079066_1079120:+	FBgn0015905	an	55	con	27	22	8	0	5	27	36	10	0	10	46	0.185185	0.217391	-0.0322061	1	1
chr2L:10800740_10800840:-	FBgn0051869	an	101	as	127	22	190	0	105	127	33	240	1	141	175	0.826772	0.811429	0.0153431	0.764071	1
chr2L:10800740_10801016:-	FBgn0051869	un.aa	277	as	95	0	180	0	95	95	1	265	4	166	171	1	0.994152	0.00584795	1	1
chr2L:10804627_10804829:-	FBgn0011676	an	203	as	361	354	76	0	7	361	391	68	0	8	399	0.0193906	0.0200501	-0.000659544	1	1
chr2L:10804897_10805618:-	FBgn0011676	an	722	as	252	242	12	2	8	252	282	6	0	1	283	0.0396825	0.00353357	0.036149	0.0148726	0.371093
chr2L:10804897_10812286:-	FBgn0011676	an	7390	as	165	2	12	155	8	165	0	16	59	11	70	0.987879	1	-0.0121212	0.214286	0.901628
chr2L:10805744_10805984:-	FBgn0011676	an	241	as	187	185	31	0	2	187	197	29	0	0	197	0.0106952	0	0.0106952	0.236496	0.916751
chr2L:10807128_10807290:-	FBgn0011676	an	163	as	192	183	29	0	9	192	167	35	0	15	182	0.046875	0.0824176	-0.0355426	0.205782	0.895039
chr2L:10807625_10812286:-	FBgn0011676	an	4662	as	55	47	15	0	8	55	59	22	0	11	70	0.145455	0.157143	-0.0116883	1	1
chr2L:108102_108587:+	FBgn0005278	an	486	asap	164	124	99	0	40	164	158	108	0	44	202	0.243902	0.217822	0.0260807	0.617443	1
chr2L:10812355_10812463:-	FBgn0011676	an	109	as	89	81	18	0	8	89	106	20	0	17	123	0.0898876	0.138211	-0.0483237	0.388558	1
chr2L:10812569_10813300:-	FBgn0011676	an	732	as	90	90	44	0	0	90	90	57	0	1	91	0	0.010989	-0.010989	1	1
chr2L:108128_108587:+	FBgn0005278	un.aa	460	asap	49	1	107	0	48	49	0	101	0	37	37	0.979592	1	-0.0204082	1	1
chr2L:10813446_10816023:-	FBgn0011676	an	2578	as	132	129	29	0	3	132	134	35	0	4	138	0.0227273	0.0289855	-0.00625823	1	1
chr2L:1081428_1081577:+	FBgn0031298	an	150	con	648	595	56	0	53	648	549	51	0	48	597	0.0817901	0.080402	0.00138811	1	1
chr2L:10816234_10816962:-	FBgn0011676	an	729	as	161	158	16	0	3	161	177	14	0	5	182	0.0186335	0.0274725	-0.00883899	0.72752	1
chr2L:10817145_10818391:-	FBgn0011676	an	1247	as	146	130	50	0	16	146	143	71	0	23	166	0.109589	0.138554	-0.0289652	0.494862	1
chr2L:10818567_10822106:-	FBgn0011676	an	3540	as	144	142	17	0	2	144	178	13	0	2	180	0.0138889	0.0111111	0.00277778	1	1
chr2L:1081921_1081976:+	FBgn0031298	an	56	con	254	234	26	1	19	254	209	28	0	26	235	0.0787402	0.110638	-0.0318981	0.210588	0.899327
chr2L:1081921_1081984:+	FBgn0031298	un.ad	64	con	254	1	27	234	19	254	0	28	209	26	235	0.996063	1	-0.00393701	0.434783	1
chr2L:1082053_1082119:+	FBgn0031298	un.aa	67	con	19	2	25	0	17	19	0	25	0	18	18	0.894737	1	-0.105263	0.486486	1
chr2L:1082057_1082119:+	FBgn0031298	an	63	con	478	461	25	0	17	478	435	25	0	18	453	0.0355649	0.0397351	-0.00417025	0.863457	1
chr2L:10822247_10822967:-	FBgn0011676	an	721	as	134	134	14	0	0	134	151	25	0	0	151	0	0	0	1	1
chr2L:108227_108587:+	FBgn0005278	an	361	asap	630	467	222	0	163	630	618	264	0	200	818	0.25873	0.244499	0.0142314	0.541391	1
chr2L:10823110_10823760:-	FBgn0011676	an	651	as	108	107	8	1	0	108	104	7	2	0	106	0.00925926	0.0188679	-0.00960867	1	1
chr2L:10823110_10825673:-	FBgn0011676	un.ad.aa	2564	as	91	1	11	87	3	91	2	12	89	5	96	0.989011	0.979167	0.00984432	1	1
chr2L:10823853_10825673:-	FBgn0011676	an	1821	as	58	55	15	0	3	58	51	26	0	5	56	0.0517241	0.0892857	-0.0375616	0.486051	1
chr2L:10825837_10825948:-	FBgn0011676	an	112	as	174	173	13	0	1	174	182	19	0	1	183	0.00574713	0.00546448	0.000282646	1	1
chr2L:10826086_10830599:-	FBgn0011676	an	4514	as	117	114	13	0	3	117	139	35	1	1	141	0.025641	0.0141844	0.0114566	0.333199	1
chr2L:1082666_1082719:+	FBgn0031298	un.ad	54	con	298	3	55	247	48	298	0	39	286	32	318	0.989933	1	-0.0100671	0.280635	0.956845
chr2L:1082666_1082788:+	FBgn0031298	an	123	con	298	241	57	9	48	298	278	41	8	32	318	0.191275	0.125786	0.065489	0.0300833	0.491285
chr2L:1082666_1082791:+	FBgn0031298	un.ad	126	con	298	6	56	244	48	298	8	40	278	32	318	0.979866	0.974843	0.005023	0.255107	0.920517
chr2L:10830715_10831328:-	FBgn0011676	an	614	as	91	89	6	0	2	91	95	3	0	0	95	0.021978	0	0.021978	0.238012	0.916751
chr2L:10832097_10832411:-	FBgn0011676	un.aa	315	as	1	1	6	0	0	1	0	8	0	0	0	0	0	0	1	1
chr2L:10832097_10837279:-	FBgn0011676	an	5183	as	9	9	6	0	0	9	18	9	0	1	19	0	0.0526316	-0.0526316	1	1
chr2L:108336_108587:+	FBgn0005278	un.aa	252	asap	119	1	177	0	118	119	0	171	0	107	107	0.991597	1	-0.00840336	1	1
chr2L:108347_108587:+	FBgn0005278	an	241	asap	153	65	147	0	88	153	82	143	0	79	161	0.575163	0.490683	0.0844802	0.142658	0.801501
chr2L:10837657_10838105:-	FBgn0011676	un.ad	449	as	376	1	376	0	375	376	0	371	0	369	369	0.99734	1	-0.00265957	1	1
chr2L:10839470_10839532:-	FBgn0032305	an	63	ap	569	568	52	0	1	569	467	45	0	2	469	0.00175747	0.00426439	-0.00250692	0.592227	1
chr2L:10839741_10839800:-	FBgn0032305	an	60	ap	912	908	123	0	4	912	941	88	0	10	951	0.00438596	0.0105152	-0.00612928	0.179265	0.863711
chr2L:10839985_10840060:-	FBgn0032305	un.ad	76	ap	507	2	1117	493	12	507	0	957	1185	4	1189	0.996055	1	-0.00394477	1	1
chr2L:10840006_10840060:-	FBgn0032305	an	55	ap	1255	1243	250	0	12	1255	1185	222	0	4	1189	0.00956175	0.00336417	0.00619758	0.0775589	0.68047
chr2L:10840797_10840866:-	FBgn0032305	an	70	ap	405	391	195	0	14	405	434	188	0	9	443	0.0345679	0.020316	0.0142519	0.212408	0.900506
chr2L:10842274_10842380:-	FBgn0032305	an	107	ap	1104	1031	164	47	26	1104	992	180	72	32	1096	0.0661232	0.0948905	-0.0287673	0.424464	1
chr2L:10842274_10842384:-	FBgn0032305	an	111	ap	1097	47	157	1031	19	1097	72	178	992	30	1094	0.957156	0.934186	0.0229694	1	1
chr2L:10846219_10846281:-	FBgn0069354	an	63	con	1	1	3	0	0	1	2	2	0	0	2	0	0	0	1	1
chr2L:10846507_10846572:-	FBgn0069354	an	66	con	4	4	2	0	0	4	4	7	0	4	8	0	0.5	-0.5	0.208081	0.896841
chr2L:1084808_1084893:-	FBgn0031299	un.ad	86	asap	149	1	250	134	14	149	0	362	547	8	555	0.993289	1	-0.00671141	1	1
chr2L:10848169_10848240:-	FBgn0004363	an	72	asap	4791	4779	614	0	12	4791	6689	847	1	23	6713	0.0025047	0.00357515	-0.00107046	0.397335	1
chr2L:1084837_1084893:-	FBgn0031299	an	57	asap	367	353	82	0	14	367	547	116	0	8	555	0.0381471	0.0144144	0.0237327	0.0266581	0.469524
chr2L:10848469_10848543:-	FBgn0004363	an	75	asap	3748	3748	1104	0	0	3748	4502	1472	0	1	4503	0	0.000222074	-0.000222074	1	1
chr2L:10848864_10849030:-	FBgn0004363	an	167	asap	1760	2	430	1746	12	1760	10	665	4198	6	4214	0.998864	0.997627	0.00123668	0.0106105	0.318399
chr2L:10848864_10850216:-	FBgn0004363	an	1353	asap	2502	6	437	2477	19	2502	16	673	4192	14	4222	0.997602	0.99621	0.00139159	0.0318114	0.50046
chr2L:10848864_10850354:-	FBgn0004363	un.aa	1491	asap	785	2	468	733	50	785	3	698	3511	39	3553	0.997452	0.999156	-0.00170341	0.653348	1
chr2L:10848864_10850376:-	FBgn0004363	un.aa	1513	asap	772	2	455	733	37	772	0	686	0	27	27	0.997409	1	-0.00259067	0.509091	1
chr2L:10848864_10850753:-	FBgn0004363	an	1890	asap	3043	3015	434	12	16	3043	4175	669	33	10	4218	0.00920145	0.0101944	-0.000992959	0.0478553	0.577123
chr2L:1085137_1085200:-	FBgn0031299	an	64	asap	399	365	126	0	34	399	541	109	0	24	565	0.085213	0.0424779	0.0427352	0.00847721	0.286762
chr2L:10851688_10853109:+	FBgn0262599	an	1422	ap	18	13	7	0	5	18	6	9	0	6	12	0.277778	0.5	-0.222222	0.266258	0.935523
chr2L:10851975_10853109:+	FBgn0262599	un.aa	1135	ap	0	0	2	0	0	0	3	3	0	0	3	0	0	0	1	1
chr2L:10852886_10853109:+	FBgn0262599	an	224	ap	35	27	10	0	8	35	41	12	0	9	50	0.228571	0.18	0.0485714	0.593849	1
chr2L:10853048_10853109:+	FBgn0262599	un.aa	62	ap	2	2	2	0	0	2	0	5	0	2	2	0	1	-1	0.333333	1
chr2L:1085310_1085523:-	FBgn0031299	an	214	asap	359	357	60	0	2	359	415	98	0	2	417	0.00557103	0.00479616	0.000774868	1	1
chr2L:10853440_10853552:+	FBgn0262599	an	113	ap	43	39	4	0	4	43	28	5	3	4	35	0.0930233	0.2	-0.106977	0.717001	1
chr2L:10853780_10853833:+	FBgn0262599	an	54	ap	62	48	14	0	14	62	38	6	0	6	44	0.225806	0.136364	0.0894428	0.316964	0.996342
chr2L:10855458_10855546:-	FBgn0027453	un.aa	89	con	443	10	82	429	4	443	6	160	427	1	434	0.977427	0.986175	-0.00874848	0.624355	1
chr2L:10855458_10855654:-	FBgn0027453	an	197	con	445	429	84	10	6	445	495	164	6	5	506	0.0359551	0.0217391	0.0142159	0.76312	1
chr2L:10856099_10856162:-	FBgn0027453	an	64	con	225	223	48	0	2	225	286	77	0	2	288	0.00888889	0.00694444	0.00194444	1	1
chr2L:1085681_1085743:-	FBgn0031299	an	63	asap	315	312	63	0	3	315	376	69	0	4	380	0.00952381	0.0105263	-0.00100251	1	1
chr2L:10857011_10857070:-	FBgn0024227	an	60	con	2	2	0	0	0	2	4	0	0	0	4	0	0	0	1	1
chr2L:10857789_10857843:-	FBgn0024227	an	55	con	5	4	2	0	1	5	6	0	0	0	6	0.2	0	0.2	0.454545	1
chr2L:1085862_1085926:-	FBgn0031299	an	65	asap	464	458	44	0	6	464	520	54	0	4	524	0.012931	0.00763359	0.00529745	0.528947	1
chr2L:10858878_10859369:+	FBgn0027363	an	492	con	449	409	47	0	40	449	537	42	4	33	574	0.0890869	0.0644599	0.0246269	0.0660742	0.643896
chr2L:10858878_10859374:+	FBgn0027363	un.ad	497	con	449	0	47	409	40	449	4	44	537	33	574	1	0.993031	0.00696864	0.0488038	0.582332
chr2L:10859648_10859706:+	FBgn0027363	an	59	con	543	520	30	0	23	543	736	44	0	41	777	0.0423573	0.0527671	-0.0104098	0.435683	1
chr2L:1086027_1086081:-	FBgn0031299	un.aa	55	asap	43	1	62	15	27	43	0	73	0	24	24	0.976744	1	-0.0232558	1	1
chr2L:1086027_1087694:-	FBgn0031299	an	1668	asap	232	217	49	1	14	232	286	56	0	7	293	0.0646552	0.0238908	0.0407644	0.0426758	0.557573
chr2L:10860911_10860976:+	FBgn0027363	an	66	con	627	593	39	0	34	627	650	60	0	52	702	0.0542265	0.0740741	-0.0198476	0.148071	0.81197
chr2L:108810_110405:+	FBgn0005278	an	1596	asap	1957	1646	322	0	311	1957	1686	330	0	324	2010	0.158917	0.161194	-0.00227732	0.862524	1
chr2L:1088107_1090573:-	FBgn0031299	un.aa	2467	asap	136	1	55	131	4	136	0	68	0	6	6	0.992647	1	-0.00735294	0.454545	1
chr2L:1088107_1101920:-	FBgn0031299	an	13814	asap	465	417	58	41	7	465	486	73	67	11	564	0.103226	0.138298	-0.0350721	0.636535	1
chr2L:1088107_1102322:-	FBgn0031299	an	14216	asap	462	39	55	419	4	462	67	77	486	15	568	0.915584	0.882042	0.0335422	0.293698	0.971227
chr2L:10918019_10918113:-	FBgn0261871	un.aa	95	ap	102	96	18	0	6	102	90	35	0	12	102	0.0588235	0.117647	-0.0588235	0.216321	0.903814
chr2L:10918212_10918744:-	FBgn0261871	an	533	ap	86	70	47	0	16	86	105	31	0	9	114	0.186047	0.0789474	0.107099	0.0303835	0.492096
chr2L:10918989_10923146:-	FBgn0261871	an	4158	ap	141	128	37	0	13	141	146	50	0	23	169	0.0921986	0.136095	-0.0438961	0.286057	0.961387
chr2L:10919145_10923146:-	FBgn0261871	un.ad	4002	ap	62	3	32	46	13	62	2	42	115	23	140	0.951613	0.985714	-0.0341014	0.361621	1
chr2L:10923280_10923592:-	FBgn0261871	an	313	ap	92	82	38	0	10	92	109	40	1	10	120	0.108696	0.0916667	0.017029	0.637554	1
chr2L:10923280_10925238:-	FBgn0261871	un.ad.aa	1959	ap	68	0	35	61	7	68	1	41	74	11	86	1	0.988372	0.0116279	1	1
chr2L:10923671_10925238:-	FBgn0261871	an	1568	ap	68	61	21	0	7	68	72	25	0	11	83	0.102941	0.13253	-0.0295889	0.622771	1
chr2L:10925511_10961085:-	FBgn0261871	an	35575	ap	72	72	7	0	0	72	100	6	0	0	100	0	0	0	1	1
chr2L:10965720_10965787:-	FBgn0053129	un.aa	68	as	545	1	89	535	9	545	0	104	0	11	11	0.998165	1	-0.00183486	0.47619	1
chr2L:10965720_10965791:-	FBgn0053129	an	72	as	994	983	90	1	10	994	1114	104	0	11	1125	0.0110664	0.00977778	0.00128862	1	1
chr2L:10965911_10965992:-	FBgn0053129	an	82	as	913	909	88	1	3	913	945	89	0	2	947	0.00438116	0.00211193	0.00226923	0.681487	1
chr2L:10965911_10965996:-	FBgn0053129	un.aa	86	as	107	1	89	102	4	107	0	89	0	2	2	0.990654	1	-0.00934579	1	1
chr2L:10966410_10966501:-	FBgn0053129	an	92	as	938	785	73	149	4	938	840	76	150	7	997	0.163113	0.157472	0.00564059	0.550294	1
chr2L:10966410_10968437:-	FBgn0053129	an	2028	as	943	149	78	785	9	943	150	80	840	11	1001	0.841994	0.85015	-0.00815621	0.818186	1
chr2L:10966622_10967108:-	FBgn0053129	un.aa	487	as	86	1	143	85	0	86	0	160	0	1	1	0.988372	1	-0.0116279	1	1
chr2L:10966622_10967779:-	FBgn0053129	un.aa	1158	as	119	1	176	85	33	119	0	201	0	42	42	0.991597	1	-0.00840336	0.447368	1
chr2L:10966622_10967872:-	FBgn0053129	un.aa	1251	as	126	1	183	85	40	126	0	197	0	38	38	0.992063	1	-0.00793651	1	1
chr2L:10966622_10968037:-	FBgn0053129	un.aa	1416	as	18	0	161	0	18	18	2	187	47	28	77	1	0.974026	0.025974	0.521277	1
chr2L:10966622_10968104:-	FBgn0053129	an	1483	as	162	19	154	132	11	162	18	171	186	12	216	0.882716	0.916667	-0.0339506	1	1
chr2L:10966622_10968133:-	FBgn0053129	an	1512	as	157	129	149	22	6	157	184	171	20	12	216	0.178344	0.148148	0.0301958	0.625193	1
chr2L:10966677_10967142:-	FBgn0053129	un	466	as	14	0	30	0	14	14	1	33	0	18	19	1	0.947368	0.0526316	1	1
chr2L:10966677_10967855:-	FBgn0053129	un	1179	as	28	1	41	2	25	28	0	39	0	24	24	0.964286	1	-0.0357143	1	1
chr2L:10967154_10967855:-	FBgn0053129	un	702	as	28	2	41	1	25	28	0	44	0	24	24	0.928571	1	-0.0714286	0.491765	1
chr2L:10968584_10968642:-	FBgn0053129	un.aa	59	as	69	3	31	64	2	69	2	25	62	0	64	0.956522	0.96875	-0.0122283	1	1
chr2L:10968584_10968691:-	FBgn0053129	an	108	as	116	110	32	3	3	116	108	30	2	5	115	0.0517241	0.0608696	-0.00914543	0.721602	1
chr2L:10968897_10968961:-	FBgn0053129	an	65	as	120	116	15	0	4	120	135	18	0	2	137	0.0333333	0.0145985	0.0187348	0.422257	1
chr2L:10969577_10969628:-	FBgn0053129	un.aa	52	as	60	1	18	55	4	60	0	13	0	3	3	0.983333	1	-0.0166667	1	1
chr2L:10969577_10969632:-	FBgn0053129	an	56	as	90	85	18	1	4	90	77	13	0	3	80	0.0555556	0.0375	0.0180556	1	1
chr2L:10969929_10970001:-	FBgn0053129	an	73	as	59	54	17	0	5	59	43	34	0	9	52	0.0847458	0.173077	-0.0883312	0.251525	0.9172
chr2L:10970688_10970747:+	FBgn0032321	an	60	con	202	190	14	0	12	202	208	16	0	14	222	0.0594059	0.0630631	-0.00365712	1	1
chr2L:10970881_10970956:+	FBgn0032321	an	76	con	233	202	33	0	31	233	220	27	0	26	246	0.133047	0.105691	0.0273562	0.398053	1
chr2L:10971258_10971316:+	FBgn0032321	an	59	con	189	164	32	0	25	189	167	33	0	31	198	0.132275	0.156566	-0.0242905	0.563881	1
chr2L:10974207_10974267:-	FBgn0000018	un.ad	61	con	26	1	28	19	6	26	0	26	55	3	58	0.961538	1	-0.0384615	1	1
chr2L:10974211_10974267:-	FBgn0000018	an	57	con	64	53	19	5	6	64	55	18	3	3	61	0.171875	0.0983607	0.0735143	0.490307	1
chr2L:10974211_10974271:-	FBgn0000018	un.aa	61	con	45	5	19	34	6	45	3	18	36	3	42	0.888889	0.928571	-0.0396825	1	1
chr2L:10976162_10976250:-	FBgn0010612	an	89	asap	3248	3223	333	0	25	3248	4674	437	0	24	4698	0.00769704	0.00510856	0.00258849	0.188959	0.877794
chr2L:10976306_10976361:-	FBgn0010612	an	56	asap	660	656	124	0	4	660	792	151	0	2	794	0.00606061	0.00251889	0.00354171	0.419607	1
chr2L:10976969_10977897:+	FBgn0041781	an	929	asap	285	232	54	0	53	285	310	45	0	44	354	0.185965	0.124294	0.0616711	0.0350697	0.5157
chr2L:10977071_10977897:+	FBgn0041781	un.aa	827	asap	20	3	18	0	17	20	1	13	0	12	13	0.85	0.923077	-0.0730769	1	1
chr2L:10977214_10977897:+	FBgn0041781	un.aa	684	asap	26	1	26	0	25	26	1	15	0	14	15	0.961538	0.933333	0.0282051	1	1
chr2L:10977375_10977897:+	FBgn0041781	un.aa	523	asap	18	1	18	0	17	18	4	10	0	9	13	0.944444	0.692308	0.252137	0.133746	0.787895
chr2L:10978707_10978879:+	FBgn0041781	an	173	asap	636	165	224	324	147	636	184	228	450	144	778	0.740566	0.763496	-0.0229301	0.427932	1
chr2L:10978707_10979632:+	FBgn0041781	an	926	asap	636	31	246	458	147	636	47	237	587	144	778	0.951258	0.939589	0.0116692	0.0983429	0.734354
chr2L:10978707_10980444:+	FBgn0041781	an	1738	asap	636	293	188	196	147	636	403	211	231	144	778	0.539308	0.482005	0.057303	0.0169449	0.386648
chr2L:10978964_10979632:+	FBgn0041781	un.ad.aa	669	asap	269	7	355	6	256	269	3	347	16	254	273	0.973978	0.989011	-0.0150333	0.339305	1
chr2L:10978964_10980444:+	FBgn0041781	an	1481	asap	269	6	297	7	256	269	16	321	3	254	273	0.977695	0.941392	0.0363032	0.0482713	0.580281
chr2L:10978978_10979632:+	FBgn0041781	un.aa	655	asap	244	1	330	12	231	244	0	322	24	229	253	0.995902	1	-0.00409836	1	1
chr2L:10978978_10980444:+	FBgn0041781	un.aa	1467	asap	244	12	272	1	231	244	24	296	0	229	253	0.95082	0.905138	0.0456813	0.0575501	0.617888
chr2L:10978982_10979632:+	FBgn0041781	un.aa	651	asap	337	32	339	65	240	337	41	333	83	240	364	0.905045	0.887363	0.0176819	0.379378	1
chr2L:10978982_10980444:+	FBgn0041781	un.aa	1463	asap	337	65	281	32	240	337	83	307	41	240	364	0.807122	0.771978	0.0351436	0.221462	0.907005
chr2L:10979714_10980444:+	FBgn0041781	an	731	asap	203	142	102	0	61	203	149	118	0	51	200	0.300493	0.255	0.0454926	0.319009	0.998938
chr2L:10981113_10981178:+	FBgn0041781	an	66	asap	390	320	73	0	70	390	391	65	0	61	452	0.179487	0.134956	0.0445314	0.0860411	0.703455
chr2L:10981429_10981486:+	FBgn0041781	an	58	asap	590	544	50	0	46	590	579	65	0	58	637	0.0779661	0.0910518	-0.0130857	0.472896	1
chr2L:10983541_10983665:-	FBgn0004872	an	125	con	2	2	5	0	0	2	7	2	0	2	9	0	0.222222	-0.222222	1	1
chr2L:10983777_10983895:-	FBgn0004872	an	119	con	1	1	1	0	0	1	3	2	0	0	3	0	0	0	1	1
chr2L:10984088_10984140:-	FBgn0004872	an	53	con	9	9	0	0	0	9	6	3	0	1	7	0	0.142857	-0.142857	0.4375	1
chr2L:10984342_10984945:-	FBgn0004872	an	604	con	3	3	0	0	0	3	2	0	0	0	2	0	0	0	1	1
chr2L:10985488_10985543:-	FBgn0004872	an	56	con	4	4	0	0	0	4	6	0	0	0	6	0	0	0	1	1
chr2L:10987861_10988285:+	FBgn0026148	un.aa	425	con	25	1	27	0	24	25	0	26	0	22	22	0.96	1	-0.04	1	1
chr2L:10988156_10988285:+	FBgn0026148	an	130	con	69	62	10	0	7	69	73	24	0	20	93	0.101449	0.215054	-0.113604	0.0589335	0.623287
chr2L:10988983_10989048:+	FBgn0026148	an	66	con	84	64	20	0	20	84	89	26	0	25	114	0.238095	0.219298	0.018797	0.863953	1
chr2L:10989591_10989655:+	FBgn0026147	an	65	as	69	65	6	0	4	69	76	11	0	7	83	0.057971	0.0843373	-0.0263663	0.754904	1
chr2L:10989595_10989655:+	FBgn0026147	un.aa	61	as	3	1	4	0	2	3	1	10	0	6	7	0.666667	0.857143	-0.190476	1	1
chr2L:10989871_10990095:+	FBgn0026147	an	225	as	159	11	130	64	84	159	24	118	80	65	169	0.930818	0.857988	0.0728294	0.00879921	0.291847
chr2L:10989871_10991058:+	FBgn0026147	an	1188	as	159	64	121	11	84	159	79	98	25	65	169	0.597484	0.532544	0.0649399	0.0608553	0.627464
chr2L:10989875_10990095:+	FBgn0026147	an	221	as	158	47	126	31	80	158	53	116	32	63	148	0.702532	0.641892	0.0606398	0.192641	0.882321
chr2L:10989875_10991058:+	FBgn0026147	an	1184	as	158	31	117	47	80	158	29	96	56	63	148	0.803797	0.804054	-0.000256586	0.643698	1
chr2L:10990784_10991058:+	FBgn0026147	an	275	as	136	101	72	0	35	136	111	80	0	47	158	0.257353	0.297468	-0.0401154	0.514599	1
chr2L:10991886_10991969:+	FBgn0026147	an	84	as	250	195	58	0	55	250	218	35	0	32	250	0.22	0.128	0.092	0.00918103	0.297877
chr2L:10992321_10992370:+	FBgn0026147	un.ad	50	as	124	1	13	115	8	124	0	4	156	3	159	0.991935	1	-0.00806452	1	1
chr2L:10992321_10992373:+	FBgn0026147	an	53	as	124	115	13	1	8	124	156	4	0	3	159	0.0725806	0.0188679	0.0537127	0.062834	0.633102
chr2L:10992732_10992797:+	FBgn0026147	an	66	as	183	170	13	0	13	183	165	21	0	20	185	0.0710383	0.108108	-0.0370699	0.273749	0.946714
chr2L:10992923_10992994:+	FBgn0026147	an	72	as	317	304	11	2	11	317	379	28	3	28	410	0.0410095	0.0756098	-0.0346003	0.0477451	0.576089
chr2L:10992923_10992999:+	FBgn0026147	un.ad	77	as	317	0	11	306	11	317	1	28	381	28	410	1	0.997561	0.00243902	1	1
chr2L:10992923_10993055:+	FBgn0026147	un.ad	133	as	317	2	223	304	11	317	2	209	380	28	410	0.993691	0.995122	-0.0014311	0.57232	1
chr2L:10993435_10993502:+	FBgn0026147	an	68	as	251	215	38	0	36	251	173	50	0	43	216	0.143426	0.199074	-0.0556478	0.137106	0.795604
chr2L:10993674_10993742:+	FBgn0026147	an	69	as	423	407	23	0	16	423	398	24	0	16	414	0.0378251	0.0386473	-0.000822284	1	1
chr2L:10994022_10994325:+	FBgn0026147	un.ad	304	as	148	13	56	92	43	148	3	67	140	48	191	0.912162	0.984293	-0.072131	0.0145316	0.367379
chr2L:10994022_10994848:+	FBgn0026147	un.ad	827	as	148	41	86	64	43	148	45	89	98	48	191	0.722973	0.764398	-0.0414249	1	1
chr2L:10994022_10995843:+	FBgn0026147	un.ad	1822	as	148	11	56	94	43	148	30	61	113	48	191	0.925676	0.842932	0.0827437	0.0352327	0.51645
chr2L:10994022_10997334:+	FBgn0026147	an	3313	as	148	40	86	65	43	148	64	118	79	48	191	0.72973	0.664921	0.0648083	0.246526	0.916751
chr2L:10994381_10994502:+	FBgn0026147	un	122	as	32	1	41	7	24	32	0	38	7	23	30	0.96875	1	-0.03125	1	1
chr2L:10994381_10994848:+	FBgn0026147	un	468	as	32	4	67	4	24	32	7	64	0	23	30	0.875	0.766667	0.108333	0.507915	1
chr2L:10994381_10997334:+	FBgn0026147	un.aa	2954	as	32	3	67	5	24	32	0	93	7	23	30	0.90625	1	-0.09375	0.239592	0.916751
chr2L:10994585_10997334:+	FBgn0026147	un.aa	2750	as	27	1	69	0	26	27	0	86	0	16	16	0.962963	1	-0.037037	1	1
chr2L:10994919_10995843:+	FBgn0026147	un	925	as	131	6	132	6	119	131	4	121	1	108	113	0.954198	0.964602	-0.0104033	0.752447	1
chr2L:10994919_10997334:+	FBgn0026147	un.aa	2416	as	131	6	162	6	119	131	1	178	4	108	113	0.954198	0.99115	-0.036952	0.125529	0.776894
chr2L:10997426_10997492:+	FBgn0026147	an	67	as	72	34	38	0	38	72	45	27	0	27	72	0.527778	0.375	0.152778	0.093664	0.721416
chr2L:10998833_10998896:-	FBgn0000146	an	64	as	3	3	1	0	0	3	10	7	0	0	10	0	0	0	1	1
chr2L:10999008_10999060:-	FBgn0000146	an	53	as	5	4	3	0	1	5	19	1	0	0	19	0.2	0	0.2	0.208333	0.897162
chr2L:10999451_10999517:-	FBgn0000146	an	67	as	10	10	0	0	0	10	22	1	0	0	22	0	0	0	1	1
chr2L:10999673_10999726:-	FBgn0000146	an	54	as	6	6	0	0	0	6	8	0	0	0	8	0	0	0	1	1
chr2L:10999855_10999913:-	FBgn0000146	an	59	as	2	2	0	0	0	2	9	0	0	0	9	0	0	0	1	1
chr2L:11000107_11000164:-	FBgn0000146	an	58	as	4	4	0	0	0	4	9	0	0	0	9	0	0	0	1	1
chr2L:11000659_11000785:-	FBgn0000146	an	127	as	1	1	4	0	0	1	4	5	0	0	4	0	0	0	1	1
chr2L:11000919_11001269:-	FBgn0000146	an	351	as	8	4	8	0	4	8	2	1	0	0	2	0.5	0	0.5	0.466667	1
chr2L:11002209_11002263:+	FBgn0040096	an	55	con	1	1	3	0	0	1	0	2	0	1	1	0	1	-1	1	1
chr2L:11003239_11003510:-	FBgn0015756	an	272	as	18617	18617	2043	0	0	18617	18247	2440	0	3	18250	0	0.000164384	-0.000164384	0.121294	0.77538
chr2L:11003762_11003828:-	FBgn0015756	un.aa	67	as	21	0	1186	0	21	21	3	1517	7921	5	7929	1	0.999622	0.000378358	0.0153257	0.3743
chr2L:11003762_11004005:-	FBgn0015756	an	244	as	9914	9897	1181	1	16	9914	8988	1514	3	2	8993	0.00171475	0.000555988	0.00115876	0.0016013	0.123681
chr2L:11004056_11004128:-	FBgn0015756	an	73	as	557	555	26	0	2	557	379	21	0	1	380	0.00359066	0.00263158	0.000959085	1	1
chr2L:11005079_11005138:+	FBgn0021761	an	60	as	95	87	8	0	8	95	69	6	0	6	75	0.0842105	0.08	0.00421053	1	1
chr2L:11005302_11005367:+	FBgn0021761	an	66	as	73	68	7	0	5	73	78	4	0	3	81	0.0684932	0.037037	0.0314561	0.477995	1
chr2L:11005862_11005920:+	FBgn0021761	an	59	as	51	39	13	0	12	51	37	8	0	8	45	0.235294	0.177778	0.0575163	0.616215	1
chr2L:11006094_11006161:+	FBgn0021761	an	68	as	103	91	12	0	12	103	117	6	0	6	123	0.116505	0.0487805	0.0677244	0.0833353	0.696119
chr2L:11007133_11007191:+	FBgn0021761	an	59	as	62	58	6	0	4	62	47	9	0	7	54	0.0645161	0.12963	-0.0651135	0.342199	1
chr2L:11007432_11007494:+	FBgn0021761	an	63	as	56	47	10	0	9	56	60	14	0	13	73	0.160714	0.178082	-0.0173679	0.818572	1
chr2L:11007653_11007714:+	FBgn0021761	un.aa	62	as	14	2	13	0	12	14	0	9	0	5	5	0.857143	1	-0.142857	1	1
chr2L:11007657_11007714:+	FBgn0021761	an	58	as	71	61	11	0	10	71	83	9	1	5	89	0.140845	0.0674157	0.0734293	0.100788	0.73775
chr2L:11007657_11007770:+	FBgn0021761	un.ad	114	as	71	0	118	61	10	71	1	122	83	5	89	1	0.988764	0.011236	0.375	1
chr2L:11008262_11008319:+	FBgn0021761	an	58	as	135	129	6	0	6	135	123	2	0	2	125	0.0444444	0.016	0.0284444	0.284364	0.961055
chr2L:11008495_11008686:+	FBgn0021761	un	192	as	130	1	252	0	129	130	0	228	0	139	139	0.992308	1	-0.00769231	0.483271	1
chr2L:11008846_11008910:+	FBgn0021761	an	65	as	113	92	24	0	21	113	69	11	0	11	80	0.185841	0.1375	0.0483407	0.435099	1
chr2L:11009378_11009442:+	FBgn0021761	an	65	as	186	149	55	0	37	186	118	39	0	28	146	0.198925	0.191781	0.00714391	0.890148	1
chr2L:11009566_11009626:+	FBgn0021761	an	61	as	193	140	56	0	53	193	134	46	0	38	172	0.274611	0.22093	0.0536812	0.275577	0.949656
chr2L:11010898_11010953:-	FBgn0032329	an	56	con	31	31	9	0	0	31	31	14	0	1	32	0	0.03125	-0.03125	1	1
chr2L:11011380_11011471:+	FBgn0250837	an	92	ap	38	26	26	0	12	38	27	24	0	9	36	0.315789	0.25	0.0657895	0.610517	1
chr2L:11014653_11028994:-	FBgn0032330	an	14342	con	72	61	17	0	11	72	53	18	0	8	61	0.152778	0.131148	0.0216302	0.806547	1
chr2L:1101969_1102061:-	FBgn0031299	un.aa	93	asap	14	0	38	0	14	14	6	61	157	30	193	1	0.968912	0.0310881	0.166984	0.845536
chr2L:1101969_1102322:-	FBgn0031299	an	354	asap	173	169	28	0	4	173	207	46	6	15	228	0.0231214	0.0921053	-0.0689839	0.0560454	0.614416
chr2L:11029688_11029942:-	FBgn0032330	an	255	con	38	37	6	0	1	38	30	10	0	3	33	0.0263158	0.0909091	-0.0645933	0.331465	1
chr2L:11030424_11030664:-	FBgn0032330	an	241	con	67	66	3	0	1	67	62	3	0	1	63	0.0149254	0.015873	-0.000947643	1	1
chr2L:11031136_11035515:-	FBgn0032330	an	4380	con	72	71	9	0	1	72	59	7	0	2	61	0.0138889	0.0327869	-0.018898	0.593234	1
chr2L:11036270_11050627:-	FBgn0032330	un.aa	14358	con	48	1	16	40	7	48	0	11	0	2	2	0.979167	1	-0.0208333	1	1
chr2L:11036270_11055322:-	FBgn0032330	an	19053	con	98	90	16	1	7	98	77	15	0	6	83	0.0816327	0.0722892	0.0093435	1	1
chr2L:1103821_1103878:-	FBgn0261938	an	58	con	78	73	21	0	5	78	97	13	0	1	98	0.0641026	0.0102041	0.0538985	0.0892005	0.711332
chr2L:110484_110754:+	FBgn0005278	an	271	asap	1337	1251	95	0	86	1337	1443	89	0	81	1524	0.0643231	0.0531496	0.0111735	0.230543	0.913167
chr2L:1105102_1105158:-	FBgn0261938	an	57	con	128	128	11	0	0	128	151	16	0	2	153	0	0.0130719	-0.0130719	0.502186	1
chr2L:11055477_11056411:-	FBgn0032330	un	935	con	31	13	11	18	0	31	8	6	13	0	21	0.580645	0.619048	-0.0384025	1	1
chr2L:11055477_11066544:-	FBgn0032330	un.ad	11068	con	45	16	27	13	16	45	13	21	16	15	44	0.644444	0.704545	-0.060101	0.801704	1
chr2L:11055480_11056411:-	FBgn0032330	un.aa	932	con	77	25	8	52	0	77	22	6	38	0	60	0.675325	0.633333	0.0419913	1	1
chr2L:11055480_11066544:-	FBgn0032330	an	11065	con	93	52	24	25	16	93	37	21	23	15	75	0.44086	0.506667	-0.0658065	0.534169	1
chr2L:11056470_11066544:-	FBgn0032330	un.ad	10075	con	84	0	27	68	16	84	2	29	8	15	25	1	0.92	0.08	0.484848	1
chr2L:1106299_1106351:-	FBgn0261938	un.aa	53	con	65	1	9	64	0	65	0	6	0	1	1	0.984615	1	-0.0153846	1	1
chr2L:1106299_1106355:-	FBgn0261938	an	57	con	119	118	9	1	0	119	99	6	0	1	100	0.00840336	0.01	-0.00159664	0.458716	1
chr2L:11063190_11063259:-	FBgn0032330	un	70	con	6	2	10	0	4	6	0	17	0	11	11	0.666667	1	-0.333333	0.110294	0.755895
chr2L:1107100_1107160:-	FBgn0261938	un.ad	61	con	192	0	28	190	2	192	4	22	32	0	36	1	0.888889	0.111111	0.0666667	0.643994
chr2L:1107107_1107160:-	FBgn0261938	an	54	con	192	190	19	0	2	192	204	19	0	0	204	0.0104167	0	0.0104167	0.234446	0.916751
chr2L:1107317_1107372:-	FBgn0261938	an	56	con	142	141	30	0	1	142	155	20	0	4	159	0.00704225	0.0251572	-0.018115	0.374847	1
chr2L:11076856_11076926:-	FBgn0032336	un.ad	71	as	14	14	181	0	0	14	41	282	0	0	41	0	0	0	1	1
chr2L:11076862_11076926:-	FBgn0032336	an	65	as	165	165	72	0	0	165	240	84	0	0	240	0	0	0	1	1
chr2L:11076865_11076926:-	FBgn0032336	an	62	as	358	358	39	0	0	358	412	40	0	0	412	0	0	0	1	1
chr2L:11077067_11077122:-	FBgn0032336	an	56	as	434	434	71	0	0	434	594	108	0	1	595	0	0.00168067	-0.00168067	1	1
chr2L:11077234_11081153:-	FBgn0032336	un.ad	3920	as	96	7	151	89	0	96	27	256	0	0	27	0.927083	0	0.927083	1	1
chr2L:11077239_11081153:-	FBgn0032336	an	3915	as	452	451	78	1	0	452	701	154	0	0	701	0.00221239	0	0.00221239	1	1
chr2L:1107758_1107811:-	FBgn0261938	an	54	con	79	70	23	0	9	79	88	21	0	12	100	0.113924	0.12	-0.00607595	1	1
chr2L:1107950_1108015:-	FBgn0261938	an	66	con	80	76	54	0	4	80	118	53	0	1	119	0.05	0.00840336	0.0415966	0.159727	0.836881
chr2L:11083925_11084019:-	FBgn0032337	an	95	con	1	1	3	0	0	1	3	12	0	6	9	0	0.666667	-0.666667	0.4	1
chr2L:11083946_11084019:-	FBgn0032337	un.ad	74	con	1	1	2	0	0	1	0	12	3	6	9	0	1	-1	0.142857	0.801501
chr2L:11084106_11084166:-	FBgn0032337	an	61	con	11	11	1	0	0	11	9	2	0	0	9	0	0	0	1	1
chr2L:11084348_11084810:-	FBgn0032337	an	463	con	13	12	4	0	1	13	10	4	0	3	13	0.0769231	0.230769	-0.153846	0.593043	1
chr2L:11087153_11088357:+	FBgn0032338	an	1205	ap	64	41	27	0	23	64	57	22	1	20	78	0.359375	0.269231	0.0901442	0.27028	0.941528
chr2L:110878_111004:+	FBgn0005278	an	127	asap	1878	895	497	553	430	1878	728	417	740	338	1806	0.523429	0.596899	-0.07347	0.724524	1
chr2L:110878_111037:+	FBgn0005278	un.ad	160	asap	1878	1	1007	1447	430	1878	2	976	1466	338	1806	0.999468	0.998893	0.000574938	0.585929	1
chr2L:110878_111906:+	FBgn0005278	an	1029	asap	1878	547	528	901	430	1878	728	437	740	338	1806	0.708733	0.596899	0.111833	1.05297e-08	1.35598e-05
chr2L:110878_112689:+	FBgn0005278	un.ad.aa	1812	asap	1878	5	469	1443	430	1878	10	348	1458	338	1806	0.997338	0.994463	0.00287469	0.113732	0.762046
chr2L:11088644_11088693:+	FBgn0032338	un	50	ap	86	1	143	0	85	86	0	179	0	108	108	0.988372	1	-0.0116279	0.443299	1
chr2L:11091879_11091941:+	FBgn0032339	an	63	con	119	108	11	0	11	119	101	19	0	17	118	0.092437	0.144068	-0.0516308	0.234077	0.916751
chr2L:11092153_11092208:+	FBgn0032339	an	56	con	65	64	1	0	1	65	65	9	0	9	74	0.0153846	0.121622	-0.106237	0.0196121	0.411088
chr2L:11092493_11092552:+	FBgn0032339	an	60	con	93	74	19	0	19	93	106	20	0	19	125	0.204301	0.152	0.0523011	0.367919	1
chr2L:11092727_11092781:+	FBgn0032339	an	55	con	93	85	9	0	8	93	81	10	0	9	90	0.0860215	0.1	-0.0139785	0.802846	1
chr2L:11094636_11094762:+	FBgn0032339	an	127	con	72	68	7	0	4	72	74	3	0	2	76	0.0555556	0.0263158	0.0292398	0.432756	1
chr2L:11095878_11095952:-	FBgn0032340	an	75	as	238	236	40	0	2	238	313	43	0	3	316	0.00840336	0.00949367	-0.00109031	1	1
chr2L:11096476_11096535:-	FBgn0032340	an	60	as	183	181	16	0	2	183	190	23	0	4	194	0.010929	0.0206186	-0.00968959	0.685799	1
chr2L:11096702_11096764:-	FBgn0032340	an	63	as	179	176	30	0	3	179	205	51	0	7	212	0.0167598	0.0330189	-0.0162591	0.355144	1
chr2L:11097006_11097061:-	FBgn0032340	an	56	as	231	228	63	0	3	231	277	47	0	4	281	0.012987	0.0142349	-0.00124786	1	1
chr2L:11097300_11097407:-	FBgn0032340	an	108	as	133	131	51	0	2	133	180	66	0	2	182	0.0150376	0.010989	0.00404858	1	1
chr2L:11098985_11099041:-	FBgn0032340	an	57	as	58	58	13	0	0	58	73	8	0	0	73	0	0	0	1	1
chr2L:11099296_11099353:-	FBgn0032340	an	58	as	84	82	40	0	2	84	97	40	0	2	99	0.0238095	0.020202	0.0036075	1	1
chr2L:11099755_11100016:-	FBgn0032340	an	262	as	151	142	51	0	9	151	168	27	0	8	176	0.0596026	0.0454545	0.0141481	0.622859	1
chr2L:11100226_11100293:-	FBgn0032340	an	68	as	76	76	12	0	0	76	94	13	0	1	95	0	0.0105263	-0.0105263	1	1
chr2L:11100575_11100657:-	FBgn0032340	an	83	as	96	75	53	0	21	96	68	51	0	10	78	0.21875	0.128205	0.0905449	0.162935	0.844812
chr2L:11103170_11103322:-	FBgn0032341	an	153	as	96	66	40	9	21	96	106	37	8	15	129	0.3125	0.178295	0.134205	0.0399696	0.544905
chr2L:11103170_11103325:-	FBgn0032341	un.aa	156	as	19	0	38	0	19	19	1	37	14	15	30	1	0.966667	0.0333333	0.457143	1
chr2L:11103170_11103843:-	FBgn0032341	an	674	as	87	9	31	66	12	87	7	28	110	6	123	0.896552	0.943089	-0.0465377	0.725376	1
chr2L:11103410_11103843:-	FBgn0032341	an	434	as	115	103	50	0	12	115	127	53	0	6	133	0.104348	0.0451128	0.059235	0.0879542	0.708125
chr2L:11104281_11104351:-	FBgn0032341	an	71	as	137	137	42	0	0	137	113	29	0	1	114	0	0.00877193	-0.00877193	0.454183	1
chr2L:11105137_11105204:-	FBgn0032341	an	68	as	121	120	17	0	1	121	152	25	0	1	153	0.00826446	0.00653595	0.00172852	1	1
chr2L:11105525_11105606:-	FBgn0032341	an	82	as	53	49	21	0	4	53	54	32	0	3	57	0.0754717	0.0526316	0.0228401	0.709209	1
chr2L:11106012_11106066:-	FBgn0032341	an	55	as	87	84	26	0	3	87	86	13	0	0	86	0.0344828	0	0.0344828	0.245665	0.916751
chr2L:11107122_11107208:+	FBgn0261983	an	87	as	196	182	17	0	14	196	189	18	0	16	205	0.0714286	0.0780488	-0.00662021	0.851031	1
chr2L:11108808_11108865:+	FBgn0261983	an	58	as	220	155	65	0	65	220	135	47	0	44	179	0.295455	0.24581	0.0496445	0.309532	0.988835
chr2L:11109298_11109355:+	FBgn0261983	an	58	as	172	165	8	0	7	172	186	6	0	6	192	0.0406977	0.03125	0.00944767	0.77905	1
chr2L:11109508_11110104:+	FBgn0261983	an	597	as	268	15	74	202	51	268	16	60	178	37	231	0.94403	0.930736	0.0132939	0.404278	1
chr2L:11109508_11110158:+	FBgn0261983	an	651	as	268	202	109	15	51	268	178	71	16	37	231	0.246269	0.229437	0.0168314	0.476614	1
chr2L:11110250_11110315:+	FBgn0261983	an	66	as	301	283	19	0	18	301	307	32	0	29	336	0.0598007	0.0863095	-0.0265089	0.226257	0.910567
chr2L:11110922_11110979:-	FBgn0032343	an	58	con	25	21	8	0	4	25	26	9	0	1	27	0.16	0.037037	0.122963	0.182923	0.868903
chr2L:111118_111906:+	FBgn0005278	an	789	asap	1687	12	461	1312	363	1687	17	407	1014	308	1339	0.992887	0.987304	0.00558282	0.188714	0.877315
chr2L:111118_112689:+	FBgn0005278	an	1572	asap	1687	1312	402	12	363	1687	1014	318	17	308	1339	0.222288	0.242718	-0.0204304	0.289967	0.965789
chr2L:11111936_11112013:-	FBgn0032343	an	78	con	40	38	25	0	2	40	54	24	0	4	58	0.05	0.0689655	-0.0189655	1	1
chr2L:11112432_11112492:-	FBgn0032343	an	61	con	79	65	41	0	14	79	56	21	0	9	65	0.177215	0.138462	0.0387537	0.649065	1
chr2L:11115320_11115375:+	FBgn0041246	an	56	con	23	20	4	0	3	23	8	3	0	2	10	0.130435	0.2	-0.0695652	0.6269	1
chr2L:11115439_11115495:+	FBgn0041246	an	57	con	13	13	4	0	0	13	11	4	0	2	13	0	0.153846	-0.153846	0.48	1
chr2L:11115586_11115659:+	FBgn0041246	an	74	con	14	13	9	0	1	14	6	13	0	4	10	0.0714286	0.4	-0.328571	0.1222	0.77614
chr2L:11116256_11116310:-	FBgn0027582	an	55	con	117	117	21	0	0	117	169	16	0	1	170	0	0.00588235	-0.00588235	1	1
chr2L:11116455_11116508:-	FBgn0027582	an	54	con	88	84	21	0	4	88	101	27	0	2	103	0.0454545	0.0194175	0.0260371	0.416749	1
chr2L:11116642_11116701:-	FBgn0027582	an	60	con	140	140	35	0	0	140	176	32	0	0	176	0	0	0	1	1
chr2L:11116824_11116909:-	FBgn0027582	un.ad	86	con	73	1	134	72	0	73	0	126	191	2	193	0.986301	1	-0.0136986	0.333333	1
chr2L:11116845_11116909:-	FBgn0027582	an	65	con	191	191	27	0	0	191	191	30	0	2	193	0	0.0103627	-0.0103627	0.498708	1
chr2L:11117107_11117165:-	FBgn0027582	an	59	con	229	228	28	0	1	229	265	30	0	1	266	0.00436681	0.0037594	0.000607414	1	1
chr2L:11118076_11118140:-	FBgn0027582	an	65	con	74	74	19	0	0	74	105	24	0	0	105	0	0	0	1	1
chr2L:11121299_11121418:-	FBgn0032345	an	120	con	2	1	2	0	1	2	5	1	0	0	5	0.5	0	0.5	0.285714	0.961055
chr2L:11123258_11123311:-	FBgn0032346	an	54	con	44	42	20	0	2	44	51	26	0	0	51	0.0454545	0	0.0454545	0.21187	0.900506
chr2L:11123976_11124039:+	FBgn0262647	an	64	con	25	24	1	0	1	25	29	2	0	1	30	0.04	0.0333333	0.00666667	1	1
chr2L:11124143_11124195:+	FBgn0262647	an	53	con	20	17	3	0	3	20	29	1	0	1	30	0.15	0.0333333	0.116667	0.288537	0.964231
chr2L:1112445_1112505:+	FBgn0031301	an	61	con	3	2	2	0	1	3	0	1	0	1	1	0.333333	1	-0.666667	1	1
chr2L:11124688_11124744:+	FBgn0262647	an	57	con	30	24	8	0	6	30	48	6	0	6	54	0.2	0.111111	0.0888889	0.333209	1
chr2L:11124927_11124999:+	FBgn0262647	an	73	con	57	47	10	0	10	57	38	13	0	9	47	0.175439	0.191489	-0.0160508	1	1
chr2L:11125410_11125482:+	FBgn0262647	an	73	con	35	25	11	0	10	35	34	3	0	3	37	0.285714	0.0810811	0.204633	0.0326306	0.504431
chr2L:11126150_11126214:+	FBgn0262647	an	65	con	36	25	11	0	11	36	25	14	0	14	39	0.305556	0.358974	-0.0534188	0.806675	1
chr2L:11126321_11126388:+	FBgn0262647	an	68	con	26	21	6	0	5	26	35	3	0	2	37	0.192308	0.0540541	0.138254	0.114377	0.763377
chr2L:11126551_11126605:+	FBgn0262647	an	55	con	17	13	4	0	4	17	25	0	0	0	25	0.235294	0	0.235294	0.0212633	0.425366
chr2L:11126849_11126903:+	FBgn0262647	an	55	con	35	32	3	0	3	35	38	5	0	5	43	0.0857143	0.116279	-0.0305648	0.724409	1
chr2L:11127023_11127077:+	FBgn0262647	an	55	con	37	28	9	0	9	37	28	10	0	8	36	0.243243	0.222222	0.021021	1	1
chr2L:11127693_11127757:+	FBgn0262647	an	65	con	75	59	18	0	16	75	52	13	0	12	64	0.213333	0.1875	0.0258333	0.832572	1
chr2L:11128280_11128335:+	FBgn0262647	an	56	con	44	43	2	0	1	44	41	4	0	4	45	0.0227273	0.0888889	-0.0661616	0.360713	1
chr2L:11128734_11128806:+	FBgn0262647	an	73	con	49	39	11	0	10	49	55	11	0	11	66	0.204082	0.166667	0.037415	0.632766	1
chr2L:11130002_11130111:-	FBgn0028700	an	110	con	96	95	12	0	1	96	74	14	0	2	76	0.0104167	0.0263158	-0.0158991	0.584131	1
chr2L:11131204_11131263:+	FBgn0032348	an	60	con	226	199	30	0	27	226	210	23	0	22	232	0.119469	0.0948276	0.0246414	0.450606	1
chr2L:1113153_1113203:+	FBgn0031302	an	51	con	39	32	23	0	7	39	32	17	0	8	40	0.179487	0.2	-0.0205128	1	1
chr2L:11131622_11131674:+	FBgn0032348	an	53	con	148	120	35	0	28	148	147	35	0	32	179	0.189189	0.178771	0.0104182	0.886061	1
chr2L:11131763_11131886:+	FBgn0032348	an	124	con	188	171	22	0	17	188	203	18	0	18	221	0.0904255	0.081448	0.00897757	0.859542	1
chr2L:11132057_11132121:+	FBgn0032348	an	65	con	133	87	50	0	46	133	126	42	0	40	166	0.345865	0.240964	0.104901	0.0540133	0.605221
chr2L:11132371_11132452:+	FBgn0032348	an	82	con	146	128	21	0	18	146	115	18	0	17	132	0.123288	0.128788	-0.00550021	1	1
chr2L:1113502_1113558:+	FBgn0031302	an	57	con	66	52	28	0	14	66	94	31	0	15	109	0.212121	0.137615	0.0745065	0.213792	0.901628
chr2L:11136448_11136805:+	FBgn0040211	an	358	con	197	190	12	0	7	197	171	8	0	6	177	0.035533	0.0338983	0.00163469	1	1
chr2L:11137076_11137143:+	FBgn0040211	an	68	con	242	189	55	0	53	242	158	30	0	30	188	0.219008	0.159574	0.0594338	0.139684	0.800305
chr2L:11137331_11137395:+	FBgn0040211	an	65	con	396	381	18	0	15	396	236	30	0	29	265	0.0378788	0.109434	-0.0715552	0.000395478	0.0533169
chr2L:11137517_11137570:+	FBgn0040211	an	54	con	245	218	29	0	27	245	194	15	0	14	208	0.110204	0.0673077	0.0428964	0.139122	0.799933
chr2L:1113766_1113825:+	FBgn0031302	an	60	con	52	46	6	0	6	52	66	11	0	9	75	0.115385	0.12	-0.00461538	1	1
chr2L:11137702_11137766:+	FBgn0040211	an	65	con	443	391	52	0	52	443	292	42	0	41	333	0.117381	0.123123	-0.00574163	0.823944	1
chr2L:11138049_11138103:+	FBgn0040211	an	55	con	388	284	112	0	104	388	219	74	0	72	291	0.268041	0.247423	0.0206186	0.595611	1
chr2L:11138286_11138348:+	FBgn0040211	an	63	con	433	404	31	1	28	433	331	28	0	26	357	0.0669746	0.0728291	-0.00585454	0.673156	1
chr2L:11138286_11138374:+	FBgn0040211	un.ad	89	con	433	1	278	404	28	433	0	234	331	26	357	0.997691	1	-0.00230947	1	1
chr2L:11139179_11139234:-	FBgn0010197	an	56	as	24	17	23	0	7	24	10	5	0	0	10	0.291667	0	0.291667	0.0782242	0.682212
chr2L:11139394_11139459:-	FBgn0010197	an	66	as	19	19	3	0	0	19	26	2	0	1	27	0	0.037037	-0.037037	1	1
chr2L:11139667_11139719:-	FBgn0010197	an	53	as	12	9	4	0	3	12	8	4	0	0	8	0.25	0	0.25	0.242105	0.916751
chr2L:11139913_11139967:-	FBgn0010197	an	55	as	7	7	0	0	0	7	2	1	0	0	2	0	0	0	1	1
chr2L:11140109_11140175:-	FBgn0010197	an	67	as	13	12	1	0	1	13	14	1	0	0	14	0.0769231	0	0.0769231	0.481481	1
chr2L:11140366_11140439:-	FBgn0010197	an	74	as	9	9	0	0	0	9	8	2	0	1	9	0	0.111111	-0.111111	1	1
chr2L:11140610_11140793:-	FBgn0010197	an	184	as	11	11	0	0	0	11	7	1	0	1	8	0	0.125	-0.125	0.421053	1
chr2L:11141105_11141166:-	FBgn0010197	an	62	as	14	13	5	0	1	14	12	8	0	1	13	0.0714286	0.0769231	-0.00549451	1	1
chr2L:11141265_11141320:-	FBgn0010197	an	56	as	6	6	1	0	0	6	12	1	0	0	12	0	0	0	1	1
chr2L:11141388_11141451:-	FBgn0010197	an	64	as	9	9	0	0	0	9	3	0	0	0	3	0	0	0	1	1
chr2L:11141561_11141616:-	FBgn0010197	an	56	as	7	7	1	0	0	7	5	2	0	0	5	0	0	0	1	1
chr2L:11141799_11141854:-	FBgn0010197	an	56	as	2	2	1	0	0	2	11	0	0	0	11	0	0	0	1	1
chr2L:11142008_11142087:-	FBgn0010197	an	80	as	6	4	2	0	2	6	6	0	0	0	6	0.333333	0	0.333333	0.454545	1
chr2L:11142241_11142330:-	FBgn0010197	an	90	as	4	4	2	0	0	4	4	3	0	0	4	0	0	0	1	1
chr2L:11142416_11142775:-	FBgn0010197	an	360	as	3	1	0	2	0	3	2	0	3	0	5	0.666667	0.6	0.0666667	1	1
chr2L:11142416_11142948:-	FBgn0010197	an	533	as	7	3	2	2	2	7	4	4	3	4	11	0.571429	0.636364	-0.0649351	1	1
chr2L:11142416_11142951:-	FBgn0010197	un.aa	536	as	4	1	2	1	2	4	0	4	0	4	4	0.75	1	-0.25	0.428571	1
chr2L:11142885_11142948:-	FBgn0010197	an	64	as	4	2	2	0	2	4	2	5	3	4	9	0.5	0.777778	-0.277778	1	1
chr2L:11143099_11143164:-	FBgn0010197	an	66	as	7	7	0	0	0	7	2	3	0	0	2	0	0	0	1	1
chr2L:11143289_11143338:-	FBgn0010197	an	50	as	3	3	1	0	0	3	6	4	0	0	6	0	0	0	1	1
chr2L:11143447_11143508:-	FBgn0010197	an	62	as	4	4	2	0	0	4	5	2	0	0	5	0	0	0	1	1
chr2L:11143584_11143912:-	FBgn0010197	an	329	as	11	10	1	0	1	11	7	1	0	1	8	0.0909091	0.125	-0.0340909	1	1
chr2L:11144025_11144143:-	FBgn0010197	an	119	as	5	5	0	0	0	5	11	2	0	1	12	0	0.0833333	-0.0833333	1	1
chr2L:11144278_11148707:-	FBgn0010197	an	4430	as	3	2	1	0	1	3	1	3	0	1	2	0.333333	0.5	-0.166667	1	1
chr2L:11151830_11151979:-	FBgn0032350	un	150	con	2921	1	7394	0	2920	2921	0	9863	0	3995	3995	0.999658	1	-0.000342349	0.422354	1
chr2L:11152027_11152138:-	FBgn0032350	an	112	con	3957	3942	597	0	15	3957	5087	852	0	19	5106	0.00379075	0.00372111	6.96382e-05	1	1
chr2L:11152050_11152138:-	FBgn0032350	un.ad	89	con	415	5	29	395	15	415	6	37	556	19	581	0.987952	0.989673	-0.00172117	1	1
chr2L:11152063_11152138:-	FBgn0032350	un.ad	76	con	3962	0	24	3947	15	3962	1	33	2935	19	2955	1	0.999662	0.000338409	1	1
chr2L:11152272_11152334:-	FBgn0032350	an	63	con	3071	3050	332	0	21	3071	4053	400	0	21	4074	0.00683816	0.00515464	0.00168352	0.434793	1
chr2L:11152555_11153409:-	FBgn0032350	an	855	con	3626	3611	452	0	15	3626	4660	548	0	18	4678	0.00413679	0.0038478	0.000288992	0.861747	1
chr2L:11153565_11155082:-	FBgn0032350	an	1518	con	2223	2198	240	5	20	2223	3118	405	1	16	3135	0.0112461	0.00542265	0.00582342	0.0913331	0.714869
chr2L:11153565_11155517:-	FBgn0032350	un.ad.aa	1953	con	2251	5	223	2243	3	2251	1	391	3007	2	3010	0.997779	0.999668	-0.00188901	0.545455	1
chr2L:11155116_11155517:-	FBgn0032350	un.ad	402	con	2395	0	14	2392	3	2395	1	13	1728	2	1731	1	0.999422	0.000577701	1	1
chr2L:11155134_11155517:-	FBgn0032350	an	384	con	2390	2387	16	0	3	2390	2886	8	0	2	2888	0.00125523	0.000692521	0.000562709	0.663929	1
chr2L:1115944_1116440:-	FBgn0016926	an	497	as	1275	1260	141	0	15	1275	1286	133	1	23	1310	0.0117647	0.0183206	-0.0065559	0.253933	0.91953
chr2L:11160337_11161067:-	FBgn0259822	an	731	asap	319	6	127	283	30	319	7	144	504	32	543	0.981191	0.987109	-0.00591743	1	1
chr2L:11160337_11162261:-	FBgn0259822	an	1925	asap	560	502	130	25	33	560	483	142	28	30	541	0.103571	0.107209	-0.00363744	0.8968	1
chr2L:11160337_11162983:-	FBgn0259822	an	2647	asap	551	19	121	508	24	551	18	135	493	23	534	0.965517	0.966292	-0.000774893	1	1
chr2L:11161291_11162983:-	FBgn0259822	an	1693	asap	71	3	73	44	24	71	6	70	7	23	36	0.957746	0.833333	0.124413	0.471808	1
chr2L:11161835_11162983:-	FBgn0259822	un.ad	1149	asap	47	5	72	18	24	47	9	96	7	23	39	0.893617	0.769231	0.124386	0.371944	1
chr2L:11162526_11162983:-	FBgn0259822	an	458	asap	161	137	142	0	24	161	197	158	0	23	220	0.149068	0.104545	0.0445229	0.209196	0.898092
chr2L:11163099_11163221:-	FBgn0259822	an	123	asap	508	507	43	0	1	508	533	51	0	3	536	0.0019685	0.00559701	-0.00362851	0.624821	1
chr2L:11163390_11163452:-	FBgn0259822	an	63	asap	315	314	95	0	1	315	385	105	0	3	388	0.0031746	0.00773196	-0.00455736	0.632019	1
chr2L:11163923_11164719:-	FBgn0259822	un	797	asap	182	102	342	0	80	182	123	365	0	81	204	0.43956	0.397059	0.0425016	0.409855	1
chr2L:11163938_11164467:-	FBgn0259822	un.aa	530	asap	53	7	169	41	5	53	4	215	56	6	66	0.867925	0.939394	-0.0714694	0.669921	1
chr2L:11163938_11164719:-	FBgn0259822	un.aa	782	asap	159	35	244	44	80	159	39	290	44	81	164	0.779874	0.762195	0.0176791	0.779582	1
chr2L:11163938_11165563:-	FBgn0259822	an	1626	asap	132	4	224	68	60	132	2	292	71	83	156	0.969697	0.987179	-0.0174825	0.402765	1
chr2L:11163938_11165584:-	FBgn0259822	an	1647	asap	187	9	272	70	108	187	11	371	69	162	242	0.951872	0.954545	-0.0026738	0.646257	1
chr2L:11163938_11165602:-	FBgn0259822	un.ad.aa	1665	asap	234	24	303	71	139	234	24	401	56	192	272	0.897436	0.911765	-0.0143288	0.349648	1
chr2L:11163950_11164719:-	FBgn0259822	un.aa	770	asap	230	2	223	148	80	230	0	266	162	81	243	0.991304	1	-0.00869565	0.496933	1
chr2L:11163950_11165563:-	FBgn0259822	an	1614	asap	235	26	203	149	60	235	33	268	135	83	251	0.889362	0.868526	0.0208358	0.875807	1
chr2L:11163950_11165584:-	FBgn0259822	an	1635	asap	283	55	251	120	108	283	55	347	113	162	330	0.805654	0.833333	-0.0276796	0.0865223	0.705238
chr2L:11163950_11165602:-	FBgn0259822	an	1653	asap	314	92	282	83	139	314	80	377	88	192	360	0.707006	0.777778	-0.0707714	0.0182569	0.397505
chr2L:11164756_11165323:-	FBgn0259822	un	568	asap	119	2	235	39	78	119	7	266	66	85	158	0.983193	0.955696	0.0274971	0.177857	0.86163
chr2L:11164756_11165563:-	FBgn0259822	un.ad	808	asap	135	11	217	64	60	135	8	264	82	83	173	0.918519	0.953757	-0.0352387	0.22286	0.907427
chr2L:11164756_11165584:-	FBgn0259822	un.ad	829	asap	188	7	265	73	108	188	19	343	72	162	253	0.962766	0.924901	0.0378648	0.213242	0.901409
chr2L:11164756_11165602:-	FBgn0259822	un.ad	847	asap	219	60	296	20	139	219	53	373	34	192	279	0.726027	0.810036	-0.0840084	0.0484787	0.580768
chr2L:11165417_11165563:-	FBgn0259822	an	147	asap	64	4	135	0	60	64	8	178	0	83	91	0.9375	0.912088	0.0254121	0.762093	1
chr2L:11165679_11165744:-	FBgn0259822	an	66	asap	318	291	63	0	27	318	327	113	0	44	371	0.0849057	0.118598	-0.0336927	0.167231	0.846072
chr2L:11165967_11166026:-	FBgn0259822	an	60	asap	303	300	35	0	3	303	316	48	0	4	320	0.00990099	0.0125	-0.00259901	1	1
chr2L:11166144_11166689:-	FBgn0259822	an	546	asap	211	71	69	136	4	211	114	87	212	9	335	0.663507	0.659701	0.00380562	0.769725	1
chr2L:11166144_11167627:-	FBgn0259822	un.aa	1484	asap	222	3	142	142	77	222	0	167	0	89	89	0.986486	1	-0.0135135	0.103968	0.744089
chr2L:11166144_11170367:-	FBgn0259822	an	4224	asap	221	13	79	194	14	221	14	88	312	10	336	0.941176	0.958333	-0.0171569	0.577176	1
chr2L:1116691_1116908:-	FBgn0016926	un.aa	218	as	40	0	137	0	40	40	8	141	296	39	343	1	0.976676	0.0233236	0.00669756	0.258608
chr2L:1116691_1117443:-	FBgn0016926	an	753	as	993	971	118	1	21	993	1048	114	8	12	1068	0.0221551	0.0187266	0.00342849	0.0814182	0.691792
chr2L:1116691_1118565:-	FBgn0016926	un.ad.aa	1875	as	675	1	103	668	6	675	0	108	1059	6	1065	0.998519	1	-0.00148148	1	1
chr2L:11167051_11167769:-	FBgn0259822	un	719	asap	97	1	211	0	96	97	0	230	0	94	94	0.989691	1	-0.0103093	1	1
chr2L:11167130_11167798:-	FBgn0259822	un	669	asap	65	0	176	0	65	65	2	170	1	85	88	1	0.977273	0.0227273	0.507232	1
chr2L:11167313_11167627:-	FBgn0259822	un	315	asap	78	1	137	0	77	78	0	151	0	89	89	0.987179	1	-0.0128205	0.467066	1
chr2L:1117517_1117702:-	FBgn0016926	un.aa	186	as	475	1	77	437	37	475	1	61	648	22	671	0.997895	0.99851	-0.00061495	1	1
chr2L:1117517_1118565:-	FBgn0016926	an	1049	as	932	760	46	166	6	932	1055	45	191	6	1252	0.184549	0.157348	0.0272011	0.572433	1
chr2L:1117517_1128128:-	FBgn0016926	an	10612	as	954	165	68	761	28	954	190	67	1056	28	1274	0.827044	0.850863	-0.0238194	0.666904	1
chr2L:1117918_1118565:-	FBgn0016926	un.ad	648	as	382	3	30	373	6	382	3	25	515	6	524	0.992147	0.994275	-0.00212821	1	1
chr2L:112020_112689:+	FBgn0005278	an	670	asap	1105	879	265	0	226	1105	987	298	1	288	1276	0.204525	0.226489	-0.0219641	0.212114	0.900506
chr2L:11210726_11211767:+	FBgn0259750	an	1042	asap	35	20	25	0	15	35	43	16	1	12	56	0.428571	0.232143	0.196429	0.0578687	0.61848
chr2L:11210748_11211767:+	FBgn0259750	un.aa	1020	asap	15	2	23	0	13	15	0	14	0	10	10	0.866667	1	-0.133333	0.5	1
chr2L:11210774_11211767:+	FBgn0259750	an	994	asap	19	3	26	0	16	19	0	21	0	17	17	0.842105	1	-0.157895	0.230952	0.913326
chr2L:11211964_11225693:+	FBgn0259750	an	13730	asap	155	135	20	0	20	155	165	18	0	13	178	0.129032	0.0730337	0.0559986	0.0997292	0.736158
chr2L:1122357_1122413:-	FBgn0016926	un	57	as	34	0	66	0	34	34	1	82	0	39	40	1	0.975	0.025	1	1
chr2L:11225885_11235274:+	FBgn0259750	an	9390	asap	181	141	42	0	40	181	154	48	0	40	194	0.220994	0.206186	0.0148089	0.801028	1
chr2L:1123440_1128128:-	FBgn0016926	un.ad	4689	as	64	36	40	0	28	64	37	38	32	28	97	0.4375	0.618557	-0.181057	1	1
chr2L:11236067_11236203:+	FBgn0259750	an	137	asap	237	214	25	0	23	237	234	34	0	28	262	0.0970464	0.10687	-0.00982382	0.768418	1
chr2L:11236799_11236929:+	FBgn0259750	an	131	asap	65	19	52	0	46	65	27	42	0	37	64	0.707692	0.578125	0.129567	0.143806	0.803834
chr2L:11236829_11236929:+	FBgn0259750	an	101	asap	38	21	23	0	17	38	36	14	0	9	45	0.447368	0.2	0.247368	0.0189084	0.404999
chr2L:11237221_11237355:+	FBgn0259750	an	135	asap	233	198	36	0	35	233	207	23	0	23	230	0.150215	0.1	0.0502146	0.122458	0.77614
chr2L:11237555_11258214:+	FBgn0259750	an	20660	asap	145	11	74	89	45	145	7	76	113	57	177	0.924138	0.960452	-0.036314	0.208184	0.896845
chr2L:11258917_11258982:+	FBgn0259750	an	66	asap	52	45	8	0	7	52	32	7	0	2	34	0.134615	0.0588235	0.0757919	0.309164	0.988431
chr2L:11261455_11261510:-	FBgn0040232	an	56	ap	0	0	0	0	0	0	1	1	0	1	2	0	0.5	-0.5	1	1
chr2L:11268053_11268105:-	FBgn0040232	an	53	ap	1	0	1	0	1	1	1	1	0	0	1	1	0	1	1	1
chr2L:11270043_11270117:+	FBgn0052831	an	75	asap	1	1	0	0	0	1	0	0	0	0	0	0	0	0	1	1
chr2L:11272070_11272684:+	FBgn0052831	un.aa	615	asap	69	22	47	1	46	69	19	41	3	38	60	0.681159	0.683333	-0.00217391	1	1
chr2L:11272292_11272684:+	FBgn0052831	un.aa	393	asap	48	34	11	4	10	48	41	17	5	14	60	0.291667	0.316667	-0.025	0.816433	1
chr2L:11272619_11272684:+	FBgn0052831	un.aa	66	asap	7	3	5	0	4	7	2	8	0	5	7	0.571429	0.714286	-0.142857	1	1
chr2L:11276076_11276136:+	FBgn0052831	an	61	asap	43	27	12	4	12	43	31	13	0	13	44	0.372093	0.295455	0.0766385	1	1
chr2L:11276076_11276140:+	FBgn0052831	un.ad	65	asap	43	3	12	28	12	43	0	13	31	13	44	0.930233	1	-0.0697674	0.22619	0.910494
chr2L:11276076_11276398:+	FBgn0052831	un.ad.aa	323	asap	43	1	12	30	12	43	0	14	31	13	44	0.976744	1	-0.0232558	1	1
chr2L:11276338_11276398:+	FBgn0052831	an	61	asap	74	57	17	0	17	74	61	11	1	10	72	0.22973	0.152778	0.076952	0.203174	0.892529
chr2L:11276549_11276604:+	FBgn0052831	an	56	asap	127	114	13	0	13	127	103	10	0	9	112	0.102362	0.0803571	0.0220051	0.656214	1
chr2L:11276857_11276920:+	FBgn0052831	an	64	asap	202	182	22	0	20	202	136	20	0	19	155	0.0990099	0.122581	-0.0235707	0.497744	1
chr2L:11277188_11277254:+	FBgn0052831	un.aa	67	asap	15	1	17	0	14	15	0	34	0	33	33	0.933333	1	-0.0666667	0.3125	0.991084
chr2L:11277197_11277254:+	FBgn0052831	an	58	asap	139	130	12	0	9	139	186	17	0	16	202	0.0647482	0.0792079	-0.0144597	0.67709	1
chr2L:11277376_11277440:+	FBgn0052831	an	65	asap	123	113	17	0	10	123	125	12	0	11	136	0.0813008	0.0808824	0.00041846	1	1
chr2L:11278131_11278393:+	FBgn0052831	an	263	asap	113	98	24	0	15	113	112	12	0	10	122	0.132743	0.0819672	0.0507761	0.289692	0.965326
chr2L:11278486_11278574:+	FBgn0052831	an	89	asap	138	70	57	25	43	138	81	61	20	46	147	0.492754	0.44898	0.043774	0.790154	1
chr2L:11278486_11278754:+	FBgn0052831	an	269	asap	138	25	48	70	43	138	20	52	81	46	147	0.818841	0.863946	-0.045105	0.467926	1
chr2L:11278674_11278754:+	FBgn0052831	an	81	asap	106	82	29	0	24	106	76	30	0	24	100	0.226415	0.24	-0.0135849	0.869776	1
chr2L:11280516_11280616:+	FBgn0032358	an	101	con	272	245	29	0	27	272	257	34	0	34	291	0.0992647	0.116838	-0.0175738	0.587669	1
chr2L:1128068_1128128:-	FBgn0016926	un.ad	61	as	140	1	37	111	28	140	1	39	204	28	233	0.992857	0.995708	-0.00285101	1	1
chr2L:1128073_1128128:-	FBgn0016926	un.ad	56	as	147	8	38	111	28	147	8	39	0	28	36	0.945578	0.777778	0.1678	1	1
chr2L:11280759_11280820:+	FBgn0032358	an	62	con	327	281	51	0	46	327	331	67	0	65	396	0.140673	0.164141	-0.0234686	0.408166	1
chr2L:11280929_11281132:+	FBgn0032358	an	204	con	323	248	88	0	75	323	287	98	0	84	371	0.232198	0.226415	0.00578305	0.856888	1
chr2L:11281407_11281471:+	FBgn0032358	an	65	con	353	337	17	1	15	353	379	21	1	19	399	0.0453258	0.0501253	-0.00479953	0.860759	1
chr2L:11281407_11281519:+	FBgn0032358	un.ad	113	con	353	1	339	337	15	353	1	387	379	19	399	0.997167	0.997494	-0.000326596	1	1
chr2L:11281781_11281839:+	FBgn0032358	un	59	con	217	17	247	1	199	217	12	302	0	235	247	0.921659	0.951417	-0.029758	0.248393	0.916751
chr2L:11282407_11282458:+	FBgn0020270	an	52	con	159	151	19	0	8	159	123	11	0	7	130	0.0503145	0.0538462	-0.00353169	1	1
chr2L:1128346_1128803:-	FBgn0016926	an	458	as	157	133	108	0	24	157	140	78	0	16	156	0.152866	0.102564	0.0503021	0.235809	0.916751
chr2L:11283534_11283592:+	FBgn0020270	an	59	con	410	314	107	0	96	410	303	94	0	87	390	0.234146	0.223077	0.0110694	0.736641	1
chr2L:11283754_11283808:+	FBgn0020270	an	55	con	277	258	21	0	19	277	271	24	0	16	287	0.0685921	0.0557491	0.0128429	0.601816	1
chr2L:1128402_1128803:-	FBgn0016926	un.ad	402	as	132	1	37	107	24	132	0	43	140	16	156	0.992424	1	-0.00757576	1	1
chr2L:11284119_11284185:+	FBgn0020270	an	67	con	289	247	51	0	42	289	275	23	0	19	294	0.145329	0.0646259	0.0807029	0.00171158	0.127338
chr2L:1129503_1129818:+	FBgn0031304	un.aa	316	con	56	1	60	0	55	56	0	83	0	78	78	0.982143	1	-0.0178571	0.41791	1
chr2L:1129506_1129818:+	FBgn0031304	an	313	con	442	399	48	0	43	442	554	55	0	50	604	0.0972851	0.0827815	0.0145036	0.442233	1
chr2L:1131182_1131263:+	FBgn0031304	an	82	con	523	464	64	0	59	523	593	90	0	89	682	0.112811	0.130499	-0.0176878	0.376653	1
chr2L:113370_113433:+	FBgn0005278	an	64	asap	2096	1814	291	0	282	2096	1856	296	0	290	2146	0.134542	0.135135	-0.00059315	0.964167	1
chr2L:11342529_11342582:-	FBgn0032360	an	54	con	1	0	1	0	1	1	2	6	0	2	4	1	0.5	0.5	1	1
chr2L:11343046_11343099:-	FBgn0032360	an	54	con	4	0	7	0	4	4	8	3	0	3	11	1	0.272727	0.727273	0.025641	0.462958
chr2L:11345_11409:-	FBgn0002121	an	65	as	61	58	39	0	3	61	59	20	0	1	60	0.0491803	0.0166667	0.0325137	0.618724	1
chr2L:1135082_1138620:+	FBgn0031306	an	3539	con	418	363	189	0	55	418	487	219	0	67	554	0.131579	0.120939	0.0106403	0.626196	1
chr2L:11359762_11366343:+	FBgn0000287	un.aa	6582	ap	178	154	24	0	24	178	146	29	0	29	175	0.134831	0.165714	-0.0308828	0.457972	1
chr2L:11369009_11369725:+	FBgn0000287	an	717	ap	62	60	5	0	2	62	63	8	0	5	68	0.0322581	0.0735294	-0.0412713	0.443787	1
chr2L:11369887_11371878:+	FBgn0000287	an	1992	ap	39	36	7	0	3	39	43	4	0	4	47	0.0769231	0.0851064	-0.00818331	1	1
chr2L:11372141_11372202:+	FBgn0000287	an	62	ap	46	39	7	0	7	46	41	27	0	24	65	0.152174	0.369231	-0.217057	0.0174626	0.390411
chr2L:11372436_11372524:+	FBgn0000287	an	89	ap	35	32	4	0	3	35	38	16	0	15	53	0.0857143	0.283019	-0.197305	0.0310479	0.495851
chr2L:11372723_11372855:+	FBgn0000287	an	133	ap	61	45	17	0	16	61	51	10	0	10	61	0.262295	0.163934	0.0983607	0.268832	0.939264
chr2L:1137664_1138620:+	FBgn0031306	un.aa	957	con	74	0	208	0	74	74	1	199	0	47	48	1	0.979167	0.0208333	0.393443	1
chr2L:1139068_1139123:+	FBgn0031306	an	56	con	1881	1708	184	0	173	1881	2067	179	0	177	2244	0.0919724	0.078877	0.0130953	0.144653	0.805768
chr2L:1139386_1139482:+	FBgn0031306	an	97	con	2664	2435	245	0	229	2664	2583	178	0	171	2754	0.085961	0.0620915	0.0238695	0.00086569	0.0875918
chr2L:1139717_1139828:+	FBgn0031306	un	112	con	1107	1	1129	0	1106	1107	0	1171	0	1151	1151	0.999097	1	-0.000903342	0.490257	1
chr2L:1139764_1139828:+	FBgn0031306	un.ad	65	con	1855	114	196	1568	173	1855	157	237	1804	217	2178	0.938544	0.927916	0.010629	0.57716	1
chr2L:1139764_1139831:+	FBgn0031306	an	68	con	1855	1568	194	114	173	1855	1804	236	157	217	2178	0.154717	0.171717	-0.0170002	0.452764	1
chr2L:1143411_1145443:+	FBgn0031307	an	2033	con	10	8	3	0	2	10	8	4	0	4	12	0.2	0.333333	-0.133333	0.646174	1
chr2L:11435925_11436211:-	FBgn0261648	an	287	con	44	10	5	33	1	44	7	9	38	5	50	0.772727	0.86	-0.0872727	0.154953	0.826518
chr2L:11435925_11436215:-	FBgn0261648	un.aa	291	con	44	33	5	10	1	44	41	9	7	5	53	0.25	0.226415	0.0235849	0.233335	0.916751
chr2L:11436293_11436415:-	FBgn0261648	an	123	con	29	29	1	0	0	29	32	0	0	0	32	0	0	0	1	1
chr2L:1143887_1145443:+	FBgn0031307	un.aa	1557	con	8	6	3	0	2	8	0	0	0	0	0	0.25	0	0.25	1	1
chr2L:11440252_11445027:-	FBgn0261648	an	4776	con	43	43	0	0	0	43	38	3	0	1	39	0	0.025641	-0.025641	0.47561	1
chr2L:1146473_1146538:+	FBgn0031307	an	66	con	41	38	10	0	3	41	25	7	0	3	28	0.0731707	0.107143	-0.0339721	0.680673	1
chr2L:1146826_1146892:+	FBgn0031307	an	67	con	13	10	3	0	3	13	9	1	0	0	9	0.230769	0	0.230769	0.24026	0.916751
chr2L:11485032_11485180:+	FBgn0263087	an	149	asap	3	2	3	0	1	3	0	1	0	0	0	0.333333	0	0.333333	1	1
chr2L:11486222_11486291:+	FBgn0003313	an	70	ap	3	2	1	0	1	3	0	0	0	0	0	0.333333	0	0.333333	1	1
chr2L:1149587_1149650:-	FBgn0031309	an	64	con	15	14	12	0	1	15	31	10	0	0	31	0.0666667	0	0.0666667	0.326087	1
chr2L:11497672_11497729:-	FBgn0032361	an	58	con	88	86	22	0	2	88	95	19	0	1	96	0.0227273	0.0104167	0.0123106	0.607121	1
chr2L:11497912_11497994:-	FBgn0032361	an	83	con	119	113	41	0	6	119	106	42	0	0	106	0.0504202	0	0.0504202	0.0307202	0.494529
chr2L:11498209_11498266:-	FBgn0032361	an	58	con	126	126	11	0	0	126	151	28	0	0	151	0	0	0	1	1
chr2L:11498740_11498809:-	FBgn0032361	an	70	con	125	111	29	0	14	125	173	34	0	11	184	0.112	0.0597826	0.0522174	0.135577	0.79214
chr2L:114992_122888:+	FBgn0031228	un.ad	7897	asap	44	0	1347	41	3	44	2	1718	38	3	43	1	0.953488	0.0465116	0.464286	1
chr2L:114992_123139:+	FBgn0031228	un.ad	8148	asap	44	3	903	38	3	44	3	1190	37	3	43	0.931818	0.930233	0.00158562	1	1
chr2L:114992_126673:+	FBgn0031228	un.ad	11682	asap	44	3	9	38	3	44	2	16	38	3	43	0.931818	0.953488	-0.0216702	1	1
chr2L:114992_155178:+	FBgn0031228	un.ad	40187	asap	44	1	16	40	3	44	1	33	39	3	43	0.977273	0.976744	0.000528541	1	1
chr2L:114992_155545:+	FBgn0031228	un.ad.aa	40554	asap	44	3	996	38	3	44	6	1320	34	3	43	0.931818	0.860465	0.0713531	0.622378	1
chr2L:114992_155566:+	FBgn0031228	an	40575	asap	44	22	1386	19	3	44	21	1917	19	3	43	0.5	0.511628	-0.0116279	1	1
chr2L:114992_155637:+	FBgn0031228	un.ad	40646	asap	44	3	1948	38	3	44	0	2425	40	3	43	0.931818	1	-0.0681818	0.464286	1
chr2L:1150070_1150130:-	FBgn0031309	an	61	con	27	21	16	0	6	27	35	17	0	3	38	0.222222	0.0789474	0.143275	0.146836	0.809715
chr2L:1150327_1150378:-	FBgn0031309	an	52	con	50	47	7	0	3	50	67	8	0	3	70	0.06	0.0428571	0.0171429	0.692506	1
chr2L:1150560_1150616:-	FBgn0031309	an	57	con	47	46	10	0	1	47	49	7	0	1	50	0.0212766	0.02	0.0012766	1	1
chr2L:11507385_11507443:+	FBgn0032362	an	59	con	18	14	8	0	4	18	15	4	0	3	18	0.222222	0.166667	0.0555556	1	1
chr2L:11509404_11509466:-	FBgn0032363	an	63	as	274	274	28	0	0	274	238	14	0	1	239	0	0.0041841	-0.0041841	0.465887	1
chr2L:11509630_11509734:-	FBgn0032363	un.ad	105	as	202	1	152	197	4	202	0	166	224	9	233	0.99505	1	-0.0049505	0.357143	1
chr2L:11509684_11509734:-	FBgn0032363	an	51	as	234	230	64	0	4	234	224	39	0	9	233	0.017094	0.0386266	-0.0215326	0.172982	0.855499
chr2L:11509965_11510023:-	FBgn0032363	an	59	as	196	195	25	0	1	196	152	25	0	0	152	0.00510204	0	0.00510204	1	1
chr2L:11510263_11510320:-	FBgn0032363	an	58	as	466	460	43	0	6	466	338	30	0	2	340	0.0128755	0.00588235	0.00699318	0.478495	1
chr2L:11510541_11510595:-	FBgn0032363	an	55	as	198	192	96	0	6	198	205	88	0	3	208	0.030303	0.0144231	0.01588	0.327722	1
chr2L:11510851_11511055:-	FBgn0032363	un.aa	205	as	142	6	52	121	15	142	10	41	198	12	220	0.957746	0.954545	0.00320102	0.347475	1
chr2L:11510851_11511178:-	FBgn0032363	an	328	as	206	182	55	6	18	206	198	46	10	17	225	0.116505	0.12	-0.00349515	0.726207	1
chr2L:11511545_11511608:-	FBgn0032363	an	64	as	155	145	77	0	10	155	139	50	0	5	144	0.0645161	0.0347222	0.0297939	0.294374	0.97183
chr2L:11515671_11515725:-	FBgn0032363	un.ad	55	as	36	5	20	27	4	36	1	32	118	0	119	0.861111	0.991597	-0.130486	1	1
chr2L:11515674_11515725:-	FBgn0032363	an	52	as	125	121	19	0	4	125	152	24	0	0	152	0.032	0	0.032	0.0403761	0.546061
chr2L:11515818_11516508:-	FBgn0032363	an	691	as	90	79	22	0	11	90	98	19	0	10	108	0.122222	0.0925926	0.0296296	0.643883	1
chr2L:11516658_11516722:-	FBgn0032363	an	65	as	57	13	125	3	41	57	13	125	0	48	61	0.77193	0.786885	-0.0149554	0.824246	1
chr2L:11516658_11516728:-	FBgn0032363	un.aa	71	as	54	3	124	11	40	54	0	121	0	44	44	0.944444	1	-0.0555556	0.11643	0.767249
chr2L:11516802_11516865:-	FBgn0032363	an	64	as	100	6	174	0	94	100	12	181	0	103	115	0.94	0.895652	0.0443478	0.324933	1
chr2L:11519_11778:-	FBgn0002121	an	260	as	227	226	26	0	1	227	245	27	0	1	246	0.00440529	0.00406504	0.000340246	1	1
chr2L:11519115_11519171:+	FBgn0032364	an	57	con	4	2	2	0	2	4	0	0	0	0	0	0.5	0	0.5	1	1
chr2L:1152116_1152176:-	FBgn0261458	an	61	as	1549	1547	85	0	2	1549	1775	103	0	5	1780	0.00129116	0.00280899	-0.00151783	0.46051	1
chr2L:11524500_11524567:-	FBgn0028490	an	68	as	2135	2119	226	0	16	2135	2588	317	0	4	2592	0.00749415	0.00154321	0.00595094	0.00244133	0.155238
chr2L:11524791_11524867:-	FBgn0028490	un	77	as	1405	1	2480	0	1404	1405	0	3253	0	1798	1798	0.999288	1	-0.000711744	0.438651	1
chr2L:11525668_11526323:-	FBgn0028490	un.aa	656	as	949	1	164	924	24	949	0	230	0	18	18	0.998946	1	-0.00105374	1	1
chr2L:11525668_11526569:-	FBgn0028490	un.aa	902	as	940	1	155	924	15	940	9	238	2316	26	2351	0.998936	0.996172	0.00276433	0.142086	0.801501
chr2L:11525668_11527608:-	FBgn0028490	un.aa	1941	as	932	1	147	924	7	932	0	222	0	10	10	0.998927	1	-0.00107296	0.444444	1
chr2L:11525668_11528120:-	FBgn0028490	an	2453	as	1913	1902	147	4	7	1913	2692	214	17	2	2711	0.00575013	0.00700848	-0.00125835	0.0388821	0.537451
chr2L:11526013_11528120:-	FBgn0028490	an	2108	as	934	5	36	922	7	934	19	28	0	2	21	0.994647	0.0952381	0.899409	0.00458772	0.216767
chr2L:1152701_1152770:-	FBgn0261458	an	70	as	1133	1131	94	0	2	1133	1220	85	0	2	1222	0.00176523	0.00163666	0.000128564	1	1
chr2L:11527680_11528120:-	FBgn0028490	un.ad	441	as	994	1	18	986	7	994	0	12	2712	2	2714	0.998994	1	-0.00100604	1	1
chr2L:11530184_11530573:-	FBgn0051706	an	390	con	1119	1118	109	0	1	1119	1398	121	0	6	1404	0.000893655	0.0042735	-0.00337985	0.141233	0.801501
chr2L:1153319_1153385:-	FBgn0261458	an	67	as	1099	1092	115	0	7	1099	1105	117	0	5	1110	0.00636943	0.0045045	0.00186492	0.578203	1
chr2L:11533195_11533278:-	FBgn0261707	an	84	as	3	1	4	0	2	3	0	2	0	1	1	0.666667	1	-0.333333	1	1
chr2L:1153732_1154281:-	FBgn0261458	an	550	as	473	84	129	372	17	473	82	144	416	32	530	0.82241	0.845283	-0.0228729	0.0527657	0.600263
chr2L:1153732_1154551:-	FBgn0261458	un.ad.aa	820	as	486	6	142	450	30	486	2	128	338	16	356	0.987654	0.994382	-0.0067277	0.704339	1
chr2L:1153732_1155745:-	FBgn0261458	un.ad.aa	2014	as	568	12	224	444	112	568	8	226	348	114	470	0.978873	0.982979	-0.00410548	0.485233	1
chr2L:1153732_1157370:-	FBgn0261458	un.aa	3639	as	29	0	141	0	29	29	1	129	74	17	92	1	0.98913	0.0108696	0.382979	1
chr2L:1153732_1157414:-	FBgn0261458	un.aa	3683	as	45	0	157	0	45	45	1	146	74	34	109	1	0.990826	0.00917431	0.4375	1
chr2L:1153732_1157661:-	FBgn0261458	un.aa	3930	as	266	4	141	233	29	266	0	141	0	29	29	0.984962	1	-0.0150376	0.11593	0.766234
chr2L:1153732_1158078:-	FBgn0261458	an	4347	as	477	350	133	106	21	477	404	142	94	30	528	0.266247	0.234848	0.0313989	0.561949	1
chr2L:1154407_1154551:-	FBgn0261458	an	145	as	112	82	62	0	30	112	90	54	0	16	106	0.267857	0.150943	0.116914	0.0457555	0.57148
chr2L:1155054_1155745:-	FBgn0261458	an	692	as	281	160	223	9	112	281	184	204	11	114	309	0.430605	0.404531	0.0260742	0.493671	1
chr2L:1155054_1158078:-	FBgn0261458	un.ad.aa	3025	as	263	9	132	233	21	263	11	120	184	30	225	0.965779	0.951111	0.0146684	0.794868	1
chr2L:1156009_1158078:-	FBgn0261458	un.ad	2070	as	85	5	263	59	21	85	12	294	0	30	42	0.941176	0.714286	0.226891	0.565436	1
chr2L:1157295_1158078:-	FBgn0261458	un.ad	784	as	177	1	46	155	21	177	2	66	318	30	350	0.99435	0.994286	6.45682e-05	1	1
chr2L:1158783_1158856:+	FBgn0031312	un	74	con	184	4	285	0	180	184	0	421	0	318	318	0.978261	1	-0.0217391	0.0176769	0.393599
chr2L:1158807_1158866:+	FBgn0031312	un	60	con	188	2	357	0	186	188	3	508	0	328	331	0.989362	0.990937	-0.00157485	1	1
chr2L:1158811_1158866:+	FBgn0031312	un	56	con	190	13	348	0	177	190	8	492	0	312	320	0.931579	0.975	-0.0434211	0.0212471	0.425366
chr2L:1159468_1159755:+	FBgn0031312	an	288	con	327	266	66	0	61	327	379	98	0	97	476	0.186544	0.203782	-0.0172372	0.588161	1
chr2L:1160114_1160185:+	FBgn0031312	un	72	con	240	1	275	0	239	240	0	308	0	274	274	0.995833	1	-0.00416667	0.466926	1
chr2L:11606545_11621187:+	FBgn0015400	an	14643	con	84	84	2	0	0	84	101	0	0	0	101	0	0	0	1	1
chr2L:1160770_1161031:-	FBgn0031313	un	262	as	1820	1	4443	0	1819	1820	0	2431	0	1105	1105	0.999451	1	-0.000549451	1	1
chr2L:11610690_11610748:-	FBgn0032368	an	59	con	1	1	0	0	0	1	0	3	0	3	3	0	1	-1	0.25	0.916751
chr2L:1161220_1161289:-	FBgn0031313	an	70	as	1712	1707	141	0	5	1712	923	96	0	4	927	0.00292056	0.00431499	-0.00139443	0.728168	1
chr2L:1161870_1161926:-	FBgn0031313	an	57	as	1775	1764	177	0	11	1775	874	122	0	9	883	0.00619718	0.0101925	-0.00399534	0.33974	1
chr2L:1162147_1162999:-	FBgn0031313	an	853	as	580	565	102	0	15	580	367	61	0	4	371	0.0258621	0.0107817	0.0150804	0.152584	0.821788
chr2L:1163150_1163416:-	FBgn0031313	un.aa	267	as	813	8	426	782	23	813	9	229	461	19	489	0.99016	0.981595	0.00856481	0.774207	1
chr2L:1163150_1163759:-	FBgn0031313	an	610	as	817	782	430	8	27	817	531	238	9	28	568	0.0428397	0.0651408	-0.0223012	0.125837	0.777517
chr2L:1163280_1163759:-	FBgn0031313	un.ad	480	as	809	0	93	782	27	809	1	50	462	28	491	1	0.997963	0.00203666	1	1
chr2L:11645862_11645919:-	FBgn0032369	an	58	con	0	0	1	0	0	0	4	1	0	1	5	0	0.2	-0.2	1	1
chr2L:1165081_1165138:+	FBgn0031314	an	58	con	31	26	6	0	5	31	52	8	0	8	60	0.16129	0.133333	0.027957	0.75739	1
chr2L:1166923_1166982:+	FBgn0031315	an	60	con	199	150	48	1	48	199	185	37	0	34	219	0.246231	0.155251	0.09098	0.0268951	0.470838
chr2L:1166923_1166992:+	FBgn0031315	un.ad	70	con	199	1	60	150	48	199	0	42	185	34	219	0.994975	1	-0.00502513	1	1
chr2L:1167955_1168011:-	FBgn0024314	an	57	as	164	163	39	0	1	164	203	47	0	4	207	0.00609756	0.0193237	-0.0132261	0.388468	1
chr2L:1168639_1168694:-	FBgn0024314	an	56	as	123	114	33	0	9	123	169	35	0	9	178	0.0731707	0.0505618	0.0226089	0.463419	1
chr2L:1169562_1169627:-	FBgn0024314	an	66	as	95	92	24	0	3	95	130	18	0	3	133	0.0315789	0.0225564	0.00902256	0.695366	1
chr2L:1170364_1170418:+	FBgn0051922	an	55	con	114	69	25	21	24	114	70	14	11	11	92	0.394737	0.23913	0.155606	0.057729	0.6182
chr2L:1170364_1170429:+	FBgn0051922	un.ad	66	con	114	21	28	69	24	114	11	16	70	11	92	0.815789	0.880435	-0.0646453	1	1
chr2L:1170554_1170610:+	FBgn0051922	an	57	con	77	68	11	0	9	77	78	18	0	18	96	0.116883	0.1875	-0.0706169	0.291865	0.968508
chr2L:1170957_1171029:-	FBgn0031317	an	73	con	132	122	53	0	10	132	154	53	0	23	177	0.0757576	0.129944	-0.0541859	0.140142	0.801466
chr2L:1171644_1171713:-	FBgn0031317	an	70	con	208	196	59	0	12	208	210	44	0	11	221	0.0576923	0.0497738	0.00791855	0.831041	1
chr2L:1171914_1172022:-	FBgn0031317	an	109	con	101	101	8	0	0	101	111	18	0	0	111	0	0	0	1	1
chr2L:1173320_1173379:+	FBgn0031318	an	60	con	815	706	110	0	109	815	559	91	0	91	650	0.133742	0.14	-0.00625767	0.759523	1
chr2L:1173830_1173883:+	FBgn0031318	an	54	con	928	774	155	0	154	928	758	171	0	167	925	0.165948	0.180541	-0.0145923	0.425105	1
chr2L:1174131_1174196:+	FBgn0031318	an	66	con	691	654	42	0	37	691	653	45	0	44	697	0.0535456	0.0631277	-0.0095821	0.492639	1
chr2L:1174267_1174496:+	FBgn0031318	an	230	con	507	135	620	35	337	507	147	537	48	273	468	0.733728	0.685897	0.0478304	0.0434901	0.562214
chr2L:1174267_1174909:+	FBgn0031318	un.ad.aa	643	con	507	35	777	135	337	507	48	706	147	273	468	0.930966	0.897436	0.0335306	0.0262366	0.467823
chr2L:1174571_1174909:+	FBgn0031318	an	339	con	907	188	1159	0	719	907	157	1163	0	730	887	0.792723	0.822999	-0.0302756	0.106119	0.748016
chr2L:1174988_1175046:+	FBgn0031318	an	59	con	794	759	38	0	35	794	768	47	1	46	815	0.0440806	0.0576687	-0.0135881	0.304754	0.983652
chr2L:1174988_1175072:+	FBgn0031318	un.ad	85	con	794	0	156	759	35	794	1	164	768	46	815	1	0.998773	0.00122699	1	1
chr2L:1175174_1175232:+	FBgn0031318	un.ad	59	con	925	1	440	631	293	925	0	337	598	209	807	0.998919	1	-0.00108108	1	1
chr2L:1175174_1175286:+	FBgn0031318	an	113	con	925	631	447	1	293	925	598	394	0	209	807	0.317838	0.258984	0.0588539	0.00797819	0.278772
chr2L:1175212_1175286:+	FBgn0031318	un.aa	75	con	182	0	336	0	182	182	4	319	0	134	138	1	0.971014	0.0289855	0.0337322	0.509489
chr2L:1175524_1175578:+	FBgn0031318	an	55	con	926	864	65	0	62	926	884	52	0	51	935	0.0669546	0.0545455	0.0124092	0.286064	0.961387
chr2L:1176044_1176100:+	FBgn0031318	an	57	con	808	719	92	0	89	808	725	99	0	98	823	0.110149	0.119077	-0.00892803	0.587095	1
chr2L:1176882_1176941:+	FBgn0031318	an	60	con	982	882	104	0	100	982	972	104	1	103	1076	0.101833	0.0966543	0.00517872	0.657653	1
chr2L:1176886_1176941:+	FBgn0031318	un.aa	56	con	58	1	61	0	57	58	0	55	0	54	54	0.982759	1	-0.0172414	1	1
chr2L:1177192_1177255:+	FBgn0031318	an	64	con	1081	968	120	0	113	1081	879	103	0	100	979	0.104533	0.102145	0.00238779	0.884926	1
chr2L:117760_117819:-	FBgn0031220	an	60	as	651	635	157	0	16	651	1201	266	0	17	1218	0.0245776	0.0139573	0.0106203	0.100513	0.73704
chr2L:1177862_1177947:+	FBgn0031319	an	86	asap	240	88	293	0	152	240	96	286	1	139	236	0.633333	0.59322	0.040113	0.396626	1
chr2L:1177862_1177972:+	FBgn0031319	un.ad	111	asap	240	0	275	88	152	240	1	270	96	139	236	1	0.995763	0.00423729	0.479452	1
chr2L:1177869_1177947:+	FBgn0031319	an	79	asap	139	17	263	0	122	139	24	262	0	115	139	0.877698	0.827338	0.0503597	0.310179	0.989608
chr2L:1178045_1178107:+	FBgn0031319	an	63	asap	181	175	9	0	6	181	178	11	0	8	186	0.0331492	0.0430108	-0.00986158	0.786706	1
chr2L:1178049_1178107:+	FBgn0031319	un.aa	59	asap	5	2	6	0	3	5	2	9	0	6	8	0.6	0.75	-0.15	1	1
chr2L:1178468_1178823:+	FBgn0031319	un.ad	356	asap	315	0	80	239	76	315	1	73	245	70	316	1	0.996835	0.00316456	0.482993	1
chr2L:1178468_1178840:+	FBgn0031319	an	373	asap	315	237	81	2	76	315	243	73	3	70	316	0.247619	0.231013	0.0166064	0.636617	1
chr2L:1178468_1178846:+	FBgn0031319	un.ad	379	asap	315	2	81	237	76	315	2	73	244	70	316	0.993651	0.993671	-2.00924e-05	1	1
chr2L:1179070_1179126:+	FBgn0031319	an	57	asap	578	453	131	0	125	578	522	121	0	118	640	0.216263	0.184375	0.031888	0.172888	0.855176
chr2L:1179197_1179451:+	FBgn0031319	an	255	asap	257	114	156	29	114	257	128	157	27	116	271	0.55642	0.527675	0.028745	0.645118	1
chr2L:1179197_1179859:+	FBgn0031319	un.ad.aa	663	asap	257	29	253	114	114	257	27	221	128	116	271	0.88716	0.900369	-0.0132095	0.881659	1
chr2L:11793947_11794025:-	FBgn0032377	an	79	con	4	0	11	0	4	4	3	21	0	8	11	1	0.727273	0.272727	0.516484	1
chr2L:1179526_1179859:+	FBgn0031319	an	334	asap	375	218	296	0	157	375	255	259	0	154	409	0.418667	0.376528	0.0421385	0.24264	0.916751
chr2L:11797742_11797828:-	FBgn0020309	an	87	as	618	556	47	50	12	618	725	60	53	12	790	0.100324	0.0822785	0.0180451	0.539144	1
chr2L:11797742_11798664:-	FBgn0020309	an	923	as	615	50	44	556	9	615	53	68	725	20	798	0.918699	0.933584	-0.0148848	0.138133	0.798053
chr2L:11798042_11798664:-	FBgn0020309	an	623	as	471	462	76	0	9	471	468	88	0	20	488	0.0191083	0.0409836	-0.0218753	0.0587155	0.622789
chr2L:11799151_11799234:-	FBgn0020309	an	84	as	638	91	1083	0	547	638	81	1259	0	611	692	0.857367	0.882948	-0.0255812	0.190575	0.879902
chr2L:1179938_1179996:+	FBgn0031319	an	59	asap	321	297	26	0	24	321	287	34	0	28	315	0.0747664	0.0888889	-0.0141225	0.56405	1
chr2L:11799403_11800154:-	FBgn0020309	an	752	as	337	282	214	16	39	337	245	224	13	38	296	0.163205	0.172297	-0.00909255	0.714041	1
chr2L:11799403_11802286:-	FBgn0020309	an	2884	as	366	12	243	286	68	366	12	276	282	90	384	0.967213	0.96875	-0.00153689	0.659632	1
chr2L:11799403_11802904:-	FBgn0020309	un.ad.aa	3502	as	518	4	496	193	321	518	1	571	188	385	574	0.992278	0.998258	-0.00597985	0.184208	0.870319
chr2L:11799406_11800154:-	FBgn0020309	un.ad	749	as	169	130	163	0	39	169	162	179	0	38	200	0.230769	0.19	0.0407692	0.369186	1
chr2L:11800323_11802286:-	FBgn0020309	an	1964	as	606	425	213	113	68	606	496	294	123	90	709	0.29868	0.300423	-0.00174326	0.490093	1
chr2L:11800323_11802370:-	FBgn0020309	un.aa	2048	as	944	69	551	469	406	944	70	604	549	400	1019	0.926907	0.931305	-0.00439842	0.926876	1
chr2L:11800323_11802904:-	FBgn0020309	an	2582	as	859	4	466	534	321	859	8	589	421	385	814	0.995343	0.990172	0.00517143	0.561404	1
chr2L:11800323_11803784:-	FBgn0020309	un.ad.aa	3462	as	750	40	357	498	212	750	45	428	574	224	843	0.946667	0.946619	4.74496e-05	0.813389	1
chr2L:1180124_1180212:+	FBgn0031319	an	89	asap	334	101	368	0	233	334	93	351	0	229	322	0.697605	0.71118	-0.0135753	0.732495	1
chr2L:11803675_11803784:-	FBgn0020309	an	110	as	649	437	441	0	212	649	594	455	0	224	818	0.326656	0.273839	0.0528178	0.0289665	0.483757
chr2L:11803899_11804358:-	FBgn0020309	un.aa	460	as	327	1	65	317	9	327	0	71	0	14	14	0.996942	1	-0.0030581	0.416667	1
chr2L:11803899_11804362:-	FBgn0020309	un.aa	464	as	10	0	66	0	10	10	1	71	92	14	107	1	0.990654	0.00934579	1	1
chr2L:11803899_11806047:-	FBgn0020309	an	2149	as	483	451	69	19	13	483	480	63	13	6	499	0.0662526	0.0380762	0.0281764	0.105223	0.745871
chr2L:11803899_11808013:-	FBgn0020309	an	4115	as	166	2	64	156	8	166	2	72	369	15	386	0.987952	0.994819	-0.00686685	0.612536	1
chr2L:11803899_11809125:-	FBgn0020309	un.ad.aa	5227	as	484	16	70	454	14	484	9	66	457	9	475	0.966942	0.981053	-0.0141105	1	1
chr2L:1180450_1180512:+	FBgn0031319	an	63	asap	235	221	15	0	14	235	245	21	0	20	265	0.0595745	0.0754717	-0.0158972	0.594047	1
chr2L:11806158_11806743:-	FBgn0020309	un.aa	586	as	21	0	108	0	21	21	1	105	66	25	92	1	0.98913	0.0108696	1	1
chr2L:11806158_11806827:-	FBgn0020309	un.aa	670	as	286	4	114	255	27	286	0	109	0	29	29	0.986014	1	-0.013986	0.113232	0.760613
chr2L:11806158_11807238:-	FBgn0020309	un.aa	1081	as	24	0	111	0	24	24	1	92	68	12	81	1	0.987654	0.0123457	0.351351	1
chr2L:11806158_11807911:-	FBgn0020309	un.aa	1754	as	67	2	100	52	13	67	0	96	0	16	16	0.970149	1	-0.0298507	0.225806	0.910049
chr2L:11806158_11808013:-	FBgn0020309	an	1856	as	340	116	95	216	8	340	119	95	246	15	380	0.658824	0.686842	-0.0280186	0.197351	0.88763
chr2L:11806158_11809125:-	FBgn0020309	an	2968	as	346	208	101	124	14	346	243	89	122	9	374	0.398844	0.350267	0.0485766	0.200573	0.88893
chr2L:11806158_11809140:-	FBgn0020309	un.aa	2983	as	247	2	129	203	42	247	1	124	254	44	299	0.991903	0.996656	-0.00475268	0.616428	1
chr2L:118077_118135:-	FBgn0031220	an	59	as	518	513	65	0	5	518	804	87	0	3	807	0.00965251	0.00371747	0.00593504	0.274693	0.948364
chr2L:11808157_11809125:-	FBgn0020309	un.ad	969	as	99	2	28	83	14	99	0	29	252	9	261	0.979798	1	-0.020202	0.52	1
chr2L:1180927_1180994:+	FBgn0031319	an	68	asap	658	594	72	0	64	658	586	55	0	52	638	0.0972644	0.0815047	0.0157597	0.33195	1
chr2L:11811500_11811593:-	FBgn0032378	an	94	con	244	240	78	0	4	244	269	46	0	7	276	0.0163934	0.0253623	-0.00896888	0.553125	1
chr2L:11812420_11812499:-	FBgn0032378	un	80	con	505	1	920	0	504	505	0	885	0	501	501	0.99802	1	-0.0019802	1	1
chr2L:11812683_11813150:-	FBgn0032378	un.aa	468	con	122	2	87	109	11	122	1	92	89	10	100	0.983607	0.99	-0.00639344	1	1
chr2L:11812683_11813308:-	FBgn0032378	un.aa	626	con	46	4	88	30	12	46	2	103	108	21	131	0.913043	0.984733	-0.0716893	0.205319	0.894901
chr2L:11812683_11813486:-	FBgn0032378	un.aa	804	con	82	2	81	75	5	82	0	90	0	8	8	0.97561	1	-0.0243902	0.2	0.88763
chr2L:11812683_11813633:-	FBgn0032378	un.aa	951	con	113	5	78	106	2	113	3	91	34	9	46	0.955752	0.934783	0.0209696	0.0739462	0.669526
chr2L:11812683_11813724:-	FBgn0032378	an	1042	con	132	118	77	13	1	132	141	84	6	2	149	0.106061	0.0536913	0.0523693	1	1
chr2L:11816707_11816792:-	FBgn0259225	un.aa	86	asap	53	1	31	50	2	53	0	37	0	9	9	0.981132	1	-0.0188679	0.25	0.916751
chr2L:11816707_11817352:-	FBgn0259225	an	646	asap	294	276	45	2	16	294	283	38	0	10	293	0.0612245	0.0341297	0.0270948	0.236639	0.916751
chr2L:11816707_11833259:-	FBgn0259225	un.ad.aa	16553	asap	239	1	55	212	26	239	0	49	218	21	239	0.995816	1	-0.0041841	1	1
chr2L:11816832_11817352:-	FBgn0259225	un.ad	521	asap	153	1	19	136	16	153	0	18	283	10	293	0.993464	1	-0.00653595	1	1
chr2L:1181794_1181854:+	FBgn0031319	an	61	asap	413	383	33	0	30	413	439	53	0	50	489	0.0726392	0.102249	-0.0296103	0.127577	0.779493
chr2L:11818494_11818599:-	FBgn0259225	an	106	asap	275	267	27	0	8	275	251	32	0	7	258	0.0290909	0.0271318	0.00195913	1	1
chr2L:11818850_11821006:-	FBgn0259225	an	2157	asap	254	3	119	216	35	254	5	143	268	42	315	0.988189	0.984127	0.00406199	0.726418	1
chr2L:11818850_11826003:-	FBgn0259225	un.aa	7154	asap	270	2	201	151	117	270	1	210	185	109	295	0.992593	0.99661	-0.00401758	1	1
chr2L:11818850_11830276:-	FBgn0259225	an	11427	asap	292	98	120	158	36	292	118	121	155	20	293	0.664384	0.59727	0.0671139	0.0159622	0.378871
chr2L:11818850_11832724:-	FBgn0259225	un.aa	13875	asap	282	100	110	156	26	282	97	136	176	35	308	0.64539	0.685065	-0.0396749	0.305849	0.985012
chr2L:11818850_11833259:-	FBgn0259225	an	14410	asap	282	49	110	207	26	282	51	122	222	21	294	0.826241	0.826531	-0.000289477	0.48578	1
chr2L:1182105_1182169:+	FBgn0031319	an	65	asap	518	429	104	0	89	518	353	111	0	88	441	0.171815	0.199546	-0.0277318	0.27859	0.954098
chr2L:11828372_11828735:-	FBgn0000588	an	364	con	77	10	165	0	67	77	17	202	0	73	90	0.87013	0.811111	0.0590188	0.399611	1
chr2L:11828908_11828969:-	FBgn0000588	an	62	con	76	14	118	0	62	76	11	150	0	61	72	0.815789	0.847222	-0.0314327	0.664951	1
chr2L:11829104_11829175:-	FBgn0000588	an	72	con	64	10	120	0	54	64	19	166	0	85	104	0.84375	0.817308	0.0264423	0.833825	1
chr2L:118305_118360:-	FBgn0031220	an	56	as	283	267	91	0	16	283	458	138	0	12	470	0.0565371	0.0255319	0.0310052	0.044723	0.567545
chr2L:11830832_11833259:-	FBgn0259225	an	2428	asap	111	85	103	0	26	111	108	147	0	21	129	0.234234	0.162791	0.0714435	0.192775	0.882647
chr2L:11832788_11833259:-	FBgn0259225	un.ad	472	asap	69	43	67	0	26	69	57	88	0	21	78	0.376812	0.269231	0.107581	0.214749	0.901797
chr2L:11833374_11835089:-	FBgn0259225	an	1716	asap	233	228	76	0	5	233	270	92	0	1	271	0.0214592	0.00369004	0.0177692	0.100202	0.736431
chr2L:1183472_1183528:-	FBgn0031320	an	57	con	95	95	13	0	0	95	175	12	0	1	176	0	0.00568182	-0.00568182	1	1
chr2L:11835652_11838482:-	FBgn0259225	an	2831	asap	228	218	68	0	10	228	184	86	1	17	202	0.0438596	0.0891089	-0.0452493	0.110124	0.755792
chr2L:11838774_11843073:-	FBgn0259225	un.aa	4300	asap	515	1	145	395	119	515	0	245	0	226	226	0.998058	1	-0.00194175	0.346821	1
chr2L:11838774_11858316:-	FBgn0259225	un.aa	19543	asap	406	1	36	395	10	406	0	27	0	8	8	0.997537	1	-0.00246305	1	1
chr2L:11838774_11858890:-	FBgn0259225	an	20117	asap	583	47	28	534	2	583	54	24	564	5	623	0.919383	0.913323	0.00605987	0.452247	1
chr2L:11838774_11875493:-	FBgn0259225	un.aa	36720	asap	516	2	30	510	4	516	0	29	0	10	10	0.996124	1	-0.00387597	0.125	0.776203
chr2L:11838774_11896210:-	FBgn0259225	an	57437	asap	582	29	27	552	1	582	33	19	585	0	618	0.950172	0.946602	0.00356988	0.47619	1
chr2L:11838774_11911685:-	FBgn0259225	an	72912	asap	592	491	37	90	11	592	516	20	102	1	619	0.170608	0.166397	0.00421069	0.00287748	0.169694
chr2L:11838774_11925541:-	FBgn0259225	un.ad.aa	86768	asap	539	10	35	520	9	539	13	37	605	18	636	0.981447	0.97956	0.00188738	0.563023	1
chr2L:1184255_1184322:+	FBgn0031321	an	68	con	45	28	18	0	17	45	26	11	0	11	37	0.377778	0.297297	0.0804805	0.48986	1
chr2L:1184487_1184545:+	FBgn0031321	un	59	con	44	3	92	0	41	44	7	90	0	34	41	0.931818	0.829268	0.10255	0.18585	0.873467
chr2L:11848422_11848480:+	FBgn0032381	an	59	con	7	2	12	0	5	7	2	14	0	4	6	0.714286	0.666667	0.047619	1	1
chr2L:11848828_11848898:+	FBgn0032381	an	71	con	2	0	16	0	2	2	2	10	0	2	4	1	0.5	0.5	0.466667	1
chr2L:11850049_11850389:+	FBgn0032382	an	341	asap	15	9	137	0	6	15	15	218	0	8	23	0.4	0.347826	0.0521739	1	1
chr2L:11851552_11851617:+	FBgn0032382	an	66	asap	739	612	160	0	127	739	916	145	0	118	1034	0.171854	0.11412	0.0577339	0.00061088	0.0703412
chr2L:11851769_11851826:+	FBgn0032382	an	58	asap	832	761	76	0	71	832	1037	90	0	83	1120	0.0853365	0.0741071	0.0112294	0.39603	1
chr2L:11852023_11852080:+	FBgn0032382	an	58	asap	846	805	68	0	41	846	1089	70	0	51	1140	0.0484634	0.0447368	0.00372651	0.746311	1
chr2L:11852222_11852377:+	FBgn0032382	an	156	asap	713	633	94	0	80	713	838	133	0	121	959	0.112202	0.126173	-0.0139711	0.403614	1
chr2L:11853518_11853591:+	FBgn0261805	an	74	con	31	7	38	0	24	31	9	33	0	26	35	0.774194	0.742857	0.0313364	1	1
chr2L:11858391_11911685:-	FBgn0259225	un.ad	53295	asap	168	2	17	155	11	168	0	8	516	1	517	0.988095	1	-0.0119048	1	1
chr2L:11859561_11874256:-	FBgn0259225	an	14696	asap	5	4	5	0	1	5	4	4	0	1	5	0.2	0.2	0	1	1
chr2L:1186016_1191402:+	FBgn0031322	an	5387	asap	32	14	24	0	18	32	19	30	0	19	38	0.5625	0.5	0.0625	0.637864	1
chr2L:1186020_1191402:+	FBgn0031322	un.aa	5383	asap	17	1	22	0	16	17	0	30	0	19	19	0.941176	1	-0.0588235	0.472222	1
chr2L:1186328_1191402:+	FBgn0031322	un.aa	5075	asap	315	2	319	0	313	315	2	307	0	296	298	0.993651	0.993289	0.000362203	1	1
chr2L:1186350_1191402:+	FBgn0031322	un.aa	5053	asap	382	1	387	0	381	382	4	368	0	357	361	0.997382	0.98892	0.00846253	0.204959	0.894213
chr2L:1186453_1191402:+	FBgn0031322	an	4950	asap	406	364	48	0	42	406	287	28	0	17	304	0.103448	0.0559211	0.0475272	0.0274234	0.474083
chr2L:1187076_1191402:+	FBgn0031322	un.aa	4327	asap	10	1	15	0	9	10	0	18	0	7	7	0.9	1	-0.1	1	1
chr2L:1187112_1191402:+	FBgn0031322	un.aa	4291	asap	10	3	13	0	7	10	0	17	0	6	6	0.7	1	-0.3	0.25	0.916751
chr2L:11875560_11925541:-	FBgn0259225	un.ad	49982	asap	144	1	10	134	9	144	0	23	485	18	503	0.993056	1	-0.00694444	0.357143	1
chr2L:118875_118930:-	FBgn0031220	an	56	as	509	504	122	0	5	509	876	234	0	4	880	0.00982318	0.00454545	0.00527773	0.301256	0.979959
chr2L:11896726_11903424:-	FBgn0259225	un	6699	asap	15	1	18	0	14	15	0	22	0	21	21	0.933333	1	-0.0666667	0.416667	1
chr2L:119077_119133:-	FBgn0031220	an	57	as	372	369	127	0	3	372	620	192	0	4	624	0.00806452	0.00641026	0.00165426	0.716571	1
chr2L:119080_119133:-	FBgn0031220	un.ad	54	as	19	16	46	0	3	19	0	60	620	4	624	0.157895	1	-0.842105	0.00395257	0.201066
chr2L:11911709_11925541:-	FBgn0259225	an	13833	asap	408	399	13	0	9	408	472	18	0	18	490	0.0220588	0.0367347	-0.0146759	0.240905	0.916751
chr2L:1191206_1191402:+	FBgn0031322	un.aa	197	asap	3	3	6	0	0	3	1	11	0	0	1	0	0	0	1	1
chr2L:1191535_1191598:+	FBgn0031322	an	64	asap	312	262	53	3	47	312	189	47	0	40	229	0.160256	0.174672	-0.0144161	0.480485	1
chr2L:1191535_1191648:+	FBgn0031322	un.ad	114	asap	312	3	224	262	47	312	0	174	189	40	229	0.990385	1	-0.00961538	0.250936	0.916839
chr2L:1191539_1191598:+	FBgn0031322	an	60	asap	86	48	40	4	34	86	19	37	1	30	50	0.44186	0.62	-0.17814	0.0318253	0.50046
chr2L:1191539_1191605:+	FBgn0031322	un.ad	67	asap	86	0	43	52	34	86	1	43	19	30	50	1	0.98	0.02	0.476923	1
chr2L:1191539_1191648:+	FBgn0031322	un.ad	110	asap	86	4	211	48	34	86	0	164	20	30	50	0.953488	1	-0.0465116	0.12429	0.776203
chr2L:1191910_1191969:+	FBgn0031322	an	60	asap	555	438	122	0	117	555	374	140	0	136	510	0.210811	0.266667	-0.0558559	0.0365525	0.524226
chr2L:1192199_1192255:+	FBgn0031322	an	57	asap	356	75	30	252	29	356	90	28	200	25	315	0.789326	0.714286	0.0750401	0.346762	1
chr2L:1192199_1192267:+	FBgn0031322	an	69	asap	356	252	33	75	29	356	200	36	90	25	315	0.292135	0.365079	-0.0729445	0.774281	1
chr2L:1192203_1192255:+	FBgn0031322	un.aa	53	asap	15	0	16	0	15	15	1	16	0	13	14	1	0.928571	0.0714286	0.482759	1
chr2L:119236_119287:-	FBgn0031220	an	52	as	297	270	74	6	21	297	597	104	18	16	631	0.0909091	0.0538827	0.0370264	0.00189073	0.134587
chr2L:119236_119430:-	FBgn0031220	un.ad.aa	195	as	288	1	79	261	26	288	5	150	548	62	615	0.996528	0.99187	0.00465786	0.669579	1
chr2L:11925663_11928542:-	FBgn0259225	un.ad	2880	asap	41	1	325	16	24	41	0	347	82	31	113	0.97561	1	-0.0243902	0.446429	1
chr2L:11925716_11928425:-	FBgn0259225	un.aa	2710	asap	63	4	160	31	28	63	3	183	66	29	98	0.936508	0.969388	-0.0328798	1	1
chr2L:11925716_11928542:-	FBgn0259225	an	2827	asap	70	42	156	4	24	70	82	185	4	31	117	0.4	0.299145	0.100855	0.241349	0.916751
chr2L:11925729_11928425:-	FBgn0259225	un	2697	asap	30	2	154	0	28	30	0	181	3	29	32	0.933333	1	-0.0666667	0.491525	1
chr2L:11925729_11928542:-	FBgn0259225	un.ad	2814	asap	69	5	150	40	24	69	0	183	82	31	113	0.927536	1	-0.0724638	0.021744	0.429384
chr2L:1192626_1196215:+	FBgn0031322	an	3590	asap	636	583	62	0	53	636	507	44	0	32	539	0.0833333	0.0593692	0.0239641	0.141434	0.801501
chr2L:119337_119430:-	FBgn0031220	un.ad	94	as	114	1	101	87	26	114	0	223	489	62	551	0.991228	1	-0.00877193	0.303371	0.982458
chr2L:11935227_11935301:+	FBgn0026392	an	75	con	1	1	1	0	0	1	0	1	0	1	1	0	1	-1	1	1
chr2L:119376_119430:-	FBgn0031220	an	55	as	271	245	106	0	26	271	484	204	0	62	546	0.095941	0.113553	-0.0176122	0.474357	1
chr2L:11938700_11938778:+	FBgn0026390	an	79	con	14	10	6	0	4	14	4	5	0	3	7	0.285714	0.428571	-0.142857	0.638442	1
chr2L:11944244_11944985:+	FBgn0005664	an	742	con	14	5	12	0	9	14	15	8	0	7	22	0.642857	0.318182	0.324675	0.0874416	0.707312
chr2L:11953611_11955240:-	FBgn0263019	un	1630	asap	5	0	6	0	5	5	1	2	0	2	3	1	0.666667	0.333333	0.375	1
chr2L:119555_119827:-	FBgn0031220	an	273	as	366	360	62	0	6	366	727	104	0	13	740	0.0163934	0.0175676	-0.00117412	1	1
chr2L:11958133_11958544:-	FBgn0263019	un	412	asap	2	1	10	0	1	2	0	8	0	7	7	0.5	1	-0.5	0.222222	0.907005
chr2L:11962068_11970256:-	FBgn0263019	an	8189	asap	7	3	4	0	4	7	1	7	0	2	3	0.571429	0.666667	-0.0952381	1	1
chr2L:11981724_11981980:+	FBgn0032387	an	257	con	12	10	2	0	2	12	27	4	0	3	30	0.166667	0.1	0.0666667	0.61341	1
chr2L:11982355_11982413:+	FBgn0032387	an	59	con	27	23	4	0	4	27	45	6	0	5	50	0.148148	0.1	0.0481481	0.71188	1
chr2L:11983102_11983156:+	FBgn0032387	an	55	con	45	40	6	0	5	45	80	11	0	10	90	0.111111	0.111111	0	1	1
chr2L:11983676_11983736:+	FBgn0032387	an	61	con	64	43	23	0	21	64	84	40	0	40	124	0.328125	0.322581	0.00554435	1	1
chr2L:11983906_11983978:+	FBgn0032387	un	73	con	52	1	109	0	51	52	0	288	0	178	178	0.980769	1	-0.0192308	0.226087	0.910494
chr2L:11984048_11984109:+	FBgn0032387	un	62	con	48	2	103	0	46	48	2	248	0	165	167	0.958333	0.988024	-0.0296906	0.216226	0.903814
chr2L:11984234_11984291:+	FBgn0032387	an	58	con	28	24	5	0	4	28	57	8	0	7	64	0.142857	0.109375	0.0334821	0.730242	1
chr2L:11984663_11984724:-	FBgn0032388	an	62	as	527	521	139	0	6	527	591	110	0	3	594	0.0113852	0.00505051	0.00633469	0.319693	0.999996
chr2L:11984951_11985006:-	FBgn0032388	an	56	as	232	225	67	0	7	232	233	42	0	5	238	0.0301724	0.0210084	0.00916401	0.571721	1
chr2L:11985772_11985832:-	FBgn0032388	an	61	as	137	136	96	0	1	137	140	67	0	0	140	0.00729927	0	0.00729927	0.494585	1
chr2L:11986381_11986437:-	FBgn0032388	an	57	as	289	287	45	0	2	289	270	33	0	3	273	0.00692042	0.010989	-0.0040686	0.677915	1
chr2L:11987388_11987448:-	FBgn0032388	un.aa	61	as	249	20	78	201	28	249	12	52	226	18	256	0.919679	0.953125	-0.0334463	1	1
chr2L:11987388_11987471:-	FBgn0032388	an	84	as	270	75	64	181	14	270	68	43	219	9	296	0.722222	0.77027	-0.048048	0.505249	1
chr2L:11987388_11987695:-	FBgn0032388	an	308	as	268	161	62	95	12	268	207	55	80	21	308	0.399254	0.327922	0.0713317	0.466367	1
chr2L:11987495_11987695:-	FBgn0032388	an	201	as	85	73	23	0	12	85	80	26	0	21	101	0.141176	0.207921	-0.0667443	0.254089	0.919823
chr2L:11988330_11988383:+	FBgn0085192	an	54	con	63	60	1	3	0	63	55	1	0	0	55	0.047619	0	0.047619	1	1
chr2L:11988330_11988386:+	FBgn0085192	un.ad	57	con	63	3	1	60	0	63	0	1	55	0	55	0.952381	1	-0.047619	1	1
chr2L:11990256_11990312:+	FBgn0032390	an	57	con	191	176	20	0	15	191	211	24	0	22	233	0.078534	0.0944206	-0.0158866	0.60733	1
chr2L:11990366_11990430:+	FBgn0032390	un	65	con	46	3	157	0	43	46	4	191	0	46	50	0.934783	0.92	0.0147826	1	1
chr2L:11990556_11990605:+	FBgn0032390	un	50	con	76	0	152	0	76	76	1	215	0	107	108	1	0.990741	0.00925926	1	1
chr2L:11991272_11991329:+	FBgn0032391	an	58	con	39	24	17	0	15	39	49	16	0	15	64	0.384615	0.234375	0.15024	0.121139	0.775128
chr2L:11991520_11991574:+	FBgn0032391	an	55	con	54	41	15	0	13	54	49	11	0	5	54	0.240741	0.0925926	0.148148	0.0686272	0.65078
chr2L:11993793_11993856:+	FBgn0051866	an	64	con	2	0	1	1	1	2	3	0	0	0	3	1	0	1	0.25	0.916751
chr2L:11995186_11995240:-	FBgn0042127	an	55	con	2	2	0	0	0	2	0	0	0	0	0	0	0	0	1	1
chr2L:11995944_11996001:+	FBgn0051864	an	58	con	36	36	0	0	0	36	48	1	0	1	49	0	0.0204082	-0.0204082	1	1
chr2L:11996865_11996917:+	FBgn0051865	un	53	con	17	1	61	0	16	17	0	88	0	22	22	0.941176	1	-0.0588235	0.435897	1
chr2L:11997704_11997767:+	FBgn0051865	an	64	con	5	4	1	0	1	5	1	1	0	1	2	0.2	0.5	-0.3	1	1
chr2L:11999855_11999912:+	FBgn0032393	an	58	con	158	153	5	0	5	158	176	12	0	12	188	0.0316456	0.0638298	-0.0321842	0.214623	0.901705
chr2L:120048_120420:-	FBgn0031220	un.ad	373	as	127	4	351	39	84	127	0	692	308	157	465	0.968504	1	-0.0314961	0.01592	0.378774
chr2L:120078_120420:-	FBgn0031220	un.ad	343	as	223	0	195	139	84	223	3	354	57	157	217	1	0.986175	0.0138249	0.553207	1
chr2L:120081_120167:-	FBgn0031220	an	87	as	193	26	154	111	56	193	51	207	232	51	334	0.865285	0.847305	0.0179796	0.0160413	0.379738
chr2L:120081_120199:-	FBgn0031220	un.aa	119	as	115	2	191	20	93	115	6	288	220	132	358	0.982609	0.98324	-0.000631528	0.477477	1
chr2L:120081_120420:-	FBgn0031220	an	340	as	221	104	182	33	84	221	222	313	61	157	440	0.529412	0.495455	0.0339572	0.471546	1
chr2L:120081_120753:-	FBgn0031220	un.aa	673	as	4	0	102	0	4	4	1	164	71	8	80	1	0.9875	0.0125	1	1
chr2L:120081_121632:-	FBgn0031220	an	1552	as	103	5	101	95	3	103	3	171	208	15	226	0.951456	0.986726	-0.0352694	0.0600938	0.626025
chr2L:12008582_12008846:+	FBgn0014019	un	265	con	5750	3	9725	0	5747	5750	4	10539	0	6206	6210	0.999478	0.999356	0.000122383	1	1
chr2L:12008685_12008742:+	FBgn0014019	an	58	con	4321	3840	501	0	481	4321	4588	519	2	504	5094	0.111317	0.0993325	0.0119843	0.0540948	0.605405
chr2L:12008685_12008846:+	FBgn0014019	un.ad	162	con	4321	0	4459	3840	481	4321	2	4837	4588	504	5094	1	0.999607	0.000392619	0.499814	1
chr2L:12009090_12009139:+	FBgn0014019	an	50	con	4916	4577	399	0	339	4916	5713	538	0	481	6194	0.0689585	0.0776558	-0.00869729	0.0859732	0.703194
chr2L:12009570_12009651:+	FBgn0014019	un	82	con	2942	0	5779	0	2942	2942	1	6821	0	3428	3429	1	0.999708	0.00029163	1	1
chr2L:12014928_12014990:-	FBgn0032395	an	63	con	103	100	15	0	3	103	98	15	0	2	100	0.0291262	0.02	0.00912621	1	1
chr2L:12016567_12016630:-	FBgn0032395	an	64	con	40	39	6	0	1	40	52	13	0	1	53	0.025	0.0188679	0.00613208	1	1
chr2L:12019042_12019101:-	FBgn0032395	an	60	con	60	58	6	0	2	60	75	8	0	0	75	0.0333333	0	0.0333333	0.195688	0.88763
chr2L:120259_120420:-	FBgn0031220	un.ad	162	as	145	2	212	59	84	145	0	396	308	157	465	0.986207	1	-0.0137931	0.124307	0.776203
chr2L:120266_120420:-	FBgn0031220	un.ad.aa	155	as	112	8	207	20	84	112	17	374	0	157	174	0.928571	0.902299	0.0262726	0.829226	1
chr2L:12027822_12031892:+	FBgn0010497	an	4071	con	92	73	19	0	19	92	56	34	0	33	89	0.206522	0.370787	-0.164265	0.0209954	0.423509
chr2L:12032072_12032130:+	FBgn0010497	an	59	con	88	69	21	0	19	88	73	12	0	12	85	0.215909	0.141176	0.0747326	0.236592	0.916751
chr2L:12032578_12032645:+	FBgn0010497	an	68	con	92	58	43	0	34	92	95	33	0	27	122	0.369565	0.221311	0.148254	0.0217235	0.429384
chr2L:12033270_12033330:+	FBgn0010497	an	61	con	54	45	13	0	9	54	70	6	0	5	75	0.166667	0.0666667	0.1	0.0887623	0.71023
chr2L:12035134_12035193:+	FBgn0042126	an	60	con	2	1	4	0	1	2	0	1	0	1	1	0.5	1	-0.5	1	1
chr2L:120361_120420:-	FBgn0031220	un.ad	60	as	144	1	154	59	84	144	3	265	57	157	217	0.993056	0.986175	0.00688044	1	1
chr2L:120365_120420:-	FBgn0031220	an	56	as	104	20	171	0	84	104	63	298	1	157	221	0.807692	0.714932	0.0927602	0.0772377	0.679643
chr2L:12037065_12037154:-	FBgn0032397	an	90	asap	146	146	26	0	0	146	204	31	0	1	205	0	0.00487805	-0.00487805	1	1
chr2L:12038171_12038371:-	FBgn0032397	an	201	asap	47	47	13	0	0	47	94	22	0	1	95	0	0.0105263	-0.0105263	1	1
chr2L:12039328_12039384:-	FBgn0032398	an	57	con	454	451	82	0	3	454	642	106	0	1	643	0.00660793	0.00155521	0.00505272	0.312692	0.991406
chr2L:12039741_12039842:-	FBgn0032398	un	102	con	512	1	1046	0	511	512	0	1218	0	557	557	0.998047	1	-0.00195312	0.478952	1
chr2L:12040203_12040264:-	FBgn0032398	an	62	con	613	609	59	0	4	613	762	69	0	2	764	0.00652529	0.0026178	0.00390748	0.415918	1
chr2L:12040365_12040437:-	FBgn0032398	un.ad	73	con	163	3	127	154	6	163	1	127	291	4	296	0.981595	0.996622	-0.0150265	1	1
chr2L:12040378_12040437:-	FBgn0032398	un.ad	60	con	304	1	57	297	6	304	9	54	205	4	218	0.996711	0.958716	0.0379949	0.0572755	0.617451
chr2L:12040380_12040437:-	FBgn0032398	an	58	con	356	350	44	0	6	356	486	39	0	4	490	0.0168539	0.00816327	0.00869067	0.336317	1
chr2L:12041439_12041513:-	FBgn0032399	an	75	con	13	12	9	0	1	13	14	6	0	2	16	0.0769231	0.125	-0.0480769	1	1
chr2L:12042235_12042326:-	FBgn0032399	an	92	con	12	9	10	0	3	12	14	3	0	2	16	0.25	0.125	0.125	0.623932	1
chr2L:1204465_1204564:+	FBgn0031324	an	100	con	8	5	7	0	3	8	9	7	0	6	15	0.375	0.4	-0.025	1	1
chr2L:120458_120510:-	FBgn0031220	un.ad	53	as	56	9	115	0	47	56	14	190	0	60	74	0.839286	0.810811	0.0284749	0.817284	1
chr2L:12045902_12046003:-	FBgn0032400	un	102	se	22014	0	57752	0	22014	22014	2	54049	0	20702	20704	1	0.999903	9.65997e-05	0.234896	0.916751
chr2L:1204688_1204762:+	FBgn0031324	an	75	con	18	15	4	0	3	18	23	3	0	3	26	0.166667	0.115385	0.0512821	0.675969	1
chr2L:12048293_12048348:-	FBgn0032401	an	56	con	25	16	19	0	9	25	26	20	0	10	36	0.36	0.277778	0.0822222	0.578597	1
chr2L:1204842_1204900:+	FBgn0031324	an	59	con	27	22	6	0	5	27	13	12	0	7	20	0.185185	0.35	-0.164815	0.311069	0.990205
chr2L:12048605_12048801:-	FBgn0032401	un	197	con	27	0	55	0	27	27	1	60	0	24	25	1	0.96	0.04	0.480769	1
chr2L:12049795_12049853:+	FBgn0032402	un	59	ap	107	7	163	0	100	107	5	170	0	110	115	0.934579	0.956522	-0.0219423	0.55925	1
chr2L:12050672_12050744:+	FBgn0032402	un	73	ap	378	1	775	0	377	378	0	1137	0	523	523	0.997354	1	-0.0026455	0.419534	1
chr2L:12051033_12051107:+	FBgn0032402	an	75	ap	336	272	64	0	64	336	443	85	0	84	527	0.190476	0.159393	0.0310834	0.266437	0.935733
chr2L:12051382_12051452:+	FBgn0032402	an	71	ap	507	458	51	0	49	507	655	53	0	51	706	0.0966469	0.072238	0.024409	0.138759	0.799473
chr2L:12052504_12052559:-	FBgn0028425	an	56	as	324	252	200	0	72	324	197	200	0	70	267	0.222222	0.262172	-0.0399501	0.287465	0.96307
chr2L:12052685_12052763:-	FBgn0028425	an	79	as	247	193	138	0	54	247	165	146	0	64	229	0.218623	0.279476	-0.0608525	0.137404	0.79615
chr2L:12053089_12053656:-	FBgn0028425	an	568	as	238	176	118	0	62	238	163	120	0	62	225	0.260504	0.275556	-0.0150514	0.753202	1
chr2L:12053925_12053981:-	FBgn0028425	an	57	as	227	181	182	0	46	227	165	155	0	42	207	0.202643	0.202899	-0.000255379	1	1
chr2L:12054085_12054302:-	FBgn0028425	an	218	as	178	135	77	0	43	178	110	92	0	47	157	0.241573	0.299363	-0.05779	0.266714	0.936058
chr2L:12054499_12055033:-	FBgn0028425	un.aa	535	as	97	2	93	94	1	97	0	122	0	4	4	0.979381	1	-0.0206186	0.142857	0.801501
chr2L:12054499_12055084:-	FBgn0028425	an	586	as	157	152	95	2	3	157	178	121	0	3	181	0.0318471	0.0165746	0.0152725	1	1
chr2L:12055360_12055901:-	FBgn0028425	an	542	as	97	86	32	0	11	97	80	36	0	1	81	0.113402	0.0123457	0.101056	0.00692836	0.262696
chr2L:12056433_12056498:+	FBgn0032404	an	66	con	228	228	0	0	0	228	242	2	0	2	244	0	0.00819672	-0.00819672	0.499514	1
chr2L:12057148_12057214:+	FBgn0032404	an	67	con	308	254	54	0	54	308	306	74	0	73	379	0.175325	0.192612	-0.0172875	0.621434	1
chr2L:12058767_12058829:-	FBgn0027505	an	63	con	106	99	18	0	7	106	115	25	0	10	125	0.0660377	0.08	-0.0139623	0.802537	1
chr2L:12059028_12059212:-	FBgn0027505	an	185	con	77	75	29	0	2	77	75	38	0	3	78	0.025974	0.0384615	-0.0124875	1	1
chr2L:12059146_12059212:-	FBgn0027505	un.ad	67	con	45	1	3	42	2	45	0	3	75	3	78	0.977778	1	-0.0222222	1	1
chr2L:12060339_12060397:-	FBgn0027505	an	59	con	84	79	26	0	5	84	110	11	0	2	112	0.0595238	0.0178571	0.0416667	0.140613	0.801501
chr2L:12060526_12060586:-	FBgn0027505	an	61	con	135	133	18	0	2	135	130	10	0	2	132	0.0148148	0.0151515	-0.0003367	1	1
chr2L:12060804_12060868:-	FBgn0027505	an	65	con	86	84	21	0	2	86	85	9	0	0	85	0.0232558	0	0.0232558	0.497076	1
chr2L:12062663_12062715:-	FBgn0027505	an	53	con	74	67	33	0	7	74	61	11	0	1	62	0.0945946	0.016129	0.0784656	0.0707159	0.658852
chr2L:12063026_12063080:-	FBgn0027505	an	55	con	43	41	15	0	2	43	47	14	0	0	47	0.0465116	0	0.0465116	0.225468	0.910049
chr2L:12063871_12063928:-	FBgn0032405	an	58	as	625	612	60	0	13	625	465	65	0	4	469	0.0208	0.00852878	0.0122712	0.138639	0.799166
chr2L:12064290_12064349:-	FBgn0032405	an	60	as	720	720	152	0	0	720	538	133	0	0	538	0	0	0	1	1
chr2L:12064505_12064565:-	FBgn0032405	an	61	as	461	461	99	0	0	461	329	77	0	0	329	0	0	0	1	1
chr2L:12064720_12065269:-	FBgn0032405	an	550	as	245	233	30	0	12	245	183	40	0	8	191	0.0489796	0.0418848	0.00709478	0.81981	1
chr2L:12065394_12065578:-	FBgn0032405	un.aa	185	as	38	0	134	0	38	38	1	130	21	35	57	1	0.982456	0.0175439	0.486486	1
chr2L:12065394_12066442:-	FBgn0032405	an	1049	as	153	8	111	130	15	153	0	98	0	3	3	0.947712	1	-0.0522876	0.529231	1
chr2L:12065394_12066668:-	FBgn0032405	un.ad.aa	1275	as	157	143	102	8	6	157	108	98	1	3	112	0.089172	0.0357143	0.0534577	0.736693	1
chr2L:12085089_12085462:-	FBgn0003145	an	374	as	1	1	1	0	0	1	0	1	0	0	0	0	0	0	1	1
chr2L:12093911_12093993:+	FBgn0032407	an	83	as	638	502	137	0	136	638	757	142	0	139	896	0.213166	0.155134	0.0580322	0.00370322	0.19472
chr2L:12094112_12094177:+	FBgn0032407	an	66	as	366	366	3	0	0	366	511	4	1	0	512	0	0.00195312	-0.00195312	1	1
chr2L:12094482_12094547:+	FBgn0032407	an	66	as	753	587	169	0	166	753	823	155	0	153	976	0.220452	0.156762	0.0636892	0.000901109	0.0891541
chr2L:12094712_12094768:+	FBgn0032407	an	57	as	1447	1348	110	0	99	1447	1689	136	0	127	1816	0.0684174	0.0699339	-0.00151651	0.889762	1
chr2L:12096647_12096695:+	FBgn0028707	an	49	ap	15	15	3	0	0	15	17	2	0	2	19	0	0.105263	-0.105263	0.491979	1
chr2L:12098063_12098355:+	FBgn0032409	an	293	con	81	67	16	0	14	81	88	29	0	28	116	0.17284	0.241379	-0.0685398	0.29084	0.967057
chr2L:12098441_12098492:+	FBgn0032409	un	52	con	19	1	69	0	18	19	0	93	0	20	20	0.947368	1	-0.0526316	0.487179	1
chr2L:12099367_12099426:+	FBgn0032409	an	60	con	127	103	32	0	24	127	114	42	1	42	157	0.188976	0.273885	-0.084909	0.12189	0.776123
chr2L:12099367_12099435:+	FBgn0032409	un.ad	69	con	127	0	28	103	24	127	1	47	114	42	157	1	0.993631	0.00636943	1	1
chr2L:12099979_12100041:+	FBgn0032409	an	63	con	120	108	12	0	12	120	166	30	0	28	194	0.1	0.14433	-0.0443299	0.29794	0.97691
chr2L:12101440_12101494:-	FBgn0029137	an	55	con	82	82	26	0	0	82	120	30	0	0	120	0	0	0	1	1
chr2L:12103835_12104491:+	FBgn0027081	an	657	ap	342	266	81	0	76	342	378	98	0	89	467	0.222222	0.190578	0.0316441	0.289589	0.965326
chr2L:12104057_12104491:+	FBgn0027081	an	435	ap	103	88	20	0	15	103	141	15	0	6	147	0.145631	0.0408163	0.104815	0.00468931	0.217999
chr2L:12104145_12104491:+	FBgn0027081	un.aa	347	ap	31	3	33	0	28	31	2	22	0	13	15	0.903226	0.866667	0.0365591	1	1
chr2L:12104220_12104491:+	FBgn0027081	un.aa	272	ap	14	3	16	0	11	14	1	23	0	14	15	0.785714	0.933333	-0.147619	0.329502	1
chr2L:12104383_12104491:+	FBgn0027081	an	109	ap	24	10	19	0	14	24	6	24	0	15	21	0.583333	0.714286	-0.130952	0.533428	1
chr2L:12104431_12104491:+	FBgn0027081	un.aa	61	ap	15	2	18	0	13	15	0	25	0	16	16	0.866667	1	-0.133333	0.225806	0.910049
chr2L:12104553_12104687:+	FBgn0027081	an	135	ap	444	444	0	0	0	444	558	0	0	0	558	0	0	0	1	1
chr2L:12105122_12105175:+	FBgn0027081	an	54	ap	552	462	96	0	90	552	524	102	0	98	622	0.163043	0.157556	0.00548721	0.811358	1
chr2L:12107565_12107802:-	FBgn0015797	un	238	se	408	0	697	0	408	408	1	800	0	498	499	1	0.997996	0.00200401	1	1
chr2L:12125186_12125420:+	FBgn0032414	an	235	con	139	123	17	0	16	139	143	17	0	16	159	0.115108	0.100629	0.014479	0.711218	1
chr2L:12125757_12125823:+	FBgn0032414	an	67	con	77	71	6	0	6	77	56	5	0	4	60	0.0779221	0.0666667	0.0112554	1	1
chr2L:12125905_12125965:+	FBgn0032414	an	61	con	101	96	5	0	5	101	104	3	0	3	107	0.049505	0.0280374	0.0214676	0.488465	1
chr2L:12127051_12127854:+	FBgn0032414	un	804	con	122	4	127	0	118	122	3	113	0	105	108	0.967213	0.972222	-0.00500911	1	1
chr2L:12128414_12128517:+	FBgn0032414	an	104	con	250	233	23	0	17	250	301	29	0	24	325	0.068	0.0738462	-0.00584615	0.870734	1
chr2L:121302_121354:+	FBgn0031228	un	53	asap	2	1	4	0	1	2	1	13	0	4	5	0.5	0.8	-0.3	1	1
chr2L:12130818_12130885:-	FBgn0032415	an	68	con	29	23	16	0	6	29	35	15	0	9	44	0.206897	0.204545	0.0023511	1	1
chr2L:12131066_12131291:-	FBgn0032415	an	226	con	12	12	9	0	0	12	10	4	0	0	10	0	0	0	1	1
chr2L:12131436_12133093:-	FBgn0032415	an	1658	con	12	9	12	0	3	12	6	19	0	1	7	0.25	0.142857	0.107143	1	1
chr2L:12138103_12138166:+	FBgn0032416	an	64	con	6	6	0	0	0	6	3	2	0	2	5	0	0.4	-0.4	0.181818	0.867064
chr2L:12138604_12138745:+	FBgn0032416	an	142	con	10	10	0	0	0	10	11	5	0	3	14	0	0.214286	-0.214286	0.23913	0.916751
chr2L:12139154_12139639:+	FBgn0032416	an	486	con	27	13	15	0	14	27	7	5	0	5	12	0.518519	0.416667	0.101852	0.731094	1
chr2L:12140106_12140164:+	FBgn0032416	an	59	con	8	7	1	0	1	8	5	0	0	0	5	0.125	0	0.125	1	1
chr2L:12142834_12145069:+	FBgn0051760	an	2236	as	34	17	17	2	15	34	29	17	0	15	44	0.5	0.340909	0.159091	0.342693	1
chr2L:12142834_12145072:+	FBgn0051760	un.ad	2239	as	34	2	16	17	15	34	0	17	29	15	44	0.941176	1	-0.0588235	0.485887	1
chr2L:12142850_12145069:+	FBgn0051760	un.aa	2220	as	18	0	20	0	18	18	3	17	0	15	18	1	0.833333	0.166667	0.228571	0.911904
chr2L:12142856_12145069:+	FBgn0051760	un.aa	2214	as	94	69	21	6	19	94	46	17	0	15	61	0.265957	0.245902	0.0200558	0.694896	1
chr2L:12142856_12145072:+	FBgn0051760	un	2217	as	94	6	20	69	19	94	0	17	46	15	61	0.93617	1	-0.0638298	0.0670022	0.644968
chr2L:12142860_12145069:+	FBgn0051760	un.aa	2210	as	22	3	21	0	19	22	9	17	0	15	24	0.863636	0.625	0.238636	0.095785	0.727174
chr2L:12142874_12145072:+	FBgn0051760	un	2199	as	18	0	19	0	18	18	1	16	15	14	30	1	0.966667	0.0333333	0.454545	1
chr2L:12145267_12153507:+	FBgn0051760	an	8241	as	259	218	43	0	41	259	295	50	1	50	346	0.158301	0.147399	0.0109023	0.647871	1
chr2L:12153975_12155471:+	FBgn0051760	an	1497	as	284	238	48	0	46	284	290	61	0	57	347	0.161972	0.164265	-0.0022933	1	1
chr2L:12155659_12160689:+	FBgn0051760	an	5031	as	209	171	39	0	38	209	213	39	0	38	251	0.181818	0.151394	0.0304238	0.449534	1
chr2L:12160883_12161244:+	FBgn0051760	an	362	as	341	314	27	0	27	341	330	24	0	24	354	0.0791789	0.0677966	0.0113823	0.662867	1
chr2L:12161648_12162739:+	FBgn0051760	un.aa	1092	as	79	2	83	0	77	79	0	56	0	51	51	0.974684	1	-0.0253165	0.519499	1
chr2L:12161651_12162739:+	FBgn0051760	an	1089	as	326	267	65	0	59	326	278	36	0	31	309	0.180982	0.100324	0.080658	0.00427564	0.210206
chr2L:12163042_12163456:+	FBgn0051760	an	415	as	114	92	24	0	22	114	111	23	0	22	133	0.192982	0.165414	0.0275689	0.618747	1
chr2L:12163611_12166185:+	FBgn0051760	un.ad	2575	as	97	1	47	62	34	97	2	54	57	40	99	0.989691	0.979798	0.00989274	1	1
chr2L:12163611_12166726:+	FBgn0051760	an	3116	as	97	62	53	1	34	97	57	59	2	40	99	0.360825	0.424242	-0.0634177	0.460004	1
chr2L:12165593_12165792:+	FBgn0051860	an	200	as	21	4	44	0	17	21	0	25	0	4	4	0.809524	1	-0.190476	1	1
chr2L:12166275_12166726:+	FBgn0051760	un.aa	452	as	32	2	49	0	30	32	0	40	0	21	21	0.9375	1	-0.0625	0.512337	1
chr2L:12166837_12166897:+	FBgn0051760	an	61	as	229	177	52	0	52	229	260	33	0	33	293	0.227074	0.112628	0.114446	0.000511874	0.0630513
chr2L:12167043_12167112:+	FBgn0051760	an	70	as	254	236	21	0	18	254	253	23	0	21	274	0.0708661	0.0766423	-0.00577619	0.868461	1
chr2L:12167322_12168119:+	FBgn0051760	an	798	as	115	96	19	0	19	115	112	20	0	20	132	0.165217	0.151515	0.0137022	0.86151	1
chr2L:12168370_12168427:+	FBgn0051760	an	58	as	342	305	42	0	37	342	332	40	0	35	367	0.108187	0.0953678	0.0128193	0.6195	1
chr2L:12168613_12168687:+	FBgn0051760	an	75	as	426	363	64	0	63	426	458	81	0	81	539	0.147887	0.150278	-0.00239097	0.927809	1
chr2L:12171925_12172116:-	FBgn0032420	an	192	con	224	224	76	0	0	224	220	80	0	0	220	0	0	0	1	1
chr2L:12172299_12172422:-	FBgn0032420	un.ad	124	con	90	1	68	89	0	90	2	73	76	0	78	0.988889	0.974359	0.0145299	1	1
chr2L:12172303_12172422:-	FBgn0032420	an	120	con	98	98	39	0	0	98	150	39	0	0	150	0	0	0	1	1
chr2L:12173131_12173208:+	FBgn0032421	an	78	as	143	123	28	1	19	143	125	38	0	28	153	0.13986	0.183007	-0.0431464	0.268543	0.938754
chr2L:12173131_12173213:+	FBgn0032421	an	83	as	143	1	28	123	19	143	0	39	125	28	153	0.993007	1	-0.00699301	0.416667	1
chr2L:12174525_12174575:-	FBgn0263088	an	51	con	1	1	4	0	0	1	0	5	0	2	2	0	1	-1	0.333333	1
chr2L:12175771_12176803:-	FBgn0032422	an	1033	con	3483	3456	573	0	27	3483	3350	596	0	25	3375	0.00775194	0.00740741	0.000344531	0.89018	1
chr2L:12176975_12177041:-	FBgn0032422	un.aa	67	con	1	0	478	0	1	1	2	384	1181	3	1186	1	0.998314	0.00168634	1	1
chr2L:12176975_12177071:-	FBgn0032422	un.aa	97	con	2246	3	481	2239	4	2246	0	392	0	11	11	0.998664	1	-0.00133571	0.0428922	0.559161
chr2L:12176975_12177543:-	FBgn0032422	an	569	con	3877	3872	479	3	2	3877	4101	381	3	0	4104	0.00128966	0.000730994	0.000558663	0.235939	0.916751
chr2L:12176975_12177546:-	FBgn0032422	un.aa	572	con	2	0	479	0	2	2	1	381	570	0	571	1	0.998249	0.00175131	0.333333	1
chr2L:12187_12285:-	FBgn0002121	un.ad	99	as	194	0	219	193	1	194	4	149	101	0	105	1	0.961905	0.0380952	0.2	0.88763
chr2L:1219592_1219656:+	FBgn0259229	an	65	con	33	31	4	0	2	33	14	3	0	1	15	0.0606061	0.0666667	-0.00606061	1	1
chr2L:1220036_1227701:+	FBgn0259229	an	7666	con	45	16	39	0	29	45	9	22	0	20	29	0.644444	0.689655	-0.0452107	0.80297	1
chr2L:12207962_12208019:+	FBgn0051759	an	58	ap	8	8	1	0	0	8	5	2	0	1	6	0	0.166667	-0.166667	0.428571	1
chr2L:12222_12285:-	FBgn0002121	an	64	as	194	193	22	0	1	194	133	21	0	0	133	0.00515464	0	0.00515464	1	1
chr2L:12222338_12240867:+	FBgn0000114	un.aa	18530	asap	14	12	2	2	0	14	19	0	0	0	19	0.142857	0	0.142857	1	1
chr2L:12222338_12271590:+	FBgn0000114	un.aa	49253	asap	14	2	4	12	0	14	0	14	19	0	19	0.857143	1	-0.142857	1	1
chr2L:12241781_12271590:+	FBgn0000114	an	29810	asap	141	104	40	1	36	141	125	51	0	37	162	0.262411	0.228395	0.0340163	0.591437	1
chr2L:12241781_12278836:+	FBgn0000114	un.ad.aa	37056	asap	141	1	41	104	36	141	0	37	125	37	162	0.992908	1	-0.0070922	1	1
chr2L:12271348_12271590:+	FBgn0000114	an	243	asap	4	3	5	0	1	4	1	16	0	2	3	0.25	0.666667	-0.416667	0.485714	1
chr2L:12272085_12278836:+	FBgn0000114	an	6752	asap	151	138	18	0	13	151	175	12	0	12	187	0.0860927	0.0641711	0.0219216	0.531935	1
chr2L:1227764_1227827:+	FBgn0259229	an	64	con	87	84	6	0	3	87	22	1	0	0	22	0.0344828	0	0.0344828	1	1
chr2L:12278920_12282513:+	FBgn0000114	an	3594	asap	123	101	22	0	22	123	106	18	0	16	122	0.178862	0.131148	0.0477142	0.377929	1
chr2L:1228138_1228191:+	FBgn0259229	an	54	con	71	62	13	0	9	71	27	3	0	2	29	0.126761	0.0689655	0.057795	0.502495	1
chr2L:12282563_12298567:+	FBgn0000114	an	16005	asap	88	88	0	0	0	88	114	3	0	3	117	0	0.025641	-0.025641	0.261406	0.928469
chr2L:1228409_1228464:+	FBgn0259229	an	56	con	106	103	8	0	3	106	17	5	0	2	19	0.0283019	0.105263	-0.0769613	0.165455	0.845352
chr2L:1228653_1228713:+	FBgn0259229	an	61	con	120	114	7	0	6	120	45	3	0	3	48	0.05	0.0625	-0.0125	0.715954	1
chr2L:12287313_12287555:+	FBgn0000114	un	243	asap	48	11	66	0	37	48	19	67	2	46	67	0.770833	0.716418	0.0544154	0.521579	1
chr2L:12287809_12298567:+	FBgn0000114	un.ad.aa	10759	asap	46	42	4	0	4	46	49	9	1	9	59	0.0869565	0.169492	-0.082535	0.3779	1
chr2L:12289345_12298567:+	FBgn0000114	an	9223	asap	27	2	25	0	25	27	2	19	0	19	21	0.925926	0.904762	0.021164	1	1
chr2L:1229186_1229252:+	FBgn0259229	an	67	con	89	79	10	0	10	89	27	3	0	3	30	0.11236	0.1	0.0123596	1	1
chr2L:12298750_12298813:+	FBgn0000114	an	64	asap	333	298	45	0	35	333	343	53	0	48	391	0.105105	0.122762	-0.017657	0.484205	1
chr2L:12299112_12299187:+	FBgn0000114	an	76	asap	186	175	12	0	11	186	196	22	0	20	216	0.0591398	0.0925926	-0.0334528	0.2614	0.928469
chr2L:12299395_12300360:+	FBgn0000114	an	966	asap	55	1	6	48	6	55	2	8	62	7	71	0.981818	0.971831	0.0099872	1	1
chr2L:12299395_12304445:+	FBgn0000114	an	5051	asap	55	48	9	1	6	55	60	9	4	7	71	0.127273	0.15493	-0.0276569	1	1
chr2L:122995_123080:-	FBgn0025683	an	86	as	959	187	2014	0	772	959	269	2664	0	838	1107	0.805005	0.757001	0.0480043	0.00915014	0.297556
chr2L:12300397_12304445:+	FBgn0000114	an	4049	asap	1	1	3	0	0	1	0	4	0	2	2	0	1	-1	0.333333	1
chr2L:12300622_12304445:+	FBgn0000114	un.aa	3824	asap	2	2	3	0	0	2	2	3	0	1	3	0	0.333333	-0.333333	1	1
chr2L:12304596_12310681:+	FBgn0000114	an	6086	asap	132	107	26	0	25	132	111	36	0	17	128	0.189394	0.132812	0.0565814	0.240701	0.916751
chr2L:123073_123139:+	FBgn0031228	un	67	asap	838	1	1737	0	837	838	4	2121	0	934	938	0.998807	0.995736	0.00307107	0.378261	1
chr2L:12311094_12312375:+	FBgn0000114	an	1282	asap	161	93	77	0	68	161	62	110	0	103	165	0.42236	0.624242	-0.201882	0.000371253	0.0517753
chr2L:12312466_12312525:+	FBgn0000114	an	60	asap	77	75	3	0	2	77	98	6	0	6	104	0.025974	0.0576923	-0.0317183	0.469752	1
chr2L:123259_123324:+	FBgn0031228	un	66	asap	7497	7	12611	0	7490	7497	2	15475	0	8487	8489	0.999066	0.999764	-0.000698108	0.0928872	0.720031
chr2L:123266_123324:+	FBgn0031228	un	59	asap	7715	1	12835	0	7714	7715	0	15904	0	8916	8916	0.99987	1	-0.000129618	0.463893	1
chr2L:12344551_12351703:+	FBgn0262475	an	7153	asap	5	4	2	0	1	5	6	8	0	6	12	0.2	0.5	-0.3	0.338235	1
chr2L:12348356_12351703:+	FBgn0262475	an	3348	asap	2	2	1	0	0	2	2	3	0	1	3	0	0.333333	-0.333333	1	1
chr2L:12350328_12351484:+	FBgn0262475	un	1157	asap	14	0	17	0	14	14	2	10	0	10	12	1	0.833333	0.166667	0.203077	0.89235
chr2L:123513_123693:-	FBgn0025683	un.ad	181	as	1343	1	5132	1325	17	1343	0	7826	5555	13	5568	0.999255	1	-0.000744602	1	1
chr2L:12351602_12351703:+	FBgn0262475	un.aa	102	asap	7	7	1	0	0	7	1	3	0	1	2	0	0.5	-0.5	0.222222	0.907005
chr2L:12352784_12358040:+	FBgn0262475	an	5257	asap	30	21	12	0	9	30	32	10	0	10	42	0.3	0.238095	0.0619048	0.596058	1
chr2L:12356593_12356645:+	FBgn0032424	an	53	con	8	7	2	0	1	8	0	0	0	0	0	0.125	0	0.125	1	1
chr2L:12358262_12359600:+	FBgn0262475	an	1339	asap	55	16	38	1	38	55	41	19	16	16	73	0.709091	0.438356	0.270735	1.0433e-05	0.00419851
chr2L:12358262_12362600:+	FBgn0262475	an	4339	asap	55	1	38	16	38	55	16	16	41	16	73	0.981818	0.780822	0.200996	2.3178e-06	0.00133619
chr2L:12359684_12362600:+	FBgn0262475	an	2917	asap	37	30	7	0	7	37	21	3	0	3	24	0.189189	0.125	0.0641892	0.72606	1
chr2L:12362650_12385561:+	FBgn0262475	an	22912	asap	33	28	9	0	5	33	38	8	0	2	40	0.151515	0.05	0.101515	0.232613	0.915614
chr2L:123630_123693:-	FBgn0025683	an	64	as	3447	3430	592	0	17	3447	5555	774	0	13	5568	0.00493182	0.00233477	0.00259705	0.0577836	0.618308
chr2L:12366522_12373582:+	FBgn0262475	an	7061	asap	12	10	8	0	2	12	7	1	0	1	8	0.166667	0.125	0.0416667	1	1
chr2L:12366742_12373582:+	FBgn0262475	un.aa	6841	asap	2	0	8	0	2	2	1	1	0	1	2	1	0.5	0.5	1	1
chr2L:12366786_12373582:+	FBgn0262475	un.aa	6797	asap	2	1	7	0	1	2	2	4	0	4	6	0.5	0.666667	-0.166667	1	1
chr2L:12370083_12373582:+	FBgn0262475	an	3500	asap	33	12	24	3	18	33	4	14	0	14	18	0.636364	0.777778	-0.141414	0.343143	1
chr2L:12370083_12385561:+	FBgn0262475	an	15479	asap	33	3	22	12	18	33	0	20	4	14	18	0.909091	1	-0.0909091	0.258824	0.924676
chr2L:12373320_12373582:+	FBgn0262475	un.aa	263	asap	29	2	33	0	27	29	0	13	0	13	13	0.931034	1	-0.0689655	1	1
chr2L:12374112_12385561:+	FBgn0262475	an	11450	asap	42	35	11	0	7	42	34	14	0	8	42	0.166667	0.190476	-0.0238095	1	1
chr2L:123795_123855:-	FBgn0025683	an	61	as	2660	2650	310	0	10	2660	3168	319	0	17	3185	0.0037594	0.00533752	-0.00157812	0.441193	1
chr2L:12385741_12389189:+	FBgn0262475	an	3449	asap	109	103	6	0	6	109	73	10	0	10	83	0.0550459	0.120482	-0.0654361	0.1197	0.772373
chr2L:12389671_12393390:+	FBgn0262475	an	3720	asap	67	14	26	36	17	67	17	43	54	20	91	0.791045	0.813187	-0.022142	1	1
chr2L:12389671_12393421:+	FBgn0262475	an	3751	asap	67	19	26	31	17	67	28	40	43	20	91	0.716418	0.692308	0.0241102	0.661086	1
chr2L:12389671_12395899:+	FBgn0262475	an	6229	asap	67	17	30	33	17	67	26	36	45	20	91	0.746269	0.714286	0.0319829	0.65205	1
chr2L:12393859_12395899:+	FBgn0262475	an	2041	asap	55	44	24	0	11	55	64	26	0	10	74	0.2	0.135135	0.0648649	0.344595	1
chr2L:12396041_12396292:+	FBgn0262475	an	252	asap	71	60	14	0	11	71	88	13	0	12	100	0.15493	0.12	0.0349296	0.506396	1
chr2L:12401364_12401423:+	FBgn0041195	an	60	con	1	1	0	0	0	1	1	4	0	4	5	0	0.8	-0.8	0.333333	1
[truncated: 63,536 more rows]
