# Supplementary material for: Design of RNA splicing analysis null models for post hoc filtering of Drosophila head RNA-Seq data with the splicing analysis kit (Spanki)
Source: BMC Bioinformatics. 2013 Nov 9;14:320. doi: 10.1186/1471-2105-14-320 (PMC3827500; doi:10.1186/1471-2105-14-320)
Supplement: Additional file 3 — Sex-differential results in wild-type heads. [file 1471-2105-14-320-S3.xls]

## Sheet: Description
Sex-differential results in wild-type heads
Note: Sample 1 is female heads, sample 2 is male heads
Tab: "all_events_raw"
This has the raw output for all splicing events
	Description of fields
	event_id	ASTAXXX identifier
	gene_id	Flybase geneid
	gene_name	Gene name
	transcript_id	Transcript ids that compose this pairwise event
	eventcode	Type of event (eg AltLE, alt donor, etc)
	structure	Standardized structure code, eg 1^2-,3^4-
	joinstring	Junctions that compose this event
	inc_sites	Number of inclusion 'sites'
	exc_sites	Number of exclusion 'sites'
	inc1	Total inclusion junction reads / inclusion sites (Females)
	exc1	Total Exclusion junction reads / exclusion sites (Females)
	psi1	Percent spliced-in (Females)
	inc2	Total inclusion junction reads / inclusion sites (Males)
	exc2	Total Exclusion junction reads / exclusion sites (Males)
	psi2	Percent spliced-in (Males)
	delta_psi	Female psi minus male psi
	abs(delta_psi)	Absolute value of delta_psi
	totalcovpersite1	Total coverage per site, females
	totalcovpersite2	Total coverage per site, males
	avgcovpersite	Average coverage per site (average of females and males)
	pval	Fisher exact test p-value
	qval	Benjamini-Hochberg corrected pval
	mintotal	Minimum total coverage per site, in either sex
	frep_pval	p-value for between biological replicate comparison (females)
	mrep_pval	p-value for between biological replicate comparison (males)
	minrep_pval	Minimum p-value, between replicate comparison
	Sorting
	Data are sorted by event_id
	The biggest sex differences are at the top ( > 0.30)
Tab: "sig_events"
Results for events where Benjamini-Hochberg adjusted p-value < 0.01
	Description of fields
	Same as "all_events_raw" above, with three additional filtering fields:
	Values that do not pass filter are shaded:
	diff_replicate-p	p-value between samples - minimum between-replicate p-value
		If this value is negative, then between-sample comparison is more different
	abs(delta-PSI)	Absolute value of delta-PSI
	Pass	Boolean (Y: yes, N: no)
	Remainder of columns are described above, same as 'all_events_raw'
	Sorting
	Events that pass filter are at the top, then sorted by delta-PSI

## Sheet: all_events_raw
event_id	gene_id	gene_name	transcript_id	eventcode	structure	joinstring	inc_sites	exc_sites	inc1	exc1	psi1	inc2	exc2	psi2	delta_psi	totalcovpersite1	totalcovpersite2	avgcovpersite	pval	qval
ASTA11615	FBgn0010482	l(2)01289	FBtr0086136/FBtr0301420/FBtr0301424,FBtr0301422	Unclassified	0,1-2^3-4^5-6^7-8^9-10^	chr2R:2620763_2625465:-;chr2R:2622417_2625465:-,chr2R:2622104_2622233:-,chr2R:2621898_2621959:-,chr2R:2621700_2621763:-,chr2R:2621448_2621518:-,chr2R:2620763_2621132:-	1	6	16	207.5	0.072	2	113.167	0.017	0.055	223.5	115.167	169.333	3.26964e-12	2.97593e-08
ASTA06994	FBgn0028341	l(1)G0232	FBtr0071407,FBtr0303559	AltFE	1(2^,3(4^	chrX:9532499_9534566:-;chrX:9532499_9532948:-	1	1	26	3	0.897	4	38	0.095	0.802	29	42	35.5	4.31607e-12	2.97593e-08
ASTA02793	FBgn0026147	CG16833	FBtr0300401/FBtr0304952,FBtr0300403/FBtr0304953	exonskip	0,1-2^	chr2L:10989875_10991058:+;chr2L:10989875_10989973:+,chr2L:10990784_10991058:+	1	2	31	50.5	0.38	29	56.5	0.339	0.041	81.5	85.5	83.5	8.69627e-12	3.99739e-08
ASTA05917	FBgn0052495	CG32495	FBtr0300977,FBtr0300975/FBtr0300979	exonskip	0,1-2^	chrX:17794862_17798642:+;chrX:17794862_17795775:+,chrX:17796123_17798642:+	1	2	53	188.5	0.219	38	273.5	0.122	0.097	241.5	311.5	276.5	1.28669e-11	4.43587e-08
ASTA06968	FBgn0004652	fru	FBtr0301284,FBtr0083640/FBtr0083642/FBtr0083644	Unclassified	1^3-4^,2^	chr3R:14289004_14340773:-,chr3R:14261513_14288988:-;chr3R:14261513_14339172:-	2	1	11	191	0.054	12	0	1	-0.946	202	12	107	1.81748e-11	5.0126e-08
ASTA02628	FBgn0005616	msl-2	FBtr0077571,FBtr0077570	retintron	0,1^2-	irt;chr2L:3465919_3466051:-	2	1	21.5	1	0.956	8.5	32	0.21	0.746	22.5	40.5	31.5	2.19496e-11	5.04475e-08
ASTA10115	FBgn0032151	nAcRalpha-30D	FBtr0079916/FBtr0303898,FBtr0079912	exonskip	0,1-2^	chr2L:9798306_9806443:-;chr2L:9802438_9806443:-,chr2L:9798306_9802350:-	1	2	27	19	0.587	56	20.5	0.732	-0.145	46	76.5	61.25	4.62788e-11	5.21799e-08
ASTA08844	FBgn0033382	Hydr1	FBtr0088580,FBtr0300180	Unclassified	1^3-4^,2^	chr2R:5020095_5020551:+,chr2R:5020853_5021103:+;chr2R:5020273_5021103:+	2	1	25	275	0.083	31.5	259	0.108	-0.025	300	290.5	295.25	6.42681e-11	5.21799e-08
ASTA10039	FBgn0261451	trol	FBtr0091965/FBtr0305158/FBtr0305160/FBtr0305162/FBtr0305164/FBtr0305168/FBtr0305169/FBtr0305170/FBtr0305172/FBtr0305173/FBtr0305174/FBtr0305175/FBtr0305176/FBtr0308587/FBtr0308588,FBtr0305161	exonskip	0,1-2^	chrX:2370063_2374766:-;chrX:2371843_2374766:-,chrX:2370063_2371509:-	1	2	105	45	0.7	163	44	0.787	-0.087	150	207	178.5	6.59408e-11	5.21799e-08
ASTA04371	FBgn0029933,FBgn0003659	CG14425,Sxl	FBtr0100203/FBtr0100207/FBtr0100208/FBtr0100210/FBtr0100212/FBtr0100572/FBtr0300771/FBtr0300838/FBtr0300842,FBtr0100211/FBtr0300839/FBtr0308242	exonskip	0,1-2^	chrX:6981693_6985706:-;chrX:6982783_6985706:-,chrX:6981693_6982610:-	1	2	129	3	0.977	1	134	0.007	0.97	132	135	133.5	6.8446e-11	5.21799e-08
ASTA00076	FBgn0260660	mp	FBtr0301106/FBtr0301107/FBtr0301958,FBtr0301109	skip2exons	0,1-2^3-4^	chr3L:7012999_7028071:+;chr3L:7012999_7027602:+,chr3L:7027639_7027734:+,chr3L:7027804_7028071:+	1	3	250	24.6667	0.91	279	21.6667	0.928	-0.018	274.667	300.667	287.667	8.21846e-11	5.21799e-08
ASTA04580	FBgn0004652	fru	FBtr0083641/FBtr0083643/FBtr0083645,FBtr0083640/FBtr0083642/FBtr0083644	altdonor	1^,2^	chr3R:14261513_14340773:-;chr3R:14261513_14339172:-	1	1	0	191	0	58	0	1	-1	191	58	124.5	8.71141e-11	5.21799e-08
ASTA09515	FBgn0001248	Idh	FBtr0114548,FBtr0076668	Unclassified	1-2^4-,3-	chr3L:8351816_8353892:-,chr3L:8351006_8351655:-;chr3L:8351036_8353892:-	2	1	132	8	0.943	344.5	10	0.972	-0.029	140	354.5	247.25	8.92413e-11	5.21799e-08
ASTA07810	FBgn0259214	PMCA	FBtr0304048,FBtr0300554/FBtr0300557/FBtr0304046/FBtr0304047	mutexcl	1-2^,3-4^	chr4:358174_363547:-,chr4:350055_358161:-;chr4:350966_363547:-,chr4:350055_350896:-	2	2	76.5	884	0.08	10	911.5	0.011	0.069	960.5	921.5	941	9.3256e-11	5.21799e-08
ASTA07455	FBgn0026147	CG16833	FBtr0300402,FBtr0300403/FBtr0304953	Unclassified	1^,2^3-4^	chr2L:10989871_10991058:+;chr2L:10989875_10989973:+,chr2L:10990784_10991058:+	1	2	64	50.5	0.559	79	56.5	0.583	-0.024	114.5	135.5	125	9.44466e-11	5.21799e-08
ASTA10083	FBgn0000504	dsx	FBtr0081760/FBtr0081761,FBtr0081759	AltLE	1-2),3-4^5-6)	chr3R:3761376_3761489:-;chr3R:3756410_3761489:-	1	1	149	1	0.993	6	105	0.054	0.939	150	111	130.5	9.65152e-11	5.21799e-08
ASTA03257	FBgn0053113	Rtnl1	FBtr0301538,FBtr0079042	AltFE	1(2^3-4^,5(6^	chr2L:4994995_5008180:-;chr2L:4994995_4997113:-	1	1	88	187	0.32	84	26	0.764	-0.444	275	110	192.5	9.72976e-11	5.21799e-08
ASTA05449	FBgn0053113	Rtnl1	FBtr0079042,FBtr0079043	AltFE	1(2^,3(4^	chr2L:4994995_4997113:-;chr2L:4994995_4995375:-	1	1	187	41	0.82	26	40	0.394	0.426	228	66	147	9.73597e-11	5.21799e-08
ASTA09361	FBgn0260657	CG42540	FBtr0301097,FBtr0301096	exonskip	0,1-2^	chr3L:4564550_4578759:+;chr3L:4564550_4577916:+,chr3L:4577953_4578759:+	1	2	182	79	0.697	182	92.5	0.663	0.034	261	274.5	267.75	9.80967e-11	5.21799e-08
ASTA03643	FBgn0003659	Sxl	FBtr0300841,FBtr0100210/FBtr0300842	Unclassified	1^5-6^,2^3-4^	chrX:6982783_6992033:-,chrX:6981693_6982610:-;chrX:6986156_6991977:-,chrX:6981693_6985706:-	2	2	2	64.5	0.03	117	0.5	0.996	-0.966	66.5	117.5	92	1.01734e-10	5.21799e-08
ASTA03834	FBgn0020389	Papss	FBtr0074885/FBtr0074886/FBtr0074887,FBtr0111108	exonskip	0,1-2^	chr3L:19838731_19851477:+;chr3L:19838731_19841269:+,chr3L:19841499_19851477:+	1	2	342	36.5	0.904	255	20	0.927	-0.023	378.5	275	326.75	1.02597e-10	5.21799e-08
ASTA11276	FBgn0259214	PMCA	FBtr0304048,FBtr0300559	AltLE	1-2^5-6),3-4)	chr4:358174_363547:-;chr4:355700_363547:-	1	1	132	278	0.322	0	244	0	0.322	410	244	327	1.03801e-10	5.21799e-08
ASTA06532	FBgn0030882	GS	FBtr0300970,FBtr0300972/FBtr0300973	exonskip	0,1-2^	chrX:17784707_17791220:+;chrX:17784707_17785620:+,chrX:17785968_17791220:+	1	2	16	62.5	0.204	32	90.5	0.261	-0.057	78.5	122.5	100.5	1.05958e-10	5.21799e-08
ASTA05580	FBgn0259923	Sep4	FBtr0074367,FBtr0074369	altdonor	1^,2^	chrX:16588405_16588983:-;chrX:16588405_16588650:-	1	1	35	42	0.455	122	10	0.924	-0.469	77	132	104.5	1.09937e-10	5.21799e-08
ASTA13141	FBgn0029933,FBgn0003659	CG14425,Sxl	FBtr0100203/FBtr0100207/FBtr0100208/FBtr0100210/FBtr0100212/FBtr0100572/FBtr0300771/FBtr0300838/FBtr0300842,FBtr0100201/FBtr0100206/FBtr0100214/FBtr0300843	exonskip	0,1-2^	chrX:6981693_6985706:-;chrX:6982801_6985706:-,chrX:6981693_6982610:-	1	2	129	4	0.97	1	157.5	0.006	0.964	133	158.5	145.75	1.12479e-10	5.21799e-08
ASTA06899	FBgn0005536	Mbs	FBtr0112851/FBtr0112852/FBtr0301472/FBtr0301473/FBtr0308212/FBtr0308213/FBtr0308214/FBtr0308215,FBtr0308216	exonskip	0,1-2^	chr3L:16056274_16056985:+;chr3L:16056274_16056398:+,chr3L:16056838_16056985:+	1	2	494	79.5	0.861	388	89	0.813	0.048	573.5	477	525.25	1.15637e-10	5.21799e-08
ASTA05065	FBgn0259214	PMCA	FBtr0300556,FBtr0304049	skip2exons	0,1-2^3-4^	chr4:350055_363547:-;chr4:358174_363547:-,chr4:350966_358161:-,chr4:350055_350896:-	1	3	102	560	0.154	108	517.667	0.173	-0.019	662	625.667	643.833	1.16738e-10	5.21799e-08
ASTA05839	FBgn0259214	PMCA	FBtr0300556,FBtr0304048	exonskip	0,1-2^	chr4:350055_363547:-;chr4:358174_363547:-,chr4:350055_358161:-	1	2	102	76.5	0.571	108	10	0.915	-0.344	178.5	118	148.25	1.19344e-10	5.21799e-08
ASTA12436	FBgn0004852	Ac76E	FBtr0074897,FBtr0304746	exonskip	0,1-2^	chr3L:19968576_19969190:+;chr3L:19968576_19968698:+,chr3L:19968714_19969190:+	1	2	103	155	0.399	96	9.5	0.91	-0.511	258	105.5	181.75	1.19839e-10	5.21799e-08
ASTA08203	FBgn0259240	Ten-a	FBtr0299859/FBtr0300202,FBtr0300203	skip2exons	0,1-2^3-4^	chrX:12091289_12167967:+;chrX:12091289_12098171:+,chrX:12098443_12123698:+,chrX:12124404_12167967:+	1	3	69	25.3333	0.731	52	27.3333	0.655	0.076	94.3333	79.3333	86.8333	1.22624e-10	5.21799e-08
ASTA02254	FBgn0000536	eas	FBtr0308619,FBtr0074211	Unclassified	1^3-4^5-6^,2^	chrX:16172581_16173738:+,chrX:16173862_16173941:+,chrX:16174025_16174918:+;chrX:16172649_16174918:+	3	1	55.3333	56	0.497	36.6667	41	0.472	0.025	111.333	77.6667	94.5	1.22752e-10	5.21799e-08
ASTA08919	FBgn0003741	tra	FBtr0100244,FBtr0075364	altacceptor	1-,2-	chr3L:16584031_16584103:-;chr3L:16583856_16584103:-	1	1	167	100	0.625	268	1	0.996	-0.371	267	269	268	1.28046e-10	5.21799e-08
ASTA06205	FBgn0261788	Ank2	FBtr0303110/FBtr0303111/FBtr0303114/FBtr0303116,FBtr0303115	exonskip	0,1-2^	chr3L:7654607_7655570:-;chr3L:7655357_7655570:-,chr3L:7654607_7655080:-	1	2	1342	28.5	0.979	1859	29	0.985	-0.006	1370.5	1888	1629.25	1.3328e-10	5.21799e-08
ASTA03334	FBgn0259214	PMCA	FBtr0304049,FBtr0300558/FBtr0304050	AltLE	1-2^4-5^7-8),3-6)	chr4:358174_363547:-;chr4:352629_363547:-	1	1	132	575	0.187	0	493	0	0.187	707	493	600	1.3622e-10	5.21799e-08
ASTA03081	FBgn0259214	PMCA	FBtr0304048,FBtr0300555	Unclassified	1-2^,3-4^5-6^	chr4:358174_363547:-,chr4:350055_358161:-;chr4:352629_363547:-,chr4:350966_352023:-,chr4:350055_350896:-	2	3	76.5	673	0.102	10	683	0.014	0.088	749.5	693	721.25	1.3622e-10	5.21799e-08
ASTA03441	FBgn0259214	PMCA	FBtr0304049,FBtr0300555	mutexcl	1-2^,3-4^	chr4:358174_363547:-,chr4:350966_358161:-;chr4:352629_363547:-,chr4:350966_352023:-	2	2	124.5	294	0.297	18.5	266.5	0.065	0.232	418.5	285	351.75	1.3622e-10	5.21799e-08
ASTA00941	FBgn0000536	eas	FBtr0074212,FBtr0308619	skip2exons	0,1-2^3-4^	chrX:16172581_16174918:+;chrX:16172581_16173738:+,chrX:16173862_16173941:+,chrX:16174025_16174918:+	1	3	216	55.3333	0.796	192	36.6667	0.84	-0.044	271.333	228.667	250	1.57384e-10	5.74826e-08
ASTA04720	FBgn0030362	regucalcin	FBtr0073576,FBtr0073578	AltFE	1(2^,3(4^	chrX:11908555_11910035:+;chrX:11909600_11910035:+	1	1	3432	72	0.979	2236	173	0.928	0.051	3504	2409	2956.5	1.63834e-10	5.74826e-08
ASTA00518	FBgn0000565	Eip71CD	FBtr0075552/FBtr0075553/FBtr0075554,FBtr0303531	AltFE	1(2^,3(4^	chr3L:15504270_15505271:+;chr3L:15504733_15505271:+	1	1	1471	91	0.942	777	124	0.862	0.08	1562	901	1231.5	1.6528e-10	5.74826e-08
ASTA08757	FBgn0053113	Rtnl1	FBtr0079040,FBtr0079042	AltFE	1(2^3-4^,5(6^	chr2L:4994995_5004613:-;chr2L:4994995_4997113:-	1	1	80	187	0.3	84	26	0.764	-0.464	267	110	188.5	1.66737e-10	5.74826e-08
ASTA07505	FBgn0029933,FBgn0003659	CG14425,Sxl	FBtr0300771/FBtr0300838/FBtr0300840,FBtr0100208/FBtr0100214/FBtr0100217/FBtr0100572	exonskip	0,1-2^	chrX:6973401_6978631:-;chrX:6975088_6978631:-,chrX:6973401_6975021:-	1	2	201	209	0.49	209	41.5	0.834	-0.344	410	250.5	330.25	1.78504e-10	5.94361e-08
ASTA13192	FBgn0053113	Rtnl1	FBtr0079044,FBtr0079042	AltFE	1(2^,3(4^	chr2L:4994995_4999224:-;chr2L:4994995_4997113:-	1	1	1150	187	0.86	1240	26	0.979	-0.119	1337	1266	1301.5	1.81024e-10	5.94361e-08
ASTA01267	FBgn0261722	fwe	FBtr0075542,FBtr0075543	exonskip	0,1-2^	chr3L:15803949_15806345:-;chr3L:15805342_15806345:-,chr3L:15803949_15804319:-	1	2	262	183.5	0.588	274	204	0.573	0.015	445.5	478	461.75	1.8698e-10	5.99639e-08
ASTA06439	FBgn0086674	Tango13	FBtr0113443,FBtr0073803	altdonor	1^,2^	chrX:13480088_13483954:+;chrX:13480126_13483954:+	1	1	222	141	0.612	41	130	0.24	0.372	363	171	267	1.94864e-10	6.02176e-08
ASTA09506	FBgn0261854	aPKC	FBtr0303429/FBtr0303431,FBtr0303437	exonskip	0,1-2^	chr2R:10834109_10834683:-;chr2R:10834325_10834683:-,chr2R:10834109_10834208:-	1	2	169	84	0.668	162	83	0.661	0.007	253	245	249	1.96504e-10	6.02176e-08
ASTA13475	FBgn0086675	fne	FBtr0306739/FBtr0308694,FBtr0306738	altdonor	1^,2^	chrX:12811848_12812609:+;chrX:12812047_12812609:+	1	1	34	134	0.202	175	29	0.858	-0.656	168	204	186	2.05845e-10	6.17087e-08
ASTA12394	FBgn0001248	Idh	FBtr0076667,FBtr0114548	exonskip	0,1-2^	chr3L:8351006_8353892:-;chr3L:8351816_8353892:-,chr3L:8351006_8351655:-	1	2	652	132	0.832	1138	344.5	0.768	0.064	784	1482.5	1133.25	2.23441e-10	6.55586e-08
ASTA08238	FBgn0003423	slgA	FBtr0077208,FBtr0077203/FBtr0077204/FBtr0077205/FBtr0077206	altdonor	1^,2^	chrX:21245487_21247146:+;chrX:21245768_21247146:+	1	1	266	99	0.729	427	48	0.899	-0.17	365	475	420	2.43758e-10	7.00297e-08
ASTA03713	FBgn0259682	CG42351	FBtr0299944,FBtr0299945/FBtr0304052	AltLE	1-2),3-4^5-6)	chr2R:14645483_14645535:-;chr2R:14645028_14645535:-	1	1	158	317	0.333	160	789	0.169	0.164	475	949	712	2.56909e-10	7.23015e-08
ASTA05095	FBgn0032820	fbp	FBtr0081321,FBtr0081322	exonskip	0,1-2^	chr2L:19762832_19764069:-;chr2L:19763498_19764069:-,chr2L:19762832_19763425:-	1	2	580	119	0.83	342	329.5	0.509	0.321	699	671.5	685.25	2.6331e-10	7.2621e-08
ASTA08114	FBgn0034860	CG9812	FBtr0072025,FBtr0306150	exonskip	0,1-2^	chr2R:19300657_19302019:-;chr2R:19301317_19302019:-,chr2R:19300657_19301055:-	1	2	5402	827	0.867	4444	272	0.942	-0.075	6229	4716	5472.5	2.75676e-10	7.45407e-08
ASTA02724	FBgn0027339	jim	FBtr0304985,FBtr0078581/FBtr0078582/FBtr0100184	Unclassified	1-4^,2-3^	chr3L:22792303_22792350:-,chr3L:22791579_22791898:-;chr3L:22792291_22792350:-,chr3L:22791579_22791901:-	2	2	186	167.5	0.526	202	157.5	0.562	-0.036	353.5	359.5	356.5	2.85567e-10	7.54747e-08
ASTA06843	FBgn0013988	Strn-Mlck	FBtr0302796,FBtr0087274/FBtr0087275/FBtr0087276/FBtr0302790/FBtr0302791/FBtr0302792/FBtr0302793/FBtr0302794	exonskip	0,1-2^	chr2R:11835112_11836312:-;chr2R:11836216_11836312:-,chr2R:11835112_11835509:-	1	2	359	479.5	0.428	265	587.5	0.311	0.117	838.5	852.5	845.5	2.95469e-10	7.54747e-08
ASTA09724	FBgn0035348	CG16758	FBtr0072964,FBtr0072963	exonskip	0,1-2^	chr3L:2500463_2503142:-;chr3L:2501142_2503142:-,chr3L:2500463_2501069:-	1	2	214	1994	0.097	261	5109	0.049	0.048	2208	5370	3789	2.9555e-10	7.54747e-08
ASTA10426	FBgn0036337	CG11255	FBtr0075895,FBtr0075896	AltFE	1(2^,3(4^	chr3L:13014658_13015537:-;chr3L:13014658_13014727:-	1	1	618	119	0.839	617	270	0.696	0.143	737	887	812	3.42067e-10	8.57655e-08
ASTA10058	FBgn0033188	CG1600	FBtr0088956,FBtr0088957	AltFE	1(2^,3(4^	chr2R:3415482_3420257:-;chr2R:3415482_3416532:-	1	1	391	1017	0.278	515	752	0.406	-0.128	1408	1267	1337.5	3.62506e-10	8.73582e-08
ASTA01109	FBgn0003942,FBgn0025366	Ip259,RpS27A	FBtr0080017,FBtr0080016	AltLE	1-2),3-4^5-6)	chr2L:10408387_10408738:+;chr2L:10408387_10409710:+	1	1	314	4003	0.073	399	2629	0.132	-0.059	4317	3028	3672.5	3.67325e-10	8.73582e-08
ASTA10908	FBgn0259682	CG42351	FBtr0299945/FBtr0304052,FBtr0299943/FBtr0304051	exonskip	0,1-2^	chr2R:14645028_14645535:-;chr2R:14645434_14645535:-,chr2R:14645028_14645127:-	1	2	317	735.5	0.301	789	661.5	0.544	-0.243	1052.5	1450.5	1251.5	3.67424e-10	8.73582e-08
ASTA09400	FBgn0014391	sun	FBtr0074176,FBtr0074177	exonskip	0,1-2^	chrX:15742038_15742918:-;chrX:15742381_15742918:-,chrX:15742038_15742330:-	1	2	3255	419	0.886	4156	280	0.937	-0.051	3674	4436	4055	3.7985e-10	8.87819e-08
ASTA06316	FBgn0004652	fru	FBtr0083641/FBtr0083643/FBtr0083645,FBtr0301284	exonskip	0,1-2^	chr3R:14261513_14340773:-;chr3R:14289004_14340773:-,chr3R:14261513_14288988:-	1	2	0	11	0	58	12	0.829	-0.829	11	70	40.5	4.0935e-10	9.40823e-08
ASTA04035	FBgn0010415	Sdc	FBtr0071705/FBtr0071707/FBtr0305897,FBtr0273207	Unclassified	1^,2^3-4^	chr2R:17282551_17286679:-;chr2R:17286008_17286391:-,chr2R:17282551_17285569:-	1	2	788	315.5	0.714	1312	315	0.806	-0.092	1103.5	1627	1365.25	4.2355e-10	9.575e-08
ASTA00621	FBgn0038147	CCHa2	FBtr0082762,FBtr0303262	AltFE	1(2^,3(4^	chr3R:9217668_9220782:-;chr3R:9217668_9218552:-	1	1	69	1888	0.035	863	4643	0.157	-0.122	1957	5506	3731.5	4.60396e-10	1.02401e-07
ASTA01553	FBgn0005278	Sam-S	FBtr0089431/FBtr0089435/FBtr0089436,FBtr0089429/FBtr0089430/FBtr0089432/FBtr0089433/FBtr0089434/FBtr0089437	mutexcl	1-2^,3-4^	chr2L:110878_111004:+,chr2L:111118_112689:+;chr2L:110878_111906:+,chr2L:112020_112689:+	2	2	1103.5	713	0.607	871	857.5	0.504	0.103	1816.5	1728.5	1772.5	4.99436e-10	1.07613e-07
ASTA12643	FBgn0005278	Sam-S	FBtr0089429/FBtr0089430/FBtr0089432/FBtr0089433/FBtr0089434/FBtr0089437,FBtr0089428	exonskip	0,1-2^	chr2L:110878_111906:+;chr2L:110878_111004:+,chr2L:111118_111906:+	1	2	547	453.5	0.547	728	372.5	0.662	-0.115	1000.5	1100.5	1050.5	4.99436e-10	1.07613e-07
ASTA11488	FBgn0003721	Tm1	FBtr0089960/FBtr0089968,FBtr0089961/FBtr0089962/FBtr0089963	AltLE	1-2^5-6^7-8^9-10^11-12^13-14),3-4)	chr3R:11120969_11121148:+;chr3R:11120969_11122312:+	1	1	307	740	0.293	356	462	0.435	-0.142	1047	818	932.5	5.45011e-10	1.13874e-07
ASTA11807	FBgn0003721	Tm1	FBtr0089960/FBtr0089968/FBtr0301960/FBtr0305656,FBtr0089957/FBtr0089959/FBtr0089964/FBtr0089965/FBtr0089967/FBtr0301959/FBtr0305654	Unclassified	1-2^7-8^,3-4^5-6^	chr3R:11120969_11121148:+,chr3R:11121267_11125831:+,chr3R:11125903_11126468:+;chr3R:11120969_11122312:+,chr3R:11122431_11124998:+,chr3R:11125070_11126468:+	3	3	656	1564.33	0.295	744.333	1083.67	0.407	-0.112	2220.33	1828	2024.17	5.45011e-10	1.13874e-07
ASTA06045	FBgn0261015	Pif1A	FBtr0301878,FBtr0304159/FBtr0304160	exonskip	0,1-2^	chr3R:4619090_4622426:-;chr3R:4619814_4622426:-,chr3R:4619090_4619699:-	1	2	2608	1081	0.707	3686	824.5	0.817	-0.11	3689	4510.5	4099.75	5.98253e-10	1.2183e-07
ASTA05380	FBgn0004169	up	FBtr0100563/FBtr0301922/FBtr0301923/FBtr0308233/FBtr0308234,FBtr0073851/FBtr0073852/FBtr0073853/FBtr0100561/FBtr0301919/FBtr0301920/FBtr0301921	altdonor	1^,2^	chrX:13489572_13490411:-;chrX:13489572_13490408:-	1	1	2218	1475	0.601	1079	1093	0.497	0.104	3693	2172	2932.5	6.00756e-10	1.2183e-07
ASTA13299	FBgn0000064	Ald	FBtr0085001/FBtr0306657,FBtr0084994/FBtr0084995/FBtr0084999	AltLE	1-2),3-4)	chr3R:22082030_22082654:-;chr3R:22081154_22082654:-	1	1	1213	4286	0.221	896	5155	0.148	0.073	5499	6051	5775	6.46735e-10	1.29253e-07
ASTA09110	FBgn0034638	CG10433	FBtr0071691,FBtr0071690	altacceptor	1-,2-	chr2R:17493866_17493972:-;chr2R:17493699_17493972:-	1	1	4385	3137	0.583	5414	2892	0.652	-0.069	7522	8306	7914	9.71162e-10	1.91319e-07
ASTA02242	FBgn0259214	PMCA	FBtr0300554/FBtr0300557/FBtr0304046/FBtr0304047,FBtr0304049	exonskip	0,1-2^	chr4:350966_363547:-;chr4:358174_363547:-,chr4:350966_358161:-	1	2	337	124.5	0.73	307	18.5	0.943	-0.213	461.5	325.5	393.5	9.92714e-10	1.9281e-07
ASTA07167	FBgn0032005	Snx6	FBtr0079631,FBtr0306170	exonskip	0,1-2^	chr2L:8218680_8219115:-;chr2L:8218872_8219115:-,chr2L:8218680_8218853:-	1	2	297	25	0.922	238	129.5	0.648	0.274	322	367.5	344.75	1.71738e-09	3.28926e-07
ASTA06749	FBgn0003721	Tm1	FBtr0089960/FBtr0089968,FBtr0089964/FBtr0089965/FBtr0089967/FBtr0301959/FBtr0301960/FBtr0305654	AltLE	1-2),3-4)	chr3R:11128945_11129362:+;chr3R:11128945_11133311:+	1	1	291	2492	0.105	355	1837	0.162	-0.057	2783	2192	2487.5	3.1295e-09	5.91176e-07
ASTA11997	FBgn0038294	Mf	FBtr0302145,FBtr0083033	AltLE	1-2),3-4^5-6)	chr3R:10998786_10999858:-;chr3R:10998553_10999858:-	1	1	49	2050	0.023	90	1343	0.063	-0.04	2099	1433	1766	5.47625e-09	1.02051e-06
ASTA13560	FBgn0000565	Eip71CD	FBtr0075552,FBtr0075553/FBtr0303531	retintron	0,1^2-	irt;chr3L:15505466_15505575:+	2	1	131.5	1237	0.096	35	721	0.046	0.05	1368.5	756	1062.25	8.02724e-09	1.47594e-06
ASTA03636	FBgn0010352	Nc73EF	FBtr0075263/FBtr0075264/FBtr0075266/FBtr0075267/FBtr0075268/FBtr0075269,FBtr0112860	exonskip	0,1-2^	chr3L:16958079_16960481:+;chr3L:16958079_16959167:+,chr3L:16959459_16960481:+	1	2	1443	524	0.734	1292	631	0.672	0.062	1967	1923	1945	1.6372e-08	2.97066e-06
ASTA06818	FBgn0003447	sn	FBtr0071101,FBtr0301677	Unclassified	1^3-4^,2^	chrX:7863795_7864051:+,chrX:7864405_7876403:+;chrX:7864014_7876403:+	2	1	561.5	0	1	542	3	0.994	0.006	561.5	545	553.25	1.68111e-08	3.01072e-06
ASTA06065	FBgn0003392	shi	FBtr0074122/FBtr0074123,FBtr0074118/FBtr0301594/FBtr0301597	AltFE	1(3^,2(4^	chrX:15786285_15786860:+;chrX:15786474_15786860:+	1	1	362	222	0.62	313	365	0.462	0.158	584	678	631	2.01738e-08	3.56662e-06
ASTA11619	FBgn0051363	Jupiter	FBtr0082452/FBtr0082455/FBtr0082456,FBtr0082453/FBtr0082454	exonskip	0,1-2^	chr3R:7418347_7419354:-;chr3R:7419077_7419354:-,chr3R:7418347_7419043:-	1	2	323	357.5	0.475	262	514.5	0.337	0.138	680.5	776.5	728.5	2.4755e-08	4.32116e-06
ASTA08787	FBgn0039890	CG2316	FBtr0089151,FBtr0089149	exonskip	0,1-2^	chr4:210688_213969:-;chr4:212013_213969:-,chr4:210688_211934:-	1	2	10	74	0.119	9	67	0.118	0.001	84	76	80	3.92161e-08	6.75988e-06
ASTA09149	FBgn0003429	slo	FBtr0084683/FBtr0084684/FBtr0084685/FBtr0100622/FBtr0100623/FBtr0100624/FBtr0100627/FBtr0100629/FBtr0100631/FBtr0100632/FBtr0100633/FBtr0100635/FBtr0100636/FBtr0100637/FBtr0100638,FBtr0100634/FBtr0301581/FBtr0301582	exonskip	0,1-2^	chr3R:20529030_20531273:+;chr3R:20529030_20529612:+,chr3R:20529679_20531273:+	1	2	332	397	0.455	581	433.5	0.573	-0.118	729	1014.5	871.75	4.20474e-08	7.15844e-06
ASTA02906	FBgn0039114	Lsd-1	FBtr0084456/FBtr0084457,FBtr0084455	exonskip	0,1-2^	chr3R:19590682_19591233:+;chr3R:19590682_19590822:+,chr3R:19590901_19591233:+	1	2	3252	191	0.945	6150	215.5	0.966	-0.021	3443	6365.5	4904.25	4.37294e-08	7.35401e-06
ASTA09407	FBgn0261551	CG42669	FBtr0302674,FBtr0302675	AltFE	1(2^,3(4^	chr3L:2461269_2463056:+;chr3L:2462985_2463056:+	1	1	570	89	0.865	765	43	0.947	-0.082	659	808	733.5	6.67649e-08	1.10926e-05
ASTA05494	FBgn0003447	sn	FBtr0301676,FBtr0301677	Unclassified	1^3-4^,2^	chrX:7863795_7864018:+,chrX:7864405_7876403:+;chrX:7864014_7876403:+	2	1	561.5	0	1	543	3	0.995	0.005	561.5	546	553.75	8.36092e-08	1.37259e-05
ASTA04218	FBgn0001128	Gpdh	FBtr0079146,FBtr0079147	AltLE	1-2),3-4)	chr2L:5947333_5947856:+;chr2L:5947333_5948406:+	1	1	390	999	0.281	353	1419	0.199	0.082	1389	1772	1580.5	9.64203e-08	1.56428e-05
ASTA03412	FBgn0052549	CG32549	FBtr0074575,FBtr0074574	exonskip	0,1-2^	chrX:18302893_18303916:-;chrX:18303212_18303916:-,chrX:18302893_18303082:-	1	2	239	12.5	0.95	268	15.5	0.945	0.005	251.5	283.5	267.5	1.13259e-07	1.81609e-05
ASTA11254	FBgn0261617	nej	FBtr0302722,FBtr0071402/FBtr0302723	altacceptor	1-,2-	chrX:9575243_9575306:-;chrX:9575225_9575306:-	1	1	34	247	0.121	1	194	0.005	0.116	281	195	238	1.30207e-07	2.06385e-05
ASTA00859	FBgn0030574	CG9413	FBtr0073943,FBtr0073944	AltFE	1(2^,3(4^	chrX:14485122_14496494:-;chrX:14485122_14485352:-	1	1	302	116	0.722	220	183	0.546	0.176	418	403	410.5	1.63298e-07	2.55895e-05
ASTA13275	FBgn0030693	CG8974	FBtr0074188,FBtr0074185	Unclassified	1^,2^3-4^5-6^	chrX:15689135_15690034:-;chrX:15689609_15689921:-,chrX:15689450_15689519:-,chrX:15689135_15689193:-	1	3	119	45.6667	0.723	123	16	0.885	-0.162	164.667	139	151.833	1.92965e-07	2.98987e-05
ASTA04216	FBgn0004907	14-3-3zeta	FBtr0088414/FBtr0088415/FBtr0100183,FBtr0088416/FBtr0088419	mutexcl	1-2^,3-4^	chr2R:5993331_5993445:+,chr2R:5993610_5994971:+;chr2R:5993331_5994138:+,chr2R:5994303_5994971:+	2	2	5160	261.5	0.952	5970.5	216.5	0.965	-0.013	5421.5	6187	5804.25	2.59352e-07	3.97385e-05
ASTA10229	FBgn0023531	CG32809	FBtr0089814/FBtr0089815/FBtr0308321/FBtr0308324,FBtr0308323	exonskip	0,1-2^	chrX:1578779_1579679:-;chrX:1579313_1579679:-,chrX:1578779_1579219:-	1	2	259	10	0.963	380	10	0.974	-0.011	269	390	329.5	2.85353e-07	4.32419e-05
ASTA02420	FBgn0083228	Frq2	FBtr0301627,FBtr0074546	Unclassified	1^2-4^,3^	chrX:18080283_18080419:+,chrX:18080535_18086363:+;chrX:18080473_18086363:+	2	1	36.5	53	0.408	35.5	110	0.244	0.164	89.5	145.5	117.5	3.16341e-07	4.74167e-05
ASTA03094	FBgn0004028	wupA	FBtr0074520/FBtr0308237,FBtr0074521	mutexcl	1-2^,3-4^	chrX:18006696_18007290:-,chrX:18000965_18006594:-;chrX:18006072_18007290:-,chrX:18000965_18005970:-	2	2	233	655	0.262	229	401	0.363	-0.101	888	630	759	3.49819e-07	5.1871e-05
ASTA03122	FBgn0003721	Tm1	FBtr0089957/FBtr0089959/FBtr0089964/FBtr0089965/FBtr0089967/FBtr0301959/FBtr0301960/FBtr0305654/FBtr0305656,FBtr0089960/FBtr0089968	mutexcl	1-2^,3-4^	chr3R:11126545_11126732:+,chr3R:11126796_11128874:+;chr3R:11126545_11127345:+,chr3R:11127409_11128874:+	2	2	3334.5	155	0.956	2670.5	195.5	0.932	0.024	3489.5	2866	3177.75	3.97958e-07	5.83813e-05
ASTA11565	FBgn0005278	Sam-S	FBtr0089428/FBtr0089429/FBtr0308091,FBtr0089432/FBtr0089433/FBtr0089435	AltFE	1(2^,3(4^	chr2L:107839_108587:+;chr2L:108227_108587:+	1	1	869	467	0.65	771	618	0.555	0.095	1336	1389	1362.5	4.33576e-07	6.25672e-05
ASTA07134	FBgn0033669	CG8979	FBtr0088051,FBtr0088052	exonskip	0,1-2^	chr2R:7855985_7856244:-;chr2R:7856137_7856244:-,chr2R:7855985_7856051:-	1	2	115	12.5	0.902	213	25.5	0.893	0.009	127.5	238.5	183	4.37772e-07	6.25672e-05
ASTA12080	FBgn0020503	CLIP-190	FBtr0080975/FBtr0080976/FBtr0290261/FBtr0290262/FBtr0290263/FBtr0301440/FBtr0301441/FBtr0301442,FBtr0080977	skip2exons	0,1-2^3-4^	chr2L:17394493_17400395:+;chr2L:17394493_17398596:+,chr2L:17398717_17398853:+,chr2L:17398896_17400395:+	1	3	1105	369.333	0.749	1331	312	0.81	-0.061	1474.33	1643	1558.67	4.40103e-07	6.25672e-05
ASTA10007	FBgn0031037	CG14207	FBtr0074733,FBtr0074734	exonskip	0,1-2^	chrX:19499716_19504413:+;chrX:19499716_19503495:+,chrX:19503523_19504413:+	1	2	2550	468.5	0.845	2066	560	0.787	0.058	3018.5	2626	2822.25	4.89257e-07	6.88454e-05
ASTA10595	FBgn0259238	CG42336	FBtr0299853,FBtr0303157	exonskip	0,1-2^	chr2R:7182291_7184766:-;chr2R:7183391_7184766:-,chr2R:7182291_7182998:-	1	2	334	320.5	0.51	282	179	0.612	-0.102	654.5	461	557.75	6.37107e-07	8.81485e-05
ASTA11621	FBgn0016917	Stat92E	FBtr0089486/FBtr0100457,FBtr0089484/FBtr0089485/FBtr0089487	altacceptor	1-,2-	chr3R:16365079_16365121:-;chr3R:16365058_16365121:-	1	1	585	743	0.441	826	721	0.534	-0.093	1328	1547	1437.5	6.39221e-07	8.81485e-05
ASTA07375	FBgn0014863	Mlp84B	FBtr0081616,FBtr0081617	AltFE	1(2^,3(4^	chr3R:2941561_2943372:-;chr3R:2941561_2942373:-	1	1	346	121	0.741	142	113	0.557	0.184	467	255	361	8.0327e-07	0.000109674
ASTA00863	FBgn0015546	spel1	FBtr0100661,FBtr0080630	retintron	0,1^2-	irt;chr2L:14364606_14364681:+	2	1	4.5	65	0.065	28	67	0.295	-0.23	69.5	95	82.25	8.35184e-07	0.000112914
ASTA03949	FBgn0003429	slo	FBtr0100631,FBtr0100629	skip2exons	0,1-2^3-4^	chr3R:20525149_20528742:+;chr3R:20525149_20526427:+,chr3R:20526452_20527809:+,chr3R:20527885_20528742:+	1	3	49	106	0.316	137	116	0.542	-0.226	155	253	204	8.95335e-07	0.000119871
ASTA07787	FBgn0039349	Ssadh	FBtr0100571,FBtr0100570	altdon_altacc	1^3-,2^4-	chr3R:21452386_21452464:-;chr3R:21452368_21452453:-	1	1	0	300	0	31	490	0.06	-0.06	300	521	410.5	9.33421e-07	0.000123768
ASTA05208	FBgn0027608	CG2082	FBtr0078672/FBtr0078674/FBtr0300907/FBtr0300909/FBtr0300910/FBtr0300911/FBtr0300913,FBtr0300912	altdonor	1^,2^	chr3R:1588478_1602673:-;chr3R:1588478_1602646:-	1	1	202	156	0.564	324	120	0.73	-0.166	358	444	401	1.11146e-06	0.000144618
ASTA00473	FBgn0085390	Dgk	FBtr0112580,FBtr0308589	exonskip	0,1-2^	chr2R:3738558_3740910:-;chr2R:3739852_3740910:-,chr2R:3738558_3739770:-	1	2	100	18.5	0.844	147	20.5	0.878	-0.034	118.5	167.5	143	1.11433e-06	0.000144618
ASTA10304	FBgn0051363	Jupiter	FBtr0082452/FBtr0082453/FBtr0082454/FBtr0082455,FBtr0082456	exonskip	0,1-2^	chr3R:7417030_7418088:-;chr3R:7417735_7418088:-,chr3R:7417030_7417716:-	1	2	226	489	0.316	188	751.5	0.2	0.116	715	939.5	827.25	1.12213e-06	0.000144618
ASTA08540	FBgn0002579	RpL36	FBtr0070155,FBtr0070156	AltFE	1(3^,2(4^	chrX:522912_523414:-;chrX:522912_523360:-	1	1	1002	2378	0.296	935	2875	0.245	0.051	3380	3810	3595	1.23995e-06	0.000158324
ASTA08068	FBgn0004907	14-3-3zeta	FBtr0088412/FBtr0088413/FBtr0088417/FBtr0088418/FBtr0100182,FBtr0088416/FBtr0088419	mutexcl	1-2^,3-4^	chr2R:5993331_5993793:+,chr2R:5993958_5994971:+;chr2R:5993331_5994138:+,chr2R:5994303_5994971:+	2	2	2260	261.5	0.896	2473	216.5	0.92	-0.024	2521.5	2689.5	2605.5	1.29048e-06	0.000163264
ASTA09716	FBgn0035438	PHGPx	FBtr0073066,FBtr0073067	AltFE	1(4^,2(3^	chr3L:3326713_3327859:+;chr3L:3326368_3327859:+	1	1	525	2273	0.188	451	2736	0.142	0.046	2798	3187	2992.5	1.52494e-06	0.000191172
ASTA02323	FBgn0013305	Nmda1	FBtr0089878,FBtr0089877	Unclassified	1-,2-3^4-	chr2R:8766728_8767193:-;chr2R:8766652_8767193:-,chr2R:8766216_8766556:-	1	2	494	251	0.663	643	479.5	0.573	0.09	745	1122.5	933.75	2.38092e-06	0.00029315
ASTA04571	FBgn0013305	Nmda1	FBtr0089876,FBtr0089877	mutexcl	1-2^,3-4^	chr2R:8766728_8767193:-,chr2R:8766216_8766701:-;chr2R:8766652_8767193:-,chr2R:8766216_8766556:-	2	2	390.5	251	0.609	509.5	479.5	0.515	0.094	641.5	989	815.25	2.38092e-06	0.00029315
ASTA06819	FBgn0030976	CG7378	FBtr0074649,FBtr0113004	exonskip	0,1-2^	chrX:18794994_18801531:+;chrX:18794994_18800107:+,chrX:18800168_18801531:+	1	2	1069	294.5	0.784	1338	264	0.835	-0.051	1363.5	1602	1482.75	2.78731e-06	0.00034015
ASTA10531	FBgn0030685	Graf	FBtr0074194,FBtr0074197	Unclassified	1^,2^3-4^	chrX:15652351_15654499:-;chrX:15654228_15654284:-,chrX:15652351_15654157:-	1	2	12	21.5	0.358	17	14.5	0.54	-0.182	33.5	31.5	32.5	3.38512e-06	0.000409481
ASTA03457	FBgn0005536	Mbs	FBtr0112851/FBtr0112852/FBtr0301472/FBtr0301473/FBtr0308212/FBtr0308213/FBtr0308214/FBtr0308215,FBtr0301575	exonskip	0,1-2^	chr3L:16056274_16056985:+;chr3L:16056274_16056642:+,chr3L:16056838_16056985:+	1	2	494	110.5	0.817	388	141	0.733	0.084	604.5	529	566.75	3.42823e-06	0.00041109
ASTA09218	FBgn0032497	CG6043	FBtr0113039,FBtr0302141/FBtr0305067/FBtr0305068	AltFE	1(2^,3(4^	chr2L:13261693_13271295:+;chr2L:13267973_13271295:+	1	1	842	110	0.884	453	117	0.795	0.089	952	570	761	3.53599e-06	0.000420356
ASTA08917	FBgn0030693	CG8974	FBtr0074185,FBtr0074186	Unclassified	1^3-4^5-6^,2^	chrX:15689609_15689921:-,chrX:15689450_15689519:-,chrX:15689135_15689193:-;chrX:15689135_15689842:-	3	1	45.6667	114	0.286	16	108	0.129	0.157	159.667	124	141.833	3.62631e-06	0.000427408
ASTA04916	FBgn0259923	Sep4	FBtr0074365,FBtr0074369	AltFE	1(3^,2(4^	chrX:16588405_16589150:-;chrX:16588405_16588650:-	1	1	5	42	0.106	17	10	0.63	-0.524	47	27	37	3.78594e-06	0.000442442
ASTA03873	FBgn0001248	Idh	FBtr0076667,FBtr0076670	AltFE	1(2^,3(4^5-6^	chr3L:8351006_8353892:-;chr3L:8351006_8351655:-	1	1	652	264	0.712	1138	688	0.623	0.089	916	1826	1371	4.27397e-06	0.000495277
ASTA04237	FBgn0001098	Gdh	FBtr0089497,FBtr0089496/FBtr0089498	exonskip	0,1-2^	chr3R:19762368_19763144:-;chr3R:19762742_19763144:-,chr3R:19762368_19762702:-	1	2	1133	399	0.74	1796	451	0.799	-0.059	1532	2247	1889.5	4.41942e-06	0.000507865
ASTA10147	FBgn0002921	Atpalpha	FBtr0089509/FBtr0089514/FBtr0089515/FBtr0300191,FBtr0089512	AltFE	1(2^,3(4^	chr3R:16774552_16786447:+;chr3R:16783890_16786447:+	1	1	343	435	0.441	617	508	0.548	-0.107	778	1125	951.5	4.77753e-06	0.00054448
ASTA07818	FBgn0025637	skpA	FBtr0070126,FBtr0070127	AltFE	1(3^,2(4^	chrX:550523_551131:+;chrX:550638_551131:+	1	1	1563	335	0.823	1321	413	0.762	0.061	1898	1734	1816	4.99077e-06	0.000564121
ASTA01763	FBgn0036211	CG5946	FBtr0302136,FBtr0076079/FBtr0110868	AltFE	1(2^,3(4^	chr3L:11812008_11814933:-;chr3L:11812008_11812920:-	1	1	509	271	0.653	629	518	0.548	0.105	780	1147	963.5	5.75414e-06	0.000645119
ASTA10615	FBgn0039349	Ssadh	FBtr0100571,FBtr0100569	altdon_altacc	1^3-,2^4-	chr3R:21452386_21452464:-;chr3R:21452371_21452453:-	1	1	0	102	0	31	185	0.144	-0.144	102	216	159	6.23644e-06	0.000693553
ASTA13584	FBgn0041789	Pax	FBtr0081214,FBtr0081210/FBtr0081211/FBtr0081212/FBtr0081213/FBtr0100449/FBtr0306598/FBtr0306599	AltLE	1-2),3-4)	chr2L:19403717_19403998:-;chr2L:19401373_19403998:-	1	1	455	285	0.615	269	281	0.489	0.126	740	550	645	7.3334e-06	0.000809021
ASTA09023	FBgn0040532	CG8369	FBtr0305188,FBtr0081920	retintron	0,1^2-	irt;chr3R:4647848_4648190:+	2	1	141.5	7437	0.019	150	11519	0.013	0.006	7578.5	11669	9623.75	7.40245e-06	0.000810157
ASTA03367	FBgn0004587	B52	FBtr0082801/FBtr0082802/FBtr0082806/FBtr0308195/FBtr0308196/FBtr0308197,FBtr0082803	exonskip	0,1-2^	chr3R:9488774_9491174:+;chr3R:9488774_9489176:+,chr3R:9490657_9491174:+	1	2	699	1221.5	0.364	808	1079	0.428	-0.064	1920.5	1887	1903.75	9.11159e-06	0.000981632
ASTA01821	FBgn0004587	B52	FBtr0300586,FBtr0082801/FBtr0082802/FBtr0082806/FBtr0308195/FBtr0308196/FBtr0308197	altacceptor	1-,2-	chr3R:9488774_9489176:+;chr3R:9488774_9491174:+	1	1	778	699	0.527	646	808	0.444	0.083	1477	1454	1465.5	9.11159e-06	0.000981632
ASTA04501	FBgn0261451	trol	FBtr0091965/FBtr0305159/FBtr0305160/FBtr0305161/FBtr0305162/FBtr0305164/FBtr0305168/FBtr0305169/FBtr0305170/FBtr0305172/FBtr0305173/FBtr0305174/FBtr0305175/FBtr0305176/FBtr0308586/FBtr0308587/FBtr0308588,FBtr0305158	exonskip	0,1-2^	chrX:2378793_2380959:-;chrX:2380276_2380959:-,chrX:2378793_2380089:-	1	2	252	55.5	0.82	295	90	0.766	0.054	307.5	385	346.25	1.00465e-05	0.00107396
ASTA09980	FBgn0010434	cora	FBtr0086509/FBtr0301279,FBtr0086508	exonskip	0,1-2^	chr2R:15124569_15125656:+;chr2R:15124569_15124844:+,chr2R:15124947_15125656:+	1	2	720	51.5	0.933	687	88.5	0.886	0.047	771.5	775.5	773.5	1.09348e-05	0.00115993
ASTA05210	FBgn0025777	homer	FBtr0079306/FBtr0110778,FBtr0079307	AltFE	1(2^,3(4^	chr2L:6722431_6723192:-;chr2L:6722431_6722796:-	1	1	131	158	0.453	240	144	0.625	-0.172	289	384	336.5	1.12025e-05	0.00117926
ASTA10068	FBgn0015371	chn	FBtr0305217,FBtr0305213/FBtr0305214/FBtr0305215	altacceptor	1-,2-	chr2R:11027601_11027882:+;chr2R:11027601_11027975:+	1	1	14	456	0.03	42	370	0.102	-0.072	470	412	441	1.17982e-05	0.00123256
ASTA09323	FBgn0023479	Tequila	FBtr0076525,FBtr0301910	Unclassified	0,1-2^3-4^5-6^7-8^9-10^11-12^13-14^15-16^17-18^	chr3L:9068723_9080948:+;chr3L:9068723_9068771:+,chr3L:9068967_9069119:+,chr3L:9069366_9069418:+,chr3L:9069896_9069957:+,chr3L:9070078_9077585:+,chr3L:9078020_9078157:+,chr3L:9078401_9078448:+,chr3L:9078930_9078987:+,chr3L:9080368_9080423:+,chr3L:9080889_9080948:+	1	10	150	53.1	0.739	337	55.5	0.859	-0.12	203.1	392.5	297.8	1.21199e-05	0.00123803
ASTA12357	FBgn0023479	Tequila	FBtr0076525,FBtr0076526	Unclassified	0,1-2^3-4^5-6^7-8^9-10^11-12^13-14^15-16^17-18^	chr3L:9068723_9080948:+;chr3L:9068723_9068771:+,chr3L:9068967_9069119:+,chr3L:9069366_9069418:+,chr3L:9069896_9069957:+,chr3L:9070061_9077585:+,chr3L:9078020_9078157:+,chr3L:9078401_9078464:+,chr3L:9078930_9078987:+,chr3L:9080368_9080423:+,chr3L:9080889_9080948:+	1	10	150	53.2	0.738	337	55.8	0.858	-0.12	203.2	392.8	298	1.21199e-05	0.00123803
ASTA09366	FBgn0023479	Tequila	FBtr0076527,FBtr0076525	AltLE	1-2^3-4^5-6^7-8),9-10^11-12^13-14^15-16^17-18^19-20^21-22)	chr3L:9068723_9068771:+;chr3L:9068723_9080948:+	1	1	103	150	0.407	110	337	0.246	0.161	253	447	350	1.21199e-05	0.00123803
ASTA00127	FBgn0028985	Spn4	FBtr0086198/FBtr0086201,FBtr0086203/FBtr0086204	AltLE	1-2),3-4)	chr2R:2764032_2764725:-;chr2R:2763624_2764725:-	1	1	193	82	0.702	171	154	0.526	0.176	275	325	300	1.24539e-05	0.00126279
ASTA09951	FBgn0083919	Zasp52	FBtr0100387/FBtr0302163,FBtr0100388/FBtr0111048	exonskip	0,1-2^	chr2R:11661472_11664682:-;chr2R:11662263_11664682:-,chr2R:11661472_11661932:-	1	2	279	353	0.441	170	340	0.333	0.108	632	510	571	1.53776e-05	0.00153866
ASTA08980	FBgn0039358	CG5028	FBtr0084901/FBtr0113292,FBtr0113290	AltLE	1-2),3-4)	chr3R:21508154_21508779:+;chr3R:21508154_21509194:+	1	1	598	626	0.489	742	548	0.575	-0.086	1224	1290	1257	1.55093e-05	0.00153866
ASTA08996	FBgn0039358	CG5028	FBtr0113290,FBtr0113289	exonskip	0,1-2^	chr3R:21508154_21509194:+;chr3R:21508154_21508779:+,chr3R:21509106_21509194:+	1	2	626	700.5	0.472	548	818.5	0.401	0.071	1326.5	1366.5	1346.5	1.55093e-05	0.00153866
ASTA04224	FBgn0027561	CG18659	FBtr0302498,FBtr0088626/FBtr0302497/FBtr0306381	exonskip	0,1-2^	chr2R:5011651_5013055:-;chr2R:5012726_5013055:-,chr2R:5011651_5012248:-	1	2	121	76.5	0.613	212	58.5	0.784	-0.171	197.5	270.5	234	1.68992e-05	0.00166457
ASTA12409	FBgn0011225	jar	FBtr0084636/FBtr0301367/FBtr0301370/FBtr0301371,FBtr0301368	exonskip	0,1-2^	chr3R:20079847_20080355:-;chr3R:20080171_20080355:-,chr3R:20079847_20080125:-	1	2	156	761.5	0.17	122	1037.5	0.105	0.065	917.5	1159.5	1038.5	1.71869e-05	0.0016809
ASTA02303	FBgn0259110	mmd	FBtr0307542,FBtr0307541	Unclassified	1-2^4-,3-	chrX:15844419_15845182:-,chrX:15843853_15844387:-;chrX:15843910_15845182:-	2	1	136	280	0.327	211.5	260	0.449	-0.122	416	471.5	443.75	1.8432e-05	0.00177746
ASTA03370	FBgn0259110	mmd	FBtr0307541,FBtr0307540	exonskip	0,1-2^	chrX:15843910_15845182:-;chrX:15844419_15845182:-,chrX:15843910_15844387:-	1	2	280	223.5	0.556	260	311.5	0.455	0.101	503.5	571.5	537.5	1.8432e-05	0.00177746
ASTA05329	FBgn0039349	Ssadh	FBtr0100571,FBtr0084891	altdonor	1^,2^	chr3R:21452386_21452464:-;chr3R:21452386_21452453:-	1	1	0	65	0	31	129	0.194	-0.194	65	160	112.5	1.90067e-05	0.00182015
ASTA11859	FBgn0015222	Fer1HCH	FBtr0085634,FBtr0085632/FBtr0085635/FBtr0306588	altacceptor	1-,2-	chr3R:26213325_26213496:-;chr3R:26213273_26213496:-	1	1	808	1740	0.317	779	2165	0.265	0.052	2548	2944	2746	1.96164e-05	0.00186559
ASTA06842	FBgn0037297	CG1116	FBtr0078774,FBtr0078775	retintron	0,1^2-	irt;chr3R:1045578_1045640:+	2	1	78.5	39	0.668	64	83	0.435	0.233	117.5	147	132.25	2.19052e-05	0.00206899
ASTA03981	FBgn0003660	Syb	FBtr0088362/FBtr0273274,FBtr0088363/FBtr0273275	exonskip	0,1-2^	chr2R:6137333_6138383:-;chr2R:6138092_6138383:-,chr2R:6137333_6137873:-	1	2	1459	543	0.729	1582	486	0.765	-0.036	2002	2068	2035	2.28264e-05	0.00214133
ASTA08276	FBgn0028577	pUf68	FBtr0300419,FBtr0072709	altacceptor	1-,2-	chr3L:1501398_1501798:-;chr3L:1499338_1501798:-	1	1	208	157	0.57	139	201	0.409	0.161	365	340	352.5	2.35002e-05	0.00215959
ASTA05004	FBgn0028577	pUf68	FBtr0072709,FBtr0300417	exonskip	0,1-2^	chr3L:1499338_1501798:-;chr3L:1501398_1501798:-,chr3L:1499338_1501350:-	1	2	157	127.5	0.552	201	99	0.67	-0.118	284.5	300	292.25	2.35002e-05	0.00215959
ASTA13678	FBgn0028577	pUf68	FBtr0072709,FBtr0301523	exonskip	0,1-2^	chr3L:1499338_1501798:-;chr3L:1501398_1501798:-,chr3L:1499338_1501345:-	1	2	157	141.5	0.526	201	107	0.653	-0.127	298.5	308	303.25	2.35002e-05	0.00215959
ASTA07055	FBgn0263289	scrib	FBtr0308620/FBtr0308621/FBtr0308622/FBtr0308625,FBtr0308631	AltLE	1-2),3-4^5-6^7-8^9-10)	chr3R:22416440_22420497:+;chr3R:22416440_22423368:+	1	1	115	798	0.126	161	637	0.202	-0.076	913	798	855.5	2.36474e-05	0.00215959
ASTA12028	FBgn0036616	CG4893	FBtr0075425,FBtr0307517	AltFE	1(2^,3(4^	chr3L:16349137_16352398:-;chr3L:16349137_16349404:-	1	1	127	27	0.825	303	16	0.95	-0.125	154	319	236.5	2.39345e-05	0.00217143
ASTA05372	FBgn0010352	Nc73EF	FBtr0075267/FBtr0075269,FBtr0075263/FBtr0075264/FBtr0075266/FBtr0075268/FBtr0112860	mutexcl	1-2^,3-4^	chr3L:16952985_16953637:+,chr3L:16953768_16955434:+;chr3L:16952985_16954599:+,chr3L:16954703_16955434:+	2	2	367	930	0.283	457	918.5	0.332	-0.049	1297	1375.5	1336.25	2.74109e-05	0.00247057
ASTA12614	FBgn0028577	pUf68	FBtr0300416,FBtr0300417	Unclassified	0,1^2-3^4-	irt;chr3L:1501398_1501798:-,chr3L:1499338_1501350:-	4	2	414.75	127.5	0.765	446	99	0.818	-0.053	542.25	545	543.625	2.96264e-05	0.00265291
ASTA00586	FBgn0034261	HPS4	FBtr0086839,FBtr0086840	AltFE	1(2^,3(4^	chr2R:13571234_13574762:+;chr2R:13574444_13574762:+	1	1	252	102	0.712	366	72	0.836	-0.124	354	438	396	3.28328e-05	0.00290652
ASTA03308	FBgn0035542	DOR	FBtr0073294/FBtr0308033,FBtr0073295/FBtr0308034	AltFE	1(2^,3(4^	chr3L:4407385_4417819:+;chr3L:4414458_4417819:+	1	1	333	300	0.526	433	244	0.64	-0.114	633	677	655	3.28802e-05	0.00290652
ASTA01572	FBgn0086783	Mhc	FBtr0080906/FBtr0307495,FBtr0080897/FBtr0080905/FBtr0080907/FBtr0301829/FBtr0307493	mutexcl	1-2^,3-4^	chr2L:16777440_16777630:+,chr2L:16777749_16780549:+;chr2L:16777440_16778389:+,chr2L:16778508_16780549:+	2	2	61	2273.5	0.026	64.5	1348.5	0.046	-0.02	2334.5	1413	1873.75	3.37498e-05	0.00296439
ASTA02927	FBgn0030778	CG4678	FBtr0308696,FBtr0300033/FBtr0300035	Unclassified	0,1^2-3^4-	irt;chrX:16602772_16603272:+,chrX:16603315_16603406:+	4	2	82.75	362	0.186	104.5	282	0.27	-0.084	444.75	386.5	415.625	3.5144e-05	0.00306731
ASTA13122	FBgn0052311	zormin	FBtr0089864/FBtr0110856/FBtr0110857,FBtr0110858	exonskip	0,1-2^	chr3L:2126671_2129053:-;chr3L:2128761_2129053:-,chr3L:2126671_2127077:-	1	2	302	260	0.537	348	189	0.648	-0.111	562	537	549.5	4.25274e-05	0.00366544
ASTA04052	FBgn0259994	CG42492	FBtr0300465,FBtr0300464	Unclassified	1^2-3^,4^	chrX:5537145_5537428:-,chrX:5536060_5536966:-;chrX:5536060_5536948:-	2	1	298	25	0.923	308	64	0.828	0.095	323	372	347.5	4.25287e-05	0.00366544
ASTA12050	FBgn0032129	jp	FBtr0079860,FBtr0079861	AltFE	1(2^,3(4^	chr2L:9556399_9566432:-;chr2L:9556399_9565003:-	1	1	96	140	0.407	100	62	0.617	-0.21	236	162	199	4.30946e-05	0.00369115
ASTA03283	FBgn0027594	drpr	FBtr0072799,FBtr0072798	exonskip	0,1-2^	chr3L:1716557_1716796:-;chr3L:1716708_1716796:-,chr3L:1716557_1716674:-	1	2	1027	62	0.943	1040	105.5	0.908	0.035	1089	1145.5	1117.25	4.70469e-05	0.00400479
ASTA03881	FBgn0030362	regucalcin	FBtr0073575,FBtr0073576	AltFE	1(2^,3(4^	chrX:11906562_11910035:+;chrX:11908555_11910035:+	1	1	96	3432	0.027	112	2236	0.048	-0.021	3528	2348	2938	4.89798e-05	0.00414375
ASTA12924	FBgn0013576	l(3)82Fd	FBtr0078814,FBtr0078817	AltFE	1(2^,3(4^	chr3R:1100810_1112623:-;chr3R:1100810_1105330:-	1	1	414	169	0.71	522	123	0.809	-0.099	583	645	614	5.42946e-05	0.00456538
ASTA11187	FBgn0037890	CG17734	FBtr0082361/FBtr0308073,FBtr0082360	retintron	0,1^2-	irt;chr3R:7068286_7068545:-	2	1	205	459	0.309	259	397	0.395	-0.086	664	656	660	6.86287e-05	0.0057357
ASTA09119	FBgn0027279	l(1)G0196	FBtr0299522/FBtr0299524/FBtr0299525/FBtr0299526,FBtr0299523	AltFE	1(2^,3(4^	chrX:21889626_21895316:+;chrX:21894258_21895316:+	1	1	640	95	0.871	595	155	0.793	0.078	735	750	742.5	7.35243e-05	0.00607215
ASTA00768	FBgn0015565	yin	FBtr0070631,FBtr0070633	AltFE	1(2^,3(4^	chrX:3759473_3761971:-;chrX:3759473_3760544:-	1	1	189	46	0.804	220	17	0.928	-0.124	235	237	236	7.35351e-05	0.00607215
ASTA05669	FBgn0086778	gfA	FBtr0074681,FBtr0074680/FBtr0301834/FBtr0301835	retintron	0,1^2-	irt;chrX:19236391_19236451:-	2	1	46.5	221	0.174	30.5	303	0.091	0.083	267.5	333.5	300.5	7.4695e-05	0.00613121
ASTA08583	FBgn0028577	pUf68	FBtr0300416,FBtr0301523	Unclassified	0,1^2-3^4-	irt;chr3L:1501398_1501798:-,chr3L:1499338_1501345:-	4	2	436.5	141.5	0.755	457	107	0.81	-0.055	578	564	571	8.0501e-05	0.00656869
ASTA12247	FBgn0038826	CG17838	FBtr0083959/FBtr0083960,FBtr0083961	AltFE	1(2^,3(4^	chr3R:16606550_16617466:+;chr3R:16609303_16617466:+	1	1	319	26	0.925	355	73	0.829	0.096	345	428	386.5	8.37927e-05	0.00679707
ASTA07790	FBgn0034433	endoB	FBtr0086559/FBtr0113098,FBtr0086558/FBtr0113097	exonskip	0,1-2^	chr2R:15197089_15197320:-;chr2R:15197204_15197320:-,chr2R:15197089_15197167:-	1	2	49	319.5	0.133	20	350	0.054	0.079	368.5	370	369.25	8.52016e-05	0.00687094
ASTA06625	FBgn0034091	mrj	FBtr0087193/FBtr0087194/FBtr0087195/FBtr0087196,FBtr0113084/FBtr0306653	exonskip	0,1-2^	chr2R:12092537_12093214:-;chr2R:12093086_12093214:-,chr2R:12092537_12092824:-	1	2	212	38	0.848	274	21.5	0.927	-0.079	250	295.5	272.75	8.69339e-05	0.00696988
ASTA12464	FBgn0036030	CG6767	FBtr0076415,FBtr0076416	exonskip	0,1-2^	chr3L:9679564_9682364:-;chr3L:9681700_9682364:-,chr3L:9679564_9681630:-	1	2	507	376	0.574	532	507	0.512	0.062	883	1039	961	9.01405e-05	0.00718519
ASTA06537	FBgn0000116	Argk	FBtr0112791,FBtr0076543	exonskip	0,1-2^	chr3L:9043460_9057563:-;chr3L:9055568_9057563:-,chr3L:9043460_9055006:-	1	2	618	478	0.564	818	376.5	0.685	-0.121	1096	1194.5	1145.25	9.46558e-05	0.00750175
ASTA10042	FBgn0260660	mp	FBtr0301113,FBtr0308095	Unclassified	1-2^3-4^8-,5-6^7-	chr3L:7027065_7027602:+,chr3L:7027639_7027734:+,chr3L:7027804_7028313:+;chr3L:7027065_7028071:+,chr3L:7028139_7028269:+	3	2	16.3333	219	0.069	9.33333	232	0.039	0.03	235.333	241.333	238.333	9.66331e-05	0.00757142
ASTA10330	FBgn0260660	mp	FBtr0308095,FBtr0301105/FBtr0301108/FBtr0301114/FBtr0306638	skip2exons	0,1-2^3-4^	chr3L:7027065_7028071:+;chr3L:7027065_7027602:+,chr3L:7027639_7027734:+,chr3L:7027804_7028071:+	1	3	14	34	0.292	34	24.6667	0.58	-0.288	48	58.6667	53.3333	9.66331e-05	0.00757142
ASTA01326	FBgn0036194	CG11652	FBtr0076130,FBtr0076131	AltFE	1(2^,3(4^	chr3L:11688679_11689974:-;chr3L:11688679_11689450:-	1	1	84	7	0.923	103	41	0.715	0.208	91	144	117.5	0.000101245	0.00788793
ASTA10679	FBgn0032797	CG10186	FBtr0299519,FBtr0081280	AltLE	1-2),3-4^5-6^7-8^9-10^11-12^13-14^15-16^17-18^19-20^21-22^23-24)	chr2L:19514860_19514930:-;chr2L:19514351_19514930:-	1	1	1584	1484	0.516	2034	1573	0.564	-0.048	3068	3607	3337.5	0.000108721	0.00842285
ASTA12449	FBgn0004057	Zw	FBtr0074748,FBtr0074749	AltFE	1(2^,3(4^	chrX:19561654_19564516:+;chrX:19564101_19564516:+	1	1	193	127	0.603	322	115	0.737	-0.134	320	437	378.5	0.000109999	0.00847424
ASTA11750	FBgn0004587	B52	FBtr0300586,FBtr0082803	retintron	0,1^2-	irt;chr3R:9490657_9491174:+	2	1	471	1665	0.221	533	1512	0.261	-0.04	2136	2045	2090.5	0.000118653	0.0090901
ASTA01253	FBgn0020386	Pdk1	FBtr0072464,FBtr0072465	AltFE	1(2^,3(4^	chr3L:129889_135457:+;chr3L:132531_135457:+	1	1	220	184	0.545	160	233	0.407	0.138	404	393	398.5	0.000125544	0.0095649
ASTA07541	FBgn0030608	Lsd-2	FBtr0073967,FBtr0110969	mutexcl	1-2^,3-4^	chrX:14967425_14967969:-,chrX:14966682_14967373:-;chrX:14967001_14967969:-,chrX:14966682_14966787:-	2	2	431.5	26.5	0.942	372.5	46	0.89	0.052	458	418.5	438.25	0.000130958	0.00992257
ASTA07975	FBgn0000289	cg	FBtr0087527/FBtr0290034/FBtr0290035,FBtr0112795/FBtr0112796	altacceptor	1-,2-	chr2R:10064983_10065365:+;chr2R:10064983_10065389:+	1	1	24	29	0.453	8	55	0.127	0.326	53	63	58	0.000133636	0.0100702
ASTA10937	FBgn0004169	up	FBtr0073852/FBtr0301921,FBtr0308234	Unclassified	1^,2^3-4^	chrX:13490782_13493448:-;chrX:13491438_13493444:-,chrX:13490782_13491413:-	1	2	153	872.5	0.149	154	551.5	0.218	-0.069	1025.5	705.5	865.5	0.000135953	0.0101891
ASTA12062	FBgn0053526	PNUTS	FBtr0091488,FBtr0091489	Unclassified	1^2-,3^4-	chr2L:870553_871340:+;chr2L:871577_871640:+	1	1	319	868	0.269	350	667	0.344	-0.075	1187	1017	1102	0.000137542	0.0102524
ASTA04733	FBgn0020620	RN-tre	FBtr0087605,FBtr0087603/FBtr0302380	AltLE	1-2),3-4^5-6)	chr2R:9874977_9875877:-;chr2R:9873601_9875877:-	1	1	142	67	0.679	112	114	0.496	0.183	209	226	217.5	0.000140336	0.0104045
ASTA09230	FBgn0004179	Csp	FBtr0078493/FBtr0078495,FBtr0078494	exonskip	0,1-2^	chr3L:22263021_22264657:+;chr3L:22263021_22264013:+,chr3L:22264077_22264657:+	1	2	1126	312	0.783	1410	291	0.829	-0.046	1438	1701	1569.5	0.000143871	0.0106095
ASTA05649	FBgn0037098	Wnk	FBtr0305330,FBtr0078381	altdonor	1^,2^	chr3L:21547281_21547665:-;chr3L:21547281_21547653:-	1	1	6	90	0.062	22	58	0.275	-0.213	96	80	88	0.000144736	0.0106166
ASTA03338	FBgn0003178	PyK	FBtr0084213,FBtr0084214	AltFE	1(2^,3(4^	chr3R:18193391_18196499:+;chr3R:18195288_18196499:+	1	1	1813	2356	0.435	2779	3094	0.473	-0.038	4169	5873	5021	0.00015612	0.011391
ASTA09596	FBgn0083919	Zasp52	FBtr0087315/FBtr0100387/FBtr0111048/FBtr0301314,FBtr0301313	Unclassified	1-2^3-4^,5-6^	chr2R:11660759_11661320:-,chr2R:11652758_11660545:-,chr2R:11651335_11652627:-;chr2R:11652341_11661320:-,chr2R:11651335_11651430:-	3	2	895.333	247.5	0.783	724	277.5	0.723	0.06	1142.83	1001.5	1072.17	0.000157663	0.011443
ASTA11747	FBgn0020439	fau	FBtr0303511/FBtr0307389,FBtr0082307/FBtr0307390	AltLE	1-2^3-4),5-6^7-8)	chr3R:6596928_6597058:-;chr3R:6595026_6597058:-	1	1	619	175	0.78	367	168	0.686	0.094	794	535	664.5	0.000159064	0.0114843
ASTA07270	FBgn0259246	brp	FBtr0299915/FBtr0299916/FBtr0300245/FBtr0300542/FBtr0305061/FBtr0305062,FBtr0305060	exonskip	0,1-2^	chr2R:5398705_5414792:+;chr2R:5398705_5410442:+,chr2R:5411799_5414792:+	1	2	189	27	0.875	312	18	0.945	-0.07	216	330	273	0.000161903	0.0115681
ASTA05214	FBgn0259246	brp	FBtr0299917,FBtr0305062	AltLE	1-2),3-4^5-6^7-8^9-10^11-12^13-14^15-16^17-18^19-20^21-22^23-24^25-26^27-28^29-30)	chr2R:5398705_5410442:+;chr2R:5398705_5414792:+	1	1	53	189	0.219	36	312	0.103	0.116	242	348	295	0.000161903	0.0115681
ASTA04310	FBgn0004028	wupA	FBtr0074520/FBtr0308237,FBtr0074522/FBtr0074524/FBtr0074525/FBtr0308235	mutexcl	1-2^,3-4^	chrX:18006696_18007290:-,chrX:18000965_18006594:-;chrX:18003604_18007290:-,chrX:18000965_18003502:-	2	2	233	1817.5	0.114	229	1390	0.141	-0.027	2050.5	1619	1834.75	0.000164246	0.0116558
ASTA12965	FBgn0263077	CG43340	FBtr0306942,FBtr0306941	altdonor	1^,2^	chr2R:3533932_3535801:+;chr2R:3535183_3535801:+	1	1	857	262	0.766	858	374	0.696	0.07	1119	1232	1175.5	0.000164822	0.0116558
ASTA03506	FBgn0038147	CCHa2	FBtr0303262,FBtr0303263	altdonor	1^,2^	chr3R:9217668_9218552:-;chr3R:9217668_9218511:-	1	1	1888	52	0.973	4643	225	0.954	0.019	1940	4868	3404	0.000176302	0.0123099
ASTA01442	FBgn0260660	mp	FBtr0301105/FBtr0301106/FBtr0301109/FBtr0301111/FBtr0301113/FBtr0308094/FBtr0308095,FBtr0301958	skip2exons	0,1-2^3-4^	chr3L:7042065_7043664:+;chr3L:7042065_7042649:+,chr3L:7042677_7043272:+,chr3L:7043288_7043664:+	1	3	44	291	0.131	19	352.333	0.051	0.08	335	371.333	353.167	0.000177403	0.0123099
ASTA00083	FBgn0260660	mp	FBtr0301105/FBtr0301106/FBtr0301109/FBtr0301111/FBtr0301113/FBtr0308094/FBtr0308095,FBtr0301107/FBtr0301114	exonskip	0,1-2^	chr3L:7042065_7043664:+;chr3L:7042065_7042649:+,chr3L:7042677_7043664:+	1	2	44	143	0.235	19	175.5	0.098	0.137	187	194.5	190.75	0.000177403	0.0123099
ASTA07396	FBgn0028577	pUf68	FBtr0300416,FBtr0300419	retintron	0,1^2-	irt;chr3L:1501398_1501798:-	2	1	186.5	208	0.473	204.5	139	0.595	-0.122	394.5	343.5	369	0.000177643	0.0123099
ASTA03121	FBgn0032797	CG10186	FBtr0081281,FBtr0081280/FBtr0302107/FBtr0302108	retintron	0,1^2-	irt;chr2L:19510138_19510570:-	2	1	858	1364	0.386	937.5	1792	0.343	0.043	2222	2729.5	2475.75	0.000178533	0.0123099
ASTA04398	FBgn0003371	sgg	FBtr0070468,FBtr0070466	altacceptor	1-,2-	chrX:2528059_2535622:+;chrX:2528059_2535830:+	1	1	123	7	0.946	101	27	0.789	0.157	130	128	129	0.000184862	0.0126828
ASTA04383	FBgn0261552	ps	FBtr0302694,FBtr0111028/FBtr0111032	altacceptor	1-,2-	chr3R:5254375_5257750:+;chr3R:5254375_5257753:+	1	1	39	4	0.907	28	22	0.56	0.347	43	50	46.5	0.000189359	0.012927
ASTA06094	FBgn0034075	Asph	FBtr0087219/FBtr0087221/FBtr0300575/FBtr0305091/FBtr0305092,FBtr0087220/FBtr0305090	altacceptor	1-,2-	chr2R:12002372_12002444:+;chr2R:12002372_12002858:+	1	1	131	36	0.784	94	65	0.591	0.193	167	159	163	0.000194043	0.0131816
ASTA12084	FBgn0041150	hoe1	FBtr0077400,FBtr0077398	altdonor	1^,2^	chr2L:4926347_4928243:-;chr2L:4926347_4928227:-	1	1	105	68	0.607	163	45	0.784	-0.177	173	208	190.5	0.000196835	0.0132083
ASTA07300	FBgn0001624	dlg1	FBtr0073483/FBtr0073488/FBtr0073490/FBtr0112813,FBtr0073492	altacceptor	1-,2-	chrX:11263833_11267849:+;chrX:11263833_11268301:+	1	1	66	1	0.985	62	17	0.785	0.2	67	79	73	0.000196844	0.0132083
ASTA07444	FBgn0000117	arm	FBtr0089990,FBtr0089988/FBtr0089989/FBtr0089991/FBtr0089992	exonskip	0,1-2^	chrX:1786153_1788540:-;chrX:1787533_1788540:-,chrX:1786153_1787435:-	1	2	842	733	0.535	1067	725	0.595	-0.06	1575	1792	1683.5	0.000197311	0.0132083
ASTA03195	FBgn0001090	bnb	FBtr0074656,FBtr0074657	retintron	0,1^2-	irt;chrX:18691503_18691687:-	2	1	48.5	151	0.243	28	183	0.133	0.11	199.5	211	205.25	0.000205342	0.0136649
ASTA02373	FBgn0029897	RpL17	FBtr0070980,FBtr0070981	AltFE	1(3^,2(4^	chrX:6637182_6638228:-;chrX:6637182_6638141:-	1	1	132	237	0.358	130	126	0.508	-0.15	369	256	312.5	0.00020714	0.0136649
ASTA00266	FBgn0003429	slo	FBtr0100633,FBtr0100631	mutexcl	1-2^,3-4^	chr3R:20521140_20523919:+,chr3R:20523992_20528742:+;chr3R:20521140_20525097:+,chr3R:20525149_20528742:+	2	2	78	73.5	0.515	78	159	0.329	0.186	151.5	237	194.25	0.000209085	0.0136649
ASTA08100	FBgn0003429	slo	FBtr0100633,FBtr0301581/FBtr0301582	Unclassified	1-2^,3-4^5-6^	chr3R:20521140_20523919:+,chr3R:20523992_20528742:+;chr3R:20521140_20525097:+,chr3R:20525149_20527809:+,chr3R:20527885_20528742:+	2	3	78	132.667	0.37	78	180.667	0.302	0.068	210.667	258.667	234.667	0.000209085	0.0136649
ASTA13434	FBgn0003429	slo	FBtr0100633,FBtr0100629	Unclassified	1-2^,3-4^5-6^7-8^	chr3R:20521140_20523919:+,chr3R:20523992_20528742:+;chr3R:20521140_20525097:+,chr3R:20525149_20526427:+,chr3R:20526452_20527809:+,chr3R:20527885_20528742:+	2	4	78	104	0.429	78	132.25	0.371	0.058	182	210.25	196.125	0.000209085	0.0136649
ASTA07788	FBgn0033313	Cirl	FBtr0305082,FBtr0305081	retintron	0,1^2-	irt;chr2R:4503584_4503831:+	2	1	286.5	14	0.953	340	49	0.874	0.079	300.5	389	344.75	0.000225729	0.0146831
ASTA11894	FBgn0261551	CG42669	FBtr0302674/FBtr0302676/FBtr0302677/FBtr0302682/FBtr0302683/FBtr0302684/FBtr0306700/FBtr0306701/FBtr0306702,FBtr0302678/FBtr0302681/FBtr0302685/FBtr0306699/FBtr0306703	AltLE	1-2),3-4)	chr3L:2461269_2463056:+;chr3L:2461269_2465102:+	1	1	570	151	0.791	765	124	0.861	-0.07	721	889	805	0.00024287	0.0157239
ASTA01993	FBgn0262508	CG43078	FBtr0304807,FBtr0304808/FBtr0304814	AltFE	1(2^,3(4^	chr3L:8576867_8579070:+;chr3L:8578790_8579070:+	1	1	224	132	0.629	354	119	0.748	-0.119	356	473	414.5	0.00024521	0.0158011
ASTA13568	FBgn0263048	CG43343	FBtr0306945/FBtr0306946,FBtr0306947	altacceptor	1-,2-	chr3R:18209227_18209280:+;chr3R:18209227_18209283:+	1	1	51	2	0.962	39	17	0.696	0.266	53	56	54.5	0.000250608	0.0160739
ASTA01514	FBgn0015609	CadN	FBtr0100313/FBtr0100314/FBtr0100315/FBtr0100316,FBtr0081015/FBtr0081017/FBtr0081019/FBtr0081020	Unclassified	1-2^3-4^,5-6^	chr2L:17716690_17717842:-,chr2L:17715914_17716677:-,chr2L:17711410_17715722:-;chr2L:17714497_17717842:-,chr2L:17711410_17714305:-	3	2	25.6667	77.5	0.249	14.3333	78.5	0.154	0.095	103.167	92.8333	98	0.00025179	0.0160749
ASTA11628	FBgn0261564	CG42678	FBtr0302768/FBtr0302773/FBtr0302774,FBtr0302769/FBtr0302770/FBtr0302772	exonskip	0,1-2^	chr2R:18817843_18819037:+;chr2R:18817843_18817911:+,chr2R:18818804_18819037:+	1	2	539	234.5	0.697	695	217	0.762	-0.065	773.5	912	842.75	0.000257531	0.0162906
ASTA00312	FBgn0261564	CG42678	FBtr0302768/FBtr0302773/FBtr0302774,FBtr0302775	exonskip	0,1-2^	chr2R:18817843_18819037:+;chr2R:18817843_18817911:+,chr2R:18818690_18819037:+	1	2	539	109	0.832	695	93.5	0.881	-0.049	648	788.5	718.25	0.000257531	0.0162906
ASTA09836	FBgn0038293	CG6904	FBtr0083036,FBtr0083037	AltFE	1(2^,3(4^	chr3R:10970962_10972422:-;chr3R:10970962_10971039:-	1	1	42	128	0.247	75	97	0.436	-0.189	170	172	171	0.000259657	0.0163501
ASTA01841	FBgn0262737	mub	FBtr0078468/FBtr0078470/FBtr0111017/FBtr0301364/FBtr0304980/FBtr0304981/FBtr0304983,FBtr0304982/FBtr0304984	exonskip	0,1-2^	chr3L:21908756_21914002:+;chr3L:21908756_21911435:+,chr3L:21911577_21914002:+	1	2	294	130	0.693	283	181	0.61	0.083	424	464	444	0.000263588	0.0165222
ASTA00601	FBgn0037117	CG11248	FBtr0078430,FBtr0078431	AltFE	1(3^,2(4^	chr3L:21673253_21673399:+;chr3L:21673324_21673399:+	1	1	9	84	0.097	26	56	0.317	-0.22	93	82	87.5	0.000302999	0.0189066
ASTA13039	FBgn0261914	Glut1	FBtr0112910/FBtr0306035/FBtr0306036,FBtr0072616/FBtr0072617/FBtr0112909/FBtr0306034/FBtr0306037	altacceptor	1-,2-	chr3L:982298_983833:+;chr3L:982298_983854:+	1	1	189	153	0.553	223	100	0.69	-0.137	342	323	332.5	0.000315729	0.0196122
ASTA08908	FBgn0031717	Oscillin	FBtr0079101/FBtr0307061/FBtr0307063,FBtr0307064	AltFE	1(3^,2(4^	chr2L:5547413_5547807:+;chr2L:5547757_5547807:+	1	1	228	6	0.974	286	33	0.897	0.077	234	319	276.5	0.000317402	0.0196277
ASTA00940	FBgn0024290	Slob	FBtr0079518/FBtr0100158/FBtr0303529,FBtr0303527	exonskip	0,1-2^	chr2L:7656464_7659191:-;chr2L:7657236_7659191:-,chr2L:7656464_7657184:-	1	2	1735	30.5	0.983	1951	54.5	0.973	0.01	1765.5	2005.5	1885.5	0.000329736	0.0202993
ASTA10979	FBgn0036211	CG5946	FBtr0301135,FBtr0076078/FBtr0076079/FBtr0302136	retintron	0,1^2-	irt;chr3L:11810417_11811187:-	2	1	87.5	1939	0.043	100.5	3293	0.03	0.013	2026.5	3393.5	2710	0.000331484	0.0203163
ASTA10292	FBgn0029763	CG4165	FBtr0070772,FBtr0070773	AltFE	1(2^,3(4^	chrX:5315701_5316612:+;chrX:5316160_5316612:+	1	1	0	91	0	10	69	0.127	-0.127	91	79	85	0.000339629	0.0207234
ASTA07845	FBgn0001145	Gs2	FBtr0073494,FBtr0073496	AltFE	1(2^,3(4^	chrX:11317106_11318314:+;chrX:11318137_11318314:+	1	1	54	22	0.711	120	12	0.909	-0.198	76	132	104	0.000347916	0.0210544
ASTA06319	FBgn0031220	CG4822	FBtr0100309,FBtr0078156/FBtr0078157/FBtr0078158/FBtr0078159/FBtr0100307/FBtr0100308	retintron	0,1^2-	irt;chr2L:119236_119287:-	2	1	19	270	0.066	17	597	0.028	0.038	289	614	451.5	0.000348738	0.0210544
ASTA10365	FBgn0001122	G-oalpha47A	FBtr0088271,FBtr0088272	AltFE	1(2^,3(4^	chr2R:6327137_6335703:+;chr2R:6333130_6335703:+	1	1	520	453	0.534	523	623	0.456	0.078	973	1146	1059.5	0.000351162	0.0210544
ASTA13752	FBgn0001122	G-oalpha47A	FBtr0088265,FBtr0088264/FBtr0088267/FBtr0088268/FBtr0088269/FBtr0088270	Unclassified	1^3-4^,2^	chr2R:6326951_6332888:+,chr2R:6333130_6335703:+;chr2R:6327137_6335703:+	2	1	226.5	520	0.303	311.5	523	0.373	-0.07	746.5	834.5	790.5	0.000351162	0.0210544
ASTA01315	FBgn0027561	CG18659	FBtr0302498,FBtr0306382	altdonor	1^,2^	chr2R:5011651_5013055:-;chr2R:5011651_5012248:-	1	1	121	62	0.661	212	49	0.812	-0.151	183	261	222	0.000358766	0.0214172
ASTA03512	FBgn0027529	CG8920	FBtr0086281/FBtr0301207/FBtr0301208,FBtr0086279/FBtr0086280	AltLE	1-2),3-4^5-6^7-8^9-10)	chr2R:16211917_16212002:+;chr2R:16211917_16212352:+	1	1	148	324	0.314	217	295	0.424	-0.11	472	512	492	0.000362175	0.0215276
ASTA06150	FBgn0039714	CG7816	FBtr0303033,FBtr0089925	altdonor	1^,2^	chr3R:25691122_25694365:-;chr3R:25691122_25694254:-	1	1	51	486	0.095	88	432	0.169	-0.074	537	520	528.5	0.000371512	0.0217856
ASTA03422	FBgn0003429	slo	FBtr0100632/FBtr0100636/FBtr0100637,FBtr0100629	Unclassified	1-2^,3-4^5-6^7-8^9-10^	chr3R:20521140_20521812:+,chr3R:20521849_20528839:+;chr3R:20521140_20525097:+,chr3R:20525149_20526427:+,chr3R:20526452_20527809:+,chr3R:20527885_20528742:+,chr3R:20528776_20528839:+	2	5	175	228.8	0.433	192.5	288.4	0.4	0.033	403.8	480.9	442.35	0.00038773	0.0217856
ASTA08352	FBgn0003429	slo	FBtr0100632/FBtr0100636/FBtr0100637,FBtr0301581/FBtr0301582	Unclassified	1-2^,3-4^5-6^7-8^	chr3R:20521140_20521812:+,chr3R:20521849_20528839:+;chr3R:20521140_20525097:+,chr3R:20525149_20527809:+,chr3R:20527885_20528742:+,chr3R:20528776_20528839:+	2	4	175	281.5	0.383	192.5	363.75	0.346	0.037	456.5	556.25	506.375	0.00038773	0.0217856
ASTA01953	FBgn0003429	slo	FBtr0084684/FBtr0100622/FBtr0100623/FBtr0100624/FBtr0100627/FBtr0100634/FBtr0100638,FBtr0301581/FBtr0301582	Unclassified	1-2^,3-4^5-6^	chr3R:20521140_20521812:+,chr3R:20521849_20528742:+;chr3R:20521140_20525097:+,chr3R:20525149_20527809:+,chr3R:20527885_20528742:+	2	3	192	132.667	0.591	205.5	180.667	0.532	0.059	324.667	386.167	355.417	0.00038773	0.0217856
ASTA05128	FBgn0003429	slo	FBtr0084684/FBtr0100622/FBtr0100623/FBtr0100624/FBtr0100627/FBtr0100634/FBtr0100638,FBtr0100631	mutexcl	1-2^,3-4^	chr3R:20521140_20521812:+,chr3R:20521849_20528742:+;chr3R:20521140_20525097:+,chr3R:20525149_20528742:+	2	2	192	73.5	0.723	205.5	159	0.564	0.159	265.5	364.5	315	0.00038773	0.0217856
ASTA05056	FBgn0003429	slo	FBtr0100632/FBtr0100636/FBtr0100637,FBtr0100631	Unclassified	1-2^,3-4^5-6^	chr3R:20521140_20521812:+,chr3R:20521849_20528839:+;chr3R:20521140_20525097:+,chr3R:20525149_20528742:+,chr3R:20528776_20528839:+	2	3	175	291.667	0.375	192.5	410.333	0.319	0.056	466.667	602.833	534.75	0.00038773	0.0217856
ASTA12360	FBgn0003429	slo	FBtr0084683/FBtr0084685/FBtr0100635,FBtr0100629	Unclassified	1-2^,3-4^5-6^	chr3R:20521140_20521812:+,chr3R:20521849_20527809:+;chr3R:20521140_20525097:+,chr3R:20525149_20526427:+,chr3R:20526452_20527809:+	2	3	344	47.6667	0.878	360.5	64.6667	0.848	0.03	391.667	425.167	408.417	0.00038773	0.0217856
ASTA00352	FBgn0003429	slo	FBtr0084683/FBtr0084685/FBtr0100635,FBtr0301581/FBtr0301582	mutexcl	1-2^,3-4^	chr3R:20521140_20521812:+,chr3R:20521849_20527809:+;chr3R:20521140_20525097:+,chr3R:20525149_20527809:+	2	2	344	62.5	0.846	360.5	103.5	0.777	0.069	406.5	464	435.25	0.00038773	0.0217856
ASTA05450	FBgn0003429	slo	FBtr0084683/FBtr0084685/FBtr0100635,FBtr0100631	Unclassified	1-2^5-6^,3-4^	chr3R:20521140_20521812:+,chr3R:20521849_20527809:+,chr3R:20527885_20528742:+;chr3R:20521140_20525097:+,chr3R:20525149_20528742:+	3	2	320.333	73.5	0.813	352	159	0.689	0.124	393.833	511	452.417	0.00038773	0.0217856
ASTA07615	FBgn0003429	slo	FBtr0084684/FBtr0100622/FBtr0100623/FBtr0100624/FBtr0100627/FBtr0100634/FBtr0100638,FBtr0100629	Unclassified	1-2^,3-4^5-6^7-8^	chr3R:20521140_20521812:+,chr3R:20521849_20528742:+;chr3R:20521140_20525097:+,chr3R:20525149_20526427:+,chr3R:20526452_20527809:+,chr3R:20527885_20528742:+	2	4	192	104	0.649	205.5	132.25	0.608	0.041	296	337.75	316.875	0.00038773	0.0217856
ASTA00232	FBgn0024807	DIP1	FBtr0077373,FBtr0301294	exonskip	0,1-2^	chrX:21499782_21501000:-;chrX:21500820_21501000:-,chrX:21499782_21499946:-	1	2	72	233	0.236	135	247.5	0.353	-0.117	305	382.5	343.75	0.000388634	0.0217856
ASTA05213	FBgn0024807	DIP1	FBtr0077373,FBtr0077371	exonskip	0,1-2^	chrX:21499782_21501000:-;chrX:21500820_21501000:-,chrX:21499782_21499870:-	1	2	72	310	0.188	135	338.5	0.285	-0.097	382	473.5	427.75	0.000388634	0.0217856
ASTA03655	FBgn0024807	DIP1	FBtr0077373,FBtr0301292	exonskip	0,1-2^	chrX:21499782_21501000:-;chrX:21500820_21501000:-,chrX:21499782_21499874:-	1	2	72	380.5	0.159	135	397	0.254	-0.095	452.5	532	492.25	0.000388634	0.0217856
ASTA12214	FBgn0024807	DIP1	FBtr0300374,FBtr0077373	Unclassified	1-2^4-,3-	chrX:21500820_21501000:-,chrX:21499737_21499870:-;chrX:21499782_21501000:-	2	1	231.5	72	0.763	246.5	135	0.646	0.117	303.5	381.5	342.5	0.000388634	0.0217856
ASTA07851	FBgn0020620	RN-tre	FBtr0087604,FBtr0087603/FBtr0087605	retintron	0,1^2-	irt;chr2R:9877492_9878070:-	2	1	35.5	42	0.458	34	99	0.256	0.202	77.5	133	105.25	0.000391526	0.0218589
ASTA04092	FBgn0261606	RpL27A	FBtr0077452,FBtr0303765	AltFE	1(2^,3(4^	chr2L:4458058_4458288:-;chr2L:4458058_4458162:-	1	1	937	49	0.95	855	17	0.981	-0.031	986	872	929	0.000393378	0.0218737
ASTA12185	FBgn0036958	CG17233	FBtr0302113/FBtr0308204,FBtr0306326/FBtr0306329	retintron	0,1^2-	irt;chr3L:20229429_20229533:-	2	1	114	28	0.803	165.5	12	0.932	-0.129	142	177.5	159.75	0.000408386	0.022617
ASTA02922	FBgn0050011	gem	FBtr0089758/FBtr0300943,FBtr0089759	altacceptor	1-,2-	chr2R:6016198_6016288:+;chr2R:6016198_6016327:+	1	1	89	2411	0.036	59	2901	0.02	0.016	2500	2960	2730	0.000420494	0.0231944
ASTA05375	FBgn0053205	CG33205	FBtr0100385,FBtr0100386	altacceptor	1-,2-	chr3L:9823886_9825295:+;chr3L:9823886_9825577:+	1	1	47	336	0.123	15	306	0.047	0.076	383	321	352	0.000438151	0.0240721
ASTA00405	FBgn0029897	RpL17	FBtr0070980,FBtr0070983	AltFE	1(2^,3(4^	chrX:6637182_6638228:-;chrX:6637182_6638178:-	1	1	132	12	0.917	130	0	1	-0.083	144	130	137	0.000452327	0.0247523
ASTA07019	FBgn0004169	up	FBtr0308234,FBtr0301923	Unclassified	1-4^7-8^,2-3^5-6^	chrX:13493494_13494102:-,chrX:13491438_13493444:-,chrX:13490782_13491413:-;chrX:13493491_13494102:-,chrX:13492210_13493448:-,chrX:13490782_13492206:-	3	3	663.667	576.667	0.535	416	500	0.454	0.081	1240.33	916	1078.17	0.000460582	0.0248738
ASTA10219	FBgn0004169	up	FBtr0073851/FBtr0073852/FBtr0100563/FBtr0301920/FBtr0301921,FBtr0301922/FBtr0301923	altacceptor	1-,2-	chrX:13493494_13494102:-;chrX:13493491_13494102:-	1	1	246	1717	0.125	145	1492	0.089	0.036	1963	1637	1800	0.000460582	0.0248738
ASTA11136	FBgn0004169	up	FBtr0308234,FBtr0301922	Unclassified	1-4^,2-3^5-6^	chrX:13493494_13494102:-,chrX:13491438_13493444:-;chrX:13493491_13494102:-,chrX:13492210_13493448:-,chrX:13491438_13492206:-	2	3	123	577	0.176	77	500.333	0.133	0.043	700	577.333	638.667	0.000460582	0.0248738
ASTA12252	FBgn0000064	Ald	FBtr0084994,FBtr0084995	AltFE	1(2^,3(4^	chr3R:22083764_22087057:-;chr3R:22083764_22085523:-	1	1	5602	185	0.968	6745	151	0.978	-0.01	5787	6896	6341.5	0.000461762	0.0248738
ASTA13340	FBgn0030087	CG7766	FBtr0114594,FBtr0114595	Unclassified	1-2^3-,4-	chrX:8990859_8991387:-,chrX:8989859_8990798:-;chrX:8989685_8991387:-	2	1	220.5	260	0.459	211.5	385	0.355	0.104	480.5	596.5	538.5	0.000467105	0.0249666
ASTA01113	FBgn0030087	CG7766	FBtr0114595,FBtr0071351/FBtr0071352	exonskip	0,1-2^	chrX:8989685_8991387:-;chrX:8990859_8991387:-,chrX:8989685_8990798:-	1	2	260	507.5	0.339	385	485	0.443	-0.104	767.5	870	818.75	0.000467105	0.0249666
ASTA10989	FBgn0027341	Gfat1	FBtr0113687/FBtr0113694/FBtr0302846/FBtr0302850,FBtr0113690/FBtr0113692/FBtr0302848	altacceptor	1-,2-	chr3RHet:2478157_2478989:+;chr3RHet:2478157_2479025:+	1	1	179	121	0.597	175	61	0.742	-0.145	300	236	268	0.000474426	0.0251847
ASTA06573	FBgn0014020	Rho1	FBtr0087216,FBtr0087211/FBtr0087212/FBtr0087215	altdonor	1^,2^	chr2R:11990398_11991115:+;chr2R:11990455_11991115:+	1	1	6	1699	0.004	29	1952	0.015	-0.011	1705	1981	1843	0.000474838	0.0251847
ASTA02974	FBgn0086778	gfA	FBtr0074680/FBtr0074681/FBtr0301835,FBtr0301834	retintron	0,1^2-	irt;chrX:19241767_19241868:-	2	1	57	56	0.504	32.5	74	0.305	0.199	113	106.5	109.75	0.000489146	0.0254731
ASTA12115	FBgn0039349	Ssadh	FBtr0100571,FBtr0300728	altacceptor	1-,2-	chr3R:21452386_21452464:-;chr3R:21452368_21452464:-	1	1	0	17	0	31	45	0.408	-0.408	17	76	46.5	0.000501667	0.0254731
ASTA01287	FBgn0033265	coil	FBtr0100667,FBtr0100668	retintron	0,1^2-	irt;chr2R:4014375_4014428:-	2	1	7	26	0.212	2	55	0.035	0.177	33	57	45	0.000502296	0.0254731
ASTA05168	FBgn0033054	CG14591	FBtr0086026,FBtr0086025	altacceptor	1-,2-	chr2R:1925952_1927586:-;chr2R:1925913_1927586:-	1	1	663	45	0.936	883	25	0.972	-0.036	708	908	808	0.000502884	0.0254731
ASTA09139	FBgn0028577	pUf68	FBtr0072708,FBtr0301523	Unclassified	1-3^5-6^7-8^,2-4^	chr3L:1501407_1501798:-,chr3L:1500389_1501350:-,chr3L:1499880_1500244:-,chr3L:1499338_1499771:-;chr3L:1501398_1501798:-,chr3L:1499338_1501345:-	4	2	73.75	141.5	0.343	87	107	0.448	-0.105	215.25	194	204.625	0.000506137	0.0254731
ASTA00138	FBgn0028577	pUf68	FBtr0300418,FBtr0300419	Unclassified	1-3^4-5^6-7^8-,2-	chr3L:1501407_1501798:-,chr3L:1500389_1501169:-,chr3L:1499880_1500244:-,chr3L:1499338_1499771:-;chr3L:1501398_1501798:-	4	1	68.5	208	0.248	83.75	139	0.376	-0.128	276.5	222.75	249.625	0.000506137	0.0254731
ASTA00724	FBgn0028577	pUf68	FBtr0300418,FBtr0300417	Unclassified	1-4^5-6^7-8^,2-3^	chr3L:1501407_1501798:-,chr3L:1500389_1501169:-,chr3L:1499880_1500244:-,chr3L:1499338_1499771:-;chr3L:1501398_1501798:-,chr3L:1499338_1501350:-	4	2	68.5	127.5	0.349	83.75	99	0.458	-0.109	196	182.75	189.375	0.000506137	0.0254731
ASTA07117	FBgn0028577	pUf68	FBtr0072708/FBtr0300420,FBtr0300417	altacceptor	1-,2-	chr3L:1501407_1501798:-;chr3L:1501398_1501798:-	1	1	183	208	0.468	206	139	0.597	-0.129	391	345	368	0.000506137	0.0254731
ASTA06096	FBgn0028577	pUf68	FBtr0072707,FBtr0300417	Unclassified	1-4^,2-3^	chr3L:1501407_1501798:-,chr3L:1499338_1501345:-;chr3L:1501398_1501798:-,chr3L:1499338_1501350:-	2	2	129	127.5	0.503	140.5	99	0.587	-0.084	256.5	239.5	248	0.000506137	0.0254731
ASTA11567	FBgn0028577	pUf68	FBtr0300420,FBtr0301523	Unclassified	1-3^5-6^7-,2-4^8-	chr3L:1501407_1501798:-,chr3L:1500389_1501350:-,chr3L:1499880_1500244:-;chr3L:1501398_1501798:-,chr3L:1499338_1501345:-	3	2	93.3333	141.5	0.397	106.333	107	0.498	-0.101	234.833	213.333	224.083	0.000506137	0.0254731
ASTA01050	FBgn0028577	pUf68	FBtr0300420,FBtr0300419	Unclassified	1-3^4-5^6-,2-	chr3L:1501407_1501798:-,chr3L:1500389_1501350:-,chr3L:1499880_1500244:-;chr3L:1501398_1501798:-	3	1	93.3333	208	0.31	106.333	139	0.433	-0.123	301.333	245.333	273.333	0.000506137	0.0254731
ASTA01507	FBgn0028577	pUf68	FBtr0072707,FBtr0300419	Unclassified	1-3^4-,2-	chr3L:1501407_1501798:-,chr3L:1499338_1501345:-;chr3L:1501398_1501798:-	2	1	129	208	0.383	140.5	139	0.503	-0.12	337	279.5	308.25	0.000506137	0.0254731
ASTA02127	FBgn0028577	pUf68	FBtr0300418,FBtr0301523	Unclassified	1-4^5-6^7-8^,2-3^	chr3L:1501407_1501798:-,chr3L:1500389_1501169:-,chr3L:1499880_1500244:-,chr3L:1499338_1499771:-;chr3L:1501398_1501798:-,chr3L:1499338_1501345:-	4	2	68.5	141.5	0.326	83.75	107	0.439	-0.113	210	190.75	200.375	0.000506137	0.0254731
ASTA06986	FBgn0028577	pUf68	FBtr0072708,FBtr0300419	Unclassified	1-3^4-5^6-7^8-,2-	chr3L:1501407_1501798:-,chr3L:1500389_1501350:-,chr3L:1499880_1500244:-,chr3L:1499338_1499771:-;chr3L:1501398_1501798:-	4	1	73.75	208	0.262	87	139	0.385	-0.123	281.75	226	253.875	0.000506137	0.0254731
ASTA02610	FBgn0035198,FBgn0035197	CG9133,CG9130	FBtr0072655/FBtr0100647,FBtr0072657/FBtr0100645/FBtr0100646	retintron	0,1^2-	irt;chr3L:1254325_1254397:+	2	1	9.5	0	1	5.5	10	0.355	0.645	9.5	15.5	12.5	0.000525085	0.0263306
ASTA10197	FBgn0042132,FBgn0031066	CG18809,CG14235	FBtr0074811,FBtr0074815	AltLE	1-2^3-4),5-6)	chrX:19637740_19638294:-;chrX:19635236_19638294:-	1	1	166	185	0.473	181	331	0.354	0.119	351	512	431.5	0.000527794	0.0263706
ASTA09234	FBgn0262737	mub	FBtr0078468/FBtr0078470/FBtr0111017/FBtr0304982/FBtr0304984,FBtr0301364/FBtr0304980/FBtr0304981/FBtr0304983	altacceptor	1-,2-	chr3L:21908110_21908201:+;chr3L:21908110_21908213:+	1	1	584	319	0.647	724	280	0.721	-0.074	903	1004	953.5	0.000538961	0.0268313
ASTA10721	FBgn0002719	Men	FBtr0082660,FBtr0082661	AltFE	1(2^,3(4^	chr3R:8545750_8547857:-;chr3R:8545750_8546338:-	1	1	18	115	0.135	10	263	0.037	0.098	133	273	203	0.000543715	0.0269706
ASTA11274	FBgn0262579	Ect4	FBtr0304994,FBtr0304993/FBtr0304995/FBtr0304996/FBtr0304997/FBtr0304998	retintron	0,1^2-	irt;chr3L:8098758_8099115:+	2	1	672.5	1223	0.355	612	908	0.403	-0.048	1895.5	1520	1707.75	0.000575154	0.0284279
ASTA06530	FBgn0004169	up	FBtr0100561/FBtr0301919/FBtr0308233,FBtr0073851/FBtr0100563/FBtr0301920	skip2exons	0,1-2^3-4^	chrX:13490782_13494102:-;chrX:13493494_13494102:-,chrX:13491438_13493448:-,chrX:13490782_13491413:-	1	3	23	803.667	0.028	36	565.333	0.06	-0.032	826.667	601.333	714	0.000597038	0.0291956
ASTA10302	FBgn0004169	up	FBtr0100561/FBtr0301919/FBtr0308233,FBtr0308234	skip2exons	0,1-2^3-4^	chrX:13490782_13494102:-;chrX:13493494_13494102:-,chrX:13491438_13493444:-,chrX:13490782_13491413:-	1	3	23	663.667	0.033	36	416	0.08	-0.047	686.667	452	569.333	0.000597038	0.0291956
ASTA09542	FBgn0004169	up	FBtr0100561/FBtr0301919/FBtr0308233,FBtr0073852/FBtr0301921	exonskip	0,1-2^	chrX:13490782_13494102:-;chrX:13493494_13494102:-,chrX:13490782_13493448:-	1	2	23	199.5	0.103	36	149.5	0.194	-0.091	222.5	185.5	204	0.000597038	0.0291956
ASTA10764	FBgn0028582	lqf	FBtr0112941,FBtr0076794/FBtr0076795/FBtr0076796/FBtr0076798	exonskip	0,1-2^	chr3L:7528745_7530075:+;chr3L:7528745_7528983:+,chr3L:7529536_7530075:+	1	2	208	1236	0.144	168	1430.5	0.105	0.039	1444	1598.5	1521.25	0.000601186	0.0292946
ASTA12419	FBgn0033269	Lpin	FBtr0303575/FBtr0303584,FBtr0088815/FBtr0113055/FBtr0303573/FBtr0303574/FBtr0303577/FBtr0303578/FBtr0303580/FBtr0303583/FBtr0303585	exonskip	0,1-2^	chr2R:4027655_4028018:-;chr2R:4027877_4028018:-,chr2R:4027655_4027747:-	1	2	202	508.5	0.284	174	633.5	0.215	0.069	710.5	807.5	759	0.000612344	0.0297332
ASTA09953	FBgn0027657	glob1	FBtr0083245/FBtr0300895,FBtr0083248	exonskip	0,1-2^	chr3R:11723738_11728164:-;chr3R:11728106_11728164:-,chr3R:11723738_11727923:-	1	2	1239	21	0.983	1533	13.5	0.991	-0.008	1260	1546.5	1403.25	0.000626256	0.030302
ASTA12395	FBgn0032286	CG7300	FBtr0080125,FBtr0304136	retintron	0,1^2-	irt;chr2L:10697305_10697478:-	2	1	496	10	0.98	543.5	0	1	-0.02	506	543.5	524.75	0.000629646	0.0303595
ASTA08998	FBgn0260008	Ucrh	FBtr0301784,FBtr0301783	AltFE	1(3^,2(4^	chr3LHet:606253_606349:+;chr3LHet:606275_606349:+	1	1	212	564	0.273	197	774	0.203	0.07	776	971	873.5	0.00063898	0.0307022
ASTA08198	FBgn0003870	ttk	FBtr0085825/FBtr0085826,FBtr0085829/FBtr0085830	AltFE	1(2^,3(4^	chr3R:27539992_27552853:+;chr3R:27551595_27552853:+	1	1	146	25	0.854	171	7	0.961	-0.107	171	178	174.5	0.000647279	0.030993
ASTA07142	FBgn0033054	CG14591	FBtr0302827,FBtr0086025	altdon_altacc	1^3-,2^4-	chr2R:1925952_1927730:-;chr2R:1925913_1927586:-	1	1	38	45	0.458	63	25	0.716	-0.258	83	88	85.5	0.000660976	0.0315393
ASTA09743	FBgn0043070	MESK2	FBtr0089708,FBtr0089706/FBtr0089707/FBtr0089709/FBtr0089711	AltLE	1-2),3-4)	chr2R:17399683_17401021:+;chr2R:17399683_17401713:+	1	1	202	1457	0.122	278	1429	0.163	-0.041	1659	1707	1683	0.000665365	0.0316392
ASTA09195	FBgn0042693	PP2A-B'	FBtr0083553,FBtr0305032	AltFE	1(2^,3(4^	chr3R:13993590_13995205:+;chr3R:13993929_13995205:+	1	1	60	43	0.583	143	41	0.777	-0.194	103	184	143.5	0.000693785	0.0328773
ASTA06489	FBgn0030796	CG4829	FBtr0074336/FBtr0112995,FBtr0074337/FBtr0112994	AltFE	1(2^,3(4^	chrX:16706095_16716589:+;chrX:16711168_16716589:+	1	1	20	41	0.328	6	66	0.083	0.245	61	72	66.5	0.000751766	0.0355029
ASTA09288	FBgn0000083	AnnIX	FBtr0089517/FBtr0089518/FBtr0089519,FBtr0089520	altdonor	1^,2^	chr3R:16891008_16893167:+;chr3R:16891124_16893167:+	1	1	830	39	0.955	1064	20	0.982	-0.027	869	1084	976.5	0.00079795	0.037483
ASTA13667	FBgn0015754	Lis-1	FBtr0087237,FBtr0087236/FBtr0304747	altdonor	1^,2^	chr2R:12066383_12069485:+;chr2R:12066458_12069485:+	1	1	7	249	0.027	29	264	0.099	-0.072	256	293	274.5	0.00080068	0.037483
ASTA03676	FBgn0031285	CG3662	FBtr0078012/FBtr0100469,FBtr0305507	retintron	0,1^2-	irt;chr2L:824138_824190:+	2	1	2016	192	0.913	2286.5	299	0.884	0.029	2208	2585.5	2396.75	0.000801848	0.037483
ASTA11675	FBgn0016081	fry	FBtr0076417/FBtr0110843/FBtr0301435,FBtr0306240/FBtr0306241	exonskip	0,1-2^	chr3L:9627025_9627786:-;chr3L:9627534_9627786:-,chr3L:9627025_9627503:-	1	2	86	11	0.887	67	26.5	0.717	0.17	97	93.5	95.25	0.000807018	0.0375972
ASTA09919	FBgn0003429	slo	FBtr0084683/FBtr0084684/FBtr0084685/FBtr0100624/FBtr0100627/FBtr0100629/FBtr0100631/FBtr0100632/FBtr0100633/FBtr0100634/FBtr0100635/FBtr0100636,FBtr0100622/FBtr0301582	mutexcl	1-2^,3-4^	chr3R:20501523_20502965:+,chr3R:20503058_20512908:+;chr3R:20501523_20505207:+,chr3R:20505300_20512908:+	2	2	148.5	113	0.568	191.5	89	0.683	-0.115	261.5	280.5	271	0.0008996	0.0417693
ASTA05994	FBgn0031489	CG17224	FBtr0300815,FBtr0077671	altdonor	1^,2^	chr2L:3018025_3018163:-;chr2L:3018025_3018081:-	1	1	6	4	0.6	0	16	0	0.6	10	16	13	0.000912131	0.042123
ASTA02871	FBgn0011224	heph	FBtr0085878/FBtr0085879/FBtr0085882/FBtr0085883/FBtr0085884/FBtr0085885/FBtr0085886/FBtr0085887/FBtr0085888/FBtr0112866/FBtr0300264/FBtr0300270,FBtr0306693	skip2exons	0,1-2^3-4^	chr3R:27707594_27784756:-;chr3R:27758337_27784756:-,chr3R:27747397_27757496:-,chr3R:27707594_27747354:-	1	3	46	5.33333	0.896	88	6.33333	0.933	-0.037	51.3333	94.3333	72.8333	0.000913328	0.042123
ASTA10328	FBgn0083228	Frq2	FBtr0074546,FBtr0301628	altdonor	1^,2^	chrX:18080473_18086363:+;chrX:18080535_18086363:+	1	1	53	70	0.431	110	65	0.629	-0.198	123	175	149	0.000918163	0.0422049
ASTA04926	FBgn0086783	Mhc	FBtr0080905/FBtr0080906,FBtr0080895/FBtr0080896/FBtr0080897/FBtr0080898/FBtr0080900/FBtr0080901/FBtr0080907/FBtr0301827/FBtr0301828/FBtr0301829/FBtr0307492/FBtr0307493/FBtr0307494/FBtr0307495/FBtr0307496	mutexcl	1-2^,3-4^	chr2L:16774858_16775210:+,chr2L:16775382_16776849:+;chr2L:16774858_16775682:+,chr2L:16775854_16776849:+	2	2	521.5	2034	0.204	286.5	1219	0.19	0.014	2555.5	1505.5	2030.5	0.000926919	0.0424658
ASTA08680	FBgn0052694	CG32694	FBtr0071410,FBtr0307381	AltLE	1-2),3-4^5-6^7-8^9-10)	chrX:9893334_9894384:+;chrX:9893334_9898424:+	1	1	83	51	0.619	34	54	0.386	0.233	134	88	111	0.000931857	0.0425507
ASTA12943	FBgn0031760	Tsp26A	FBtr0307300,FBtr0113024	exonskip	0,1-2^	chr2L:6001084_6001476:+;chr2L:6001084_6001158:+,chr2L:6001270_6001476:+	1	2	45	13	0.776	24	25	0.49	0.286	58	49	53.5	0.000995465	0.0451794
ASTA12446	FBgn0016694	Pdp1	FBtr0076776/FBtr0300499/FBtr0306535,FBtr0076777	exonskip	0,1-2^	chr3L:7811324_7846282:-;chr3L:7813130_7846282:-,chr3L:7811324_7813087:-	1	2	347	223	0.609	469	231	0.67	-0.061	570	700	635	0.000995977	0.0451794
ASTA04173	FBgn0052441	CG32441	FBtr0300058,FBtr0300057	AltFE	1(2^,3(4^	chr3L:21567376_21567843:+;chr3L:21567787_21567843:+	1	1	29	432	0.063	17	703	0.024	0.039	461	720	590.5	0.00100781	0.0455662
ASTA06305	FBgn0027621	Pfrx	FBtr0074714,FBtr0074715	altacceptor	1-,2-	chrX:19390821_19400515:+;chrX:19390821_19400518:+	1	1	35	50	0.412	64	33	0.66	-0.248	85	97	91	0.00101603	0.0457042
ASTA07646	FBgn0259110	mmd	FBtr0299535,FBtr0307542	exonskip	0,1-2^	chrX:15843853_15845182:-;chrX:15844419_15845182:-,chrX:15843853_15844387:-	1	2	41	136	0.232	27	211.5	0.113	0.119	177	238.5	207.75	0.0010208	0.0457042
ASTA10972	FBgn0259110	mmd	FBtr0307540,FBtr0299535	Unclassified	1-2^3-,4-	chrX:15844419_15845182:-,chrX:15843910_15844387:-;chrX:15843853_15845182:-	2	1	223.5	41	0.845	311.5	27	0.92	-0.075	264.5	338.5	301.5	0.0010208	0.0457042
ASTA00611	FBgn0000083	AnnIX	FBtr0089519,FBtr0089518/FBtr0089520	AltLE	1-2),3-4)	chr3R:16894742_16895034:+;chr3R:16894742_16896445:+	1	1	764	1171	0.395	981	1221	0.446	-0.051	1935	2202	2068.5	0.00103393	0.0461421
ASTA10165	FBgn0015766	Msr-110	FBtr0077132,FBtr0077131	exonskip	0,1-2^	chr3L:5566930_5569937:-;chr3L:5568067_5569937:-,chr3L:5566930_5568039:-	1	2	3272	1001.5	0.766	3414	1208.5	0.739	0.027	4273.5	4622.5	4448	0.00106831	0.0474529
ASTA07289	FBgn0037554	DNApol-iota	FBtr0081797,FBtr0081798	AltFE	1(3^,2(4^	chr3R:4059285_4059972:+;chr3R:4059369_4059972:+	1	1	17	2	0.895	14	19	0.424	0.471	19	33	26	0.00107018	0.0474529
ASTA04633	FBgn0028428	Ih	FBtr0290111,FBtr0100369/FBtr0100370/FBtr0290292	AltLE	1-4),2-3^5-6^7-8^9-10^11-12^13-14^15-16^17-18)	chr2R:10179688_10179733:+;chr2R:10179688_10179748:+	1	1	86	70	0.551	83	136	0.379	0.172	156	219	187.5	0.00109765	0.0485148
ASTA06611	FBgn0036134	fd68A	FBtr0300786,FBtr0300785	AltFE	1(2^,3(4^	chr3L:11111166_11113381:-;chr3L:11111166_11111514:-	1	1	10	36	0.217	2	72	0.027	0.19	46	74	60	0.00114166	0.0502987
ASTA05401	FBgn0037094	CG7611	FBtr0078359,FBtr0078366	AltFE	1(2^,3(4^	chr3L:21516330_21517821:+;chr3L:21517168_21517821:+	1	1	39	28	0.582	43	7	0.86	-0.278	67	50	58.5	0.00114922	0.0503965
ASTA00315	FBgn0262509	nrm	FBtr0304833,FBtr0304836	Unclassified	1-2^3-4^,5-6^	chr3L:23023032_23023918:+,chr3L:23025302_23026593:+,chr3L:23027488_23031111:+;chr3L:23023032_23030737:+,chr3L:23030854_23031111:+	3	2	53	30.5	0.635	59	15	0.797	-0.162	83.5	74	78.75	0.00115119	0.0503965
ASTA10588	FBgn0015754	Lis-1	FBtr0087237,FBtr0087238	Unclassified	1^,2^3-4^	chr2R:12066383_12069485:+;chr2R:12066458_12069282:+,chr2R:12069311_12069485:+	1	2	7	5.5	0.56	29	2.5	0.921	-0.361	12.5	31.5	22	0.00115535	0.0504186
ASTA03501	FBgn0011206	bol	FBtr0076538/FBtr0076539/FBtr0076540/FBtr0076541,FBtr0300462	exonskip	0,1-2^	chr3L:9101292_9105733:-;chr3L:9105469_9105733:-,chr3L:9101292_9105261:-	1	2	543	28	0.951	693	24.5	0.966	-0.015	571	717.5	644.25	0.00118157	0.0514002
ASTA08818	FBgn0259743	RhoGEF3	FBtr0299988,FBtr0299981/FBtr0299985	AltFE	1(2^3-4^,5(6^	chr3L:291113_298958:+;chr3L:298140_298958:+	1	1	1	6	0.143	12	1	0.923	-0.78	7	13	10	0.00118679	0.0514649
ASTA04491	FBgn0013305	Nmda1	FBtr0089877,FBtr0089873	AltFE	1(2^,3(4^	chr2R:8766652_8767193:-;chr2R:8766652_8766727:-	1	1	502	38	0.93	959	32	0.968	-0.038	540	991	765.5	0.00119859	0.0518136
ASTA01023	FBgn0003660	Syb	FBtr0088363/FBtr0273274,FBtr0088362/FBtr0273275	altacceptor	1-,2-	chr2R:6138719_6139432:-;chr2R:6138650_6139432:-	1	1	480	1198	0.286	682	1350	0.336	-0.05	1678	2032	1855	0.0012125	0.0522292
ASTA12549	FBgn0259682	CG42351	FBtr0299942,FBtr0304051	AltLE	1-4),2-3^5-6^7-8^9-10^11-12)	chr2R:14646089_14646145:-;chr2R:14646080_14646145:-	1	1	3717	397	0.904	4352	363	0.923	-0.019	4114	4715	4414.5	0.00121578	0.0522292
ASTA00093	FBgn0259221	CG42321	FBtr0299754/FBtr0299755/FBtr0299761/FBtr0299762/FBtr0299763,FBtr0299757/FBtr0299759/FBtr0299764	exonskip	0,1-2^	chr2R:9303463_9306491:-;chr2R:9305334_9306491:-,chr2R:9303463_9305040:-	1	2	450	73.5	0.86	441	109	0.802	0.058	523.5	550	536.75	0.00122005	0.0522501
ASTA02396	FBgn0005561	sv	FBtr0089327/FBtr0100342/FBtr0100343/FBtr0100344/FBtr0100345,FBtr0100346	altacceptor	1-,2-	chr4:1128971_1129099:+;chr4:1128971_1129105:+	1	1	93	60	0.608	103	28	0.786	-0.178	153	131	142	0.00129001	0.0550752
ASTA00943	FBgn0003429	slo	FBtr0100631,FBtr0301581/FBtr0301582	exonskip	0,1-2^	chr3R:20525149_20528742:+;chr3R:20525149_20527809:+,chr3R:20527885_20528742:+	1	2	49	150	0.246	137	180.5	0.431	-0.185	199	317.5	258.25	0.00130606	0.0555883
ASTA08870	FBgn0041605	cpx	FBtr0078898,FBtr0301771	AltFE	1(2^,3(4^	chr3R:106192_108395:+;chr3R:108205_108395:+	1	1	146	230	0.388	140	354	0.283	0.105	376	494	435	0.00133222	0.0565272
ASTA00685	FBgn0013981	His4r	FBtr0082962,FBtr0082963	AltFE	1(3^,2(4^	chr3R:10451538_10451747:+;chr3R:10451640_10451747:+	1	1	3435	73	0.979	4202	142	0.967	0.012	3508	4344	3926	0.00134078	0.0567156
ASTA08971	FBgn0025637	skpA	FBtr0070123/FBtr0070125,FBtr0070126	AltFE	1(3^,2(4^	chrX:550433_551131:+;chrX:550523_551131:+	1	1	148	1563	0.086	182	1321	0.121	-0.035	1711	1503	1607	0.00134691	0.0568009
ASTA00186	FBgn0033159	Dscam	FBtr0111058/FBtr0111072/FBtr0306784,FBtr0111075	mutexcl	1-2^,3-4^	chr2R:3246851_3249222:-,chr2R:3236481_3246726:-;chr2R:3245421_3249222:-,chr2R:3236481_3245293:-	2	2	4.5	0.5	0.9	2	4	0.333	0.567	5	6	5.5	0.0013986	0.0587938
ASTA10306	FBgn0260745	mfas	FBtr0082492/FBtr0082494,FBtr0082491/FBtr0082493/FBtr0082496/FBtr0082499/FBtr0082500	retintron	0,1^2-	irt;chr3R:7818597_7818970:-	2	1	194.5	286	0.405	269.5	545	0.331	0.074	480.5	814.5	647.5	0.00140595	0.0587938
ASTA11582	FBgn0085434	NaCP60E	FBtr0308347,FBtr0308345	exonskip	0,1-2^	chr2R:20802986_20804842:+;chr2R:20802986_20803253:+,chr2R:20803355_20804842:+	1	2	34	117.5	0.224	63	106.5	0.372	-0.148	151.5	169.5	160.5	0.00140696	0.0587938
ASTA03306	FBgn0004516	Gad1	FBtr0073276,FBtr0073277	exonskip	0,1-2^	chr3L:4084799_4085622:-;chr3L:4085530_4085622:-,chr3L:4084799_4085428:-	1	2	866	180	0.828	889	247.5	0.782	0.046	1046	1136.5	1091.25	0.0014222	0.0592512
ASTA02530	FBgn0037094	CG7611	FBtr0078363,FBtr0078366	AltFE	1(3^,2(4^	chr3L:21516399_21517821:+;chr3L:21517168_21517821:+	1	1	47	28	0.627	49	7	0.875	-0.248	75	56	65.5	0.00145035	0.060238
ASTA13402	FBgn0032955	CG2201	FBtr0085921,FBtr0085923/FBtr0100511/FBtr0305503	AltFE	1(2^,3(4^	chr2L:21618111_21623365:-;chr2L:21618111_21618495:-	1	1	225	235	0.489	237	370	0.39	0.099	460	607	533.5	0.00145743	0.060238
ASTA00971	FBgn0261625	CG42708	FBtr0302974/FBtr0302975/FBtr0302978/FBtr0302979,FBtr0302973/FBtr0302976	exonskip	0,1-2^	chr2R:8560845_8563629:-;chr2R:8561434_8563629:-,chr2R:8560845_8561403:-	1	2	33	109	0.232	20	140.5	0.125	0.107	142	160.5	151.25	0.00145899	0.060238
ASTA12445	FBgn0028704	Nckx30C	FBtr0303909,FBtr0079926/FBtr0079928/FBtr0303908	altdonor	1^,2^	chr2L:9727257_9732954:-;chr2L:9727257_9732915:-	1	1	313	223	0.584	455	221	0.673	-0.089	536	676	606	0.00147148	0.0605724
ASTA10499	FBgn0052425	CG32425	FBtr0078203,FBtr0078204	AltFE	1(2^,3(4^	chr3L:20490526_20503129:+;chr3L:20503061_20503129:+	1	1	13	361	0.035	5	718	0.007	0.028	374	723	548.5	0.00150403	0.0617279
ASTA06701	FBgn0011642	Zyx102EF	FBtr0089211,FBtr0089210	altacceptor	1-,2-	chr4:1081280_1081366:-;chr4:1081261_1081366:-	1	1	26	139	0.158	11	188	0.055	0.103	165	199	182	0.00155338	0.0634429
ASTA02428	FBgn0023507	CG3835	FBtr0070381,FBtr0070383	AltFE	1(2^,3(4^	chrX:2035640_2037024:+;chrX:2036963_2037024:+	1	1	1289	162	0.888	1930	335	0.852	0.036	1451	2265	1858	0.00155502	0.0634429
ASTA13282	FBgn0035976	PGRP-LC	FBtr0089490/FBtr0300290/FBtr0300291,FBtr0089492	AltLE	1-2^3-4),5-6^7-8^9-10)	chr3L:9338168_9338708:+;chr3L:9338168_9339690:+	1	1	167	1	0.994	164	13	0.927	0.067	168	177	172.5	0.00157105	0.0639079
ASTA10838	FBgn0030745	CG4239	FBtr0074269,FBtr0074270	AltFE	1(2^5-6^,3(4^	chrX:16279372_16281003:+;chrX:16279721_16281003:+	1	1	19	24	0.442	39	12	0.765	-0.323	43	51	47	0.00158167	0.0641506
ASTA07200	FBgn0014133	bif	FBtr0073526,FBtr0073527	exonskip	0,1-2^	chrX:11583577_11587579:+;chrX:11583577_11586831:+,chrX:11587211_11587579:+	1	2	218	182.5	0.544	105	169	0.383	0.161	400.5	274	337.25	0.00160038	0.0647193
ASTA10986	FBgn0029933,FBgn0003659	CG14425,Sxl	FBtr0300843/FBtr0308242,FBtr0100201/FBtr0100203/FBtr0100206/FBtr0100208/FBtr0100212/FBtr0100214/FBtr0100572/FBtr0300771/FBtr0300838	altacceptor	1-,2-	chrX:6986204_6992033:-;chrX:6986156_6992033:-	1	1	121	54	0.691	176	36	0.83	-0.139	175	212	193.5	0.00161594	0.0651575
ASTA00879	FBgn0028985	Spn4	FBtr0086200/FBtr0086205/FBtr0300336,FBtr0086203/FBtr0086204	AltLE	1-2^3-4),5-6)	chr2R:2764239_2764725:-;chr2R:2763624_2764725:-	1	1	66	82	0.446	60	154	0.28	0.166	148	214	181	0.001623	0.0652514
ASTA12962	FBgn0041605	cpx	FBtr0113341/FBtr0300789,FBtr0301771	AltFE	1(2^,3(4^	chr3R:108037_108395:+;chr3R:108205_108395:+	1	1	433	230	0.653	474	354	0.572	0.081	663	828	745.5	0.00163213	0.0654275
ASTA10433	FBgn0014184	Oda	FBtr0088013,FBtr0088014	AltFE	1(2^,3(4^	chr2R:8055709_8061595:-;chr2R:8055709_8058428:-	1	1	4786	2832	0.628	5158	2747	0.652	-0.024	7618	7905	7761.5	0.00165992	0.0663486
ASTA08021	FBgn0030052	CG12065	FBtr0071215/FBtr0071217,FBtr0071214/FBtr0071216	exonskip	0,1-2^	chrX:8468441_8477573:+;chrX:8468441_8469383:+,chrX:8469524_8477573:+	1	2	5	341	0.014	29	380.5	0.071	-0.057	346	409.5	377.75	0.00167823	0.0668868
ASTA12804	FBgn0005634	zip	FBtr0072398/FBtr0072399/FBtr0100466/FBtr0100467/FBtr0302572/FBtr0302573/FBtr0302574/FBtr0306576,FBtr0302575	exonskip	0,1-2^	chr2R:20878796_20879332:-;chr2R:20879222_20879332:-,chr2R:20878796_20879087:-	1	2	1156	137	0.894	991	157.5	0.863	0.031	1293	1148.5	1220.75	0.00170172	0.0676272
ASTA07315	FBgn0002921	Atpalpha	FBtr0089509/FBtr0089514/FBtr0089515/FBtr0300191,FBtr0089510	mutexcl	1-2^,3-4^	chr3R:16774552_16786447:+,chr3R:16786548_16789446:+;chr3R:16774552_16787936:+,chr3R:16788018_16789446:+	2	2	769.5	274	0.737	1134	277	0.804	-0.067	1043.5	1411	1227.25	0.00170673	0.0676314
ASTA03669	FBgn0010408	RpS9	FBtr0076423/FBtr0076425,FBtr0076424	altdonor	1^,2^	chr3L:9503259_9503564:-;chr3L:9503259_9503381:-	1	1	18448	286	0.985	17732	206	0.989	-0.004	18734	17938	18336	0.00171346	0.0676423
ASTA10054	FBgn0035917	Zasp66	FBtr0301156,FBtr0089566/FBtr0301154/FBtr0301157	mutexcl	1-2^,3-4^	chr3L:8628182_8628780:+,chr3L:8628853_8631256:+;chr3L:8628182_8630538:+,chr3L:8630699_8631256:+	2	2	652	1131.5	0.366	398	746.5	0.348	0.018	1783.5	1144.5	1464	0.00172171	0.0676423
ASTA03959	FBgn0035917	Zasp66	FBtr0089566/FBtr0301154/FBtr0301157,FBtr0089561/FBtr0089562/FBtr0089563/FBtr0089567/FBtr0301155	exonskip	0,1-2^	chr3L:8628182_8630538:+;chr3L:8628182_8628780:+,chr3L:8628853_8630538:+	1	2	174	1448.5	0.107	154	873	0.15	-0.043	1622.5	1027	1324.75	0.00172171	0.0676423
ASTA08195	FBgn0035422	RpL28	FBtr0073097,FBtr0073098	AltFE	1(2^,3(4^	chr3L:3221982_3222926:-;chr3L:3221982_3222152:-	1	1	1018	14	0.986	1100	2	0.998	-0.012	1032	1102	1067	0.00173173	0.0678129
ASTA12766	FBgn0031161	CG15445	FBtr0077250/FBtr0077253,FBtr0077251/FBtr0077252	retintron	0,1^2-	irt;chrX:20988439_20988485:+	2	1	64	67	0.489	73.5	36	0.671	-0.182	131	109.5	120.25	0.00173589	0.0678129
ASTA05813	FBgn0024807	DIP1	FBtr0077373,FBtr0077372	altacceptor	1-,2-	chrX:21499782_21501000:-;chrX:21499737_21501000:-	1	1	72	99	0.421	135	97	0.582	-0.161	171	232	201.5	0.00174808	0.0680963
ASTA00333	FBgn0032456	MRP	FBtr0090013/FBtr0090015/FBtr0090016/FBtr0090017/FBtr0090018/FBtr0090019/FBtr0090020/FBtr0090027/FBtr0090028,FBtr0090014/FBtr0090021/FBtr0090022/FBtr0090023/FBtr0090024/FBtr0090025/FBtr0090026/FBtr0090029	mutexcl	1-2^,3-4^	chr2L:12724344_12724471:+,chr2L:12724619_12725711:+;chr2L:12724344_12724764:+,chr2L:12724912_12725711:+	2	2	68.5	300	0.186	44.5	306	0.127	0.059	368.5	350.5	359.5	0.00176036	0.0683813
ASTA08498	FBgn0038829	CG17271	FBtr0083993,FBtr0110823	AltLE	1-2),3-4)	chr3R:16646166_16646371:-;chr3R:16645217_16646371:-	1	1	572	231	0.712	528	298	0.639	0.073	803	826	814.5	0.00178859	0.0692828
ASTA11111	FBgn0035987	CG3689	FBtr0076456,FBtr0110863	altacceptor	1-,2-	chr3L:9405083_9405254:+;chr3L:9405083_9406302:+	1	1	336	173	0.66	359	273	0.568	0.092	509	632	570.5	0.00184042	0.0710906
ASTA09826	FBgn0038032,FBgn0038033	CG10097,CG10096	FBtr0082603,FBtr0100525	Unclassified	0,1^2-3^4-	irt;chr3R:8221309_8221432:-,chr3R:8220702_8220797:-	4	2	3.75	0	1	2.5	4.5	0.357	0.643	3.75	7	5.375	0.00185664	0.0713403
ASTA03773	FBgn0033717	CG8839	FBtr0087957,FBtr0087960	altdonor	1^,2^	chr2R:8229288_8232025:-;chr2R:8229288_8231964:-	1	1	256	57	0.818	292	31	0.904	-0.086	313	323	318	0.00185886	0.0713403
ASTA01075	FBgn0037098	Wnk	FBtr0078381,FBtr0305328	altdonor	1^,2^	chr3L:21547281_21547653:-;chr3L:21547281_21547438:-	1	1	90	5	0.947	58	16	0.784	0.163	95	74	84.5	0.0018624	0.0713403
ASTA11214	FBgn0025637	skpA	FBtr0070123/FBtr0070125,FBtr0070124/FBtr0070128	altdonor	1^,2^	chrX:550433_551131:+;chrX:550818_551131:+	1	1	148	25	0.855	182	69	0.725	0.13	173	251	212	0.00187981	0.0716594
ASTA00329	FBgn0001219	Hsc70-4	FBtr0083057,FBtr0083055	AltFE	1(2^,3(4^	chr3R:11068522_11070081:+;chr3R:11068907_11070081:+	1	1	4795	1	1	6300	15	0.998	0.002	4796	6315	5555.5	0.00188113	0.0716594
ASTA06825	FBgn0039790	CG2246	FBtr0085675/FBtr0085676/FBtr0085677/FBtr0302313/FBtr0302607/FBtr0302608/FBtr0302609/FBtr0302610,FBtr0085673/FBtr0085674/FBtr0085678/FBtr0302605/FBtr0302606	exonskip	0,1-2^	chr3R:26419572_26420539:-;chr3R:26419892_26420539:-,chr3R:26419572_26419834:-	1	2	162	227	0.416	138	289	0.323	0.093	389	427	408	0.00195919	0.0744275
ASTA03705	FBgn0028968	gammaCop	FBtr0085794,FBtr0085793	retintron	0,1^2-	irt;chr3R:27398001_27398219:+	2	1	2.5	70	0.034	12.5	75	0.143	-0.109	72.5	87.5	80	0.00196836	0.0745706
ASTA12770	FBgn0035872	CG7185	FBtr0304628,FBtr0076710	exonskip	0,1-2^	chr3L:8305851_8307056:-;chr3L:8306252_8307056:-,chr3L:8305851_8306110:-	1	2	54	144	0.273	28	169.5	0.142	0.131	198	197.5	197.75	0.00198536	0.0748477
ASTA07335	FBgn0004924	Top1	FBtr0074005/FBtr0100294,FBtr0308699	AltFE	1(2^,3(4^	chrX:15213841_15215186:+;chrX:15215066_15215186:+	1	1	112	13	0.896	99	34	0.744	0.152	125	133	129	0.00199049	0.0748477
ASTA03846	FBgn0260749	Utx	FBtr0080075/FBtr0080076/FBtr0080077,FBtr0303903	altacceptor	1-,2-	chr2L:10275388_10275448:-;chr2L:10275385_10275448:-	1	1	117	13	0.9	85	29	0.746	0.154	130	114	122	0.00199196	0.0748477
ASTA09059	FBgn0026238	gus	FBtr0089757,FBtr0089754	AltFE	1(2^,3(4^5-6^	chr2R:1009158_1015730:-;chr2R:1009158_1009487:-	1	1	122	131	0.482	185	116	0.615	-0.133	253	301	277	0.0020109	0.0753542
ASTA05366	FBgn0261387	CG17528	FBtr0111274,FBtr0111277	AltFE	1(3^,2(4^	chr2R:707442_711615:-;chr2R:707442_711409:-	1	1	13	86	0.131	36	81	0.308	-0.177	99	117	108	0.00202012	0.0754945
ASTA04919	FBgn0003093	Pkc98E	FBtr0301516,FBtr0085359	exonskip	0,1-2^	chr3R:24867963_24870088:+;chr3R:24867963_24868547:+,chr3R:24868580_24870088:+	1	2	43	236	0.154	26	309	0.078	0.076	279	335	307	0.00211175	0.0787056
ASTA10204	FBgn0263077	CG43340	FBtr0306931/FBtr0306932/FBtr0306933/FBtr0306934/FBtr0306935/FBtr0306936/FBtr0306938/FBtr0306939/FBtr0306940,FBtr0306937	exonskip	0,1-2^	chr2R:3528123_3535801:+;chr2R:3528123_3534810:+,chr2R:3535183_3535801:+	1	2	290	254.5	0.533	277	357	0.437	0.096	544.5	634	589.25	0.00215039	0.0796433
ASTA01546	FBgn0010225	Gel	FBtr0078968,FBtr0078969	skip2exons	0,1-2^3-4^	chr3R:61047_62274:+;chr3R:61047_61809:+,chr3R:61871_61960:+,chr3R:62004_62274:+	1	3	1368	4.66667	0.997	2201	24.6667	0.989	0.008	1372.67	2225.67	1799.17	0.00215424	0.0796433
ASTA04439	FBgn0010225	Gel	FBtr0078968,FBtr0078972	exonskip	0,1-2^	chr3R:61047_62274:+;chr3R:61047_61809:+,chr3R:61871_62274:+	1	2	1368	14	0.99	2201	48	0.979	0.011	1382	2249	1815.5	0.00215424	0.0796433
ASTA12631	FBgn0035542	DOR	FBtr0073294/FBtr0073295/FBtr0073296/FBtr0073297/FBtr0113140,FBtr0308033/FBtr0308034	altdonor	1^,2^	chr3L:4419173_4419428:+;chr3L:4419263_4419428:+	1	1	969	359	0.73	793	385	0.673	0.057	1328	1178	1253	0.0021636	0.0797756
ASTA06934	FBgn0035422	RpL28	FBtr0073095,FBtr0073098	AltFE	1(2^,3(4^	chr3L:3221982_3222787:-;chr3L:3221982_3222152:-	1	1	32	14	0.696	39	2	0.951	-0.255	46	41	43.5	0.00217953	0.0801486
ASTA03447	FBgn0037094	CG7611	FBtr0078359,FBtr0078362	AltFE	1(2^,3(4^	chr3L:21516330_21517821:+;chr3L:21516706_21517821:+	1	1	39	47	0.453	43	17	0.717	-0.264	86	60	73	0.00218899	0.0802822
ASTA05209	FBgn0025631	moody	FBtr0303043/FBtr0303045,FBtr0070341/FBtr0303044	AltFE	1(2^,3(4^	chrX:1941681_1943228:-;chrX:1941681_1942344:-	1	1	325	15	0.956	309	37	0.893	0.063	340	346	343	0.00222163	0.0812632
ASTA03546	FBgn0260634,FBgn0053111	CG33111,eIF4G2	FBtr0089623,FBtr0084529/FBtr0084530/FBtr0100312	AltLE	1-2^3-4^5-6^7-8^9-10),11-12^13-14^15-16^17-18^19-20^21-22^23-24)	chr3R:19642753_19643948:-;chr3R:19633752_19643948:-	1	1	74	82	0.474	122	68	0.642	-0.168	156	190	173	0.00223077	0.0813325
ASTA12688	FBgn0000319	Chc	FBtr0112798,FBtr0074180	AltFE	1(2^,3(4^	chrX:15728405_15729476:-;chrX:15728405_15728664:-	1	1	5	8	0.385	0	26	0	0.385	13	26	19.5	0.00223532	0.0813325
ASTA13768	FBgn0032886	CG9328	FBtr0081415,FBtr0081416	AltFE	1(2^,3(4^	chr2L:20798515_20813155:+;chr2L:20810374_20813155:+	1	1	306	177	0.634	383	321	0.544	0.09	483	704	593.5	0.00226624	0.0822406
ASTA09972	FBgn0040370	CG13375	FBtr0070103,FBtr0300326	altdonor	1^,2^	chrX:184630_188855:-;chrX:184630_188745:-	1	1	2	44	0.043	14	37	0.275	-0.232	46	51	48.5	0.00230086	0.0832779
ASTA12995	FBgn0013997	Nrx-IV	FBtr0075999,FBtr0075998	mutexcl	1-2^,3-4^	chr3L:12142009_12144310:+,chr3L:12144508_12145276:+;chr3L:12142009_12144919:+,chr3L:12145117_12145276:+	2	2	90	62.5	0.59	66.5	94.5	0.413	0.177	152.5	161	156.75	0.002346	0.0846894
ASTA08886	FBgn0032036	CG13384	FBtr0079655,FBtr0079656	altdonor	1^,2^	chr2L:8384896_8386216:+;chr2L:8385098_8386216:+	1	1	134	233	0.365	165	180	0.478	-0.113	367	345	356	0.00239104	0.08609
ASTA00223	FBgn0042693	PP2A-B'	FBtr0083553,FBtr0083552/FBtr0290320	altacceptor	1-,2-	chr3R:13993590_13995205:+;chr3R:13993590_13995378:+	1	1	60	95	0.387	143	121	0.542	-0.155	155	264	209.5	0.00241432	0.0867017
ASTA09439	FBgn0028336	l(1)G0255	FBtr0070953,FBtr0070954	AltFE	1(2^,3(4^	chrX:6572650_6573858:+;chrX:6573794_6573858:+	1	1	391	61	0.865	540	139	0.795	0.07	452	679	565.5	0.00249912	0.0895139
ASTA09317	FBgn0053205	CG33205	FBtr0076332/FBtr0076334/FBtr0076336,FBtr0100386	altacceptor	1-,2-	chr3L:9823886_9825298:+;chr3L:9823886_9825577:+	1	1	156	336	0.317	89	306	0.225	0.092	492	395	443.5	0.00250623	0.0895362
ASTA00400	FBgn0085201	CG34172	FBtr0112363,FBtr0308188	altacceptor	1-,2-	chr2L:2192849_2192974:-;chr2L:2192846_2192974:-	1	1	212	40	0.841	218	16	0.932	-0.091	252	234	243	0.00257376	0.091711
ASTA03622	FBgn0036134	fd68A	FBtr0300783/FBtr0301967,FBtr0300785	AltFE	1(2^,3(4^	chr3L:11111166_11113709:-;chr3L:11111166_11111514:-	1	1	340	36	0.904	354	72	0.831	0.073	376	426	401	0.00258375	0.0918296
ASTA11204	FBgn0003371	sgg	FBtr0070468,FBtr0070467/FBtr0070469	altdonor	1^,2^	chrX:2528059_2535622:+;chrX:2528212_2535622:+	1	1	123	24	0.837	101	47	0.682	0.155	147	148	147.5	0.00259611	0.0920318
ASTA07103	FBgn0027621	Pfrx	FBtr0307192,FBtr0074716/FBtr0074717	AltFE	1(2^5-6^,3(4^	chrX:19390821_19400515:+;chrX:19392914_19400515:+	1	1	35	167	0.173	64	147	0.303	-0.13	202	211	206.5	0.00261671	0.0925241
ASTA01801	FBgn0020235	ATPsyn-gamma	FBtr0085540,FBtr0085539	altacceptor	1-,2-	chr3R:25574492_25574545:-;chr3R:25574471_25574545:-	1	1	694	63	0.917	718	108	0.869	0.048	757	826	791.5	0.00264049	0.0931264
ASTA04192	FBgn0259244	CG42342	FBtr0299896,FBtr0299897	AltLE	1-2),3-4^5-6^7-8)	chr3R:12391724_12391924:+;chr3R:12391724_12394861:+	1	1	83	24	0.776	114	10	0.919	-0.143	107	124	115.5	0.00265598	0.0932823
ASTA09973	FBgn0061200	Nup153	FBtr0299587,FBtr0074284/FBtr0113475	retintron	0,1^2-	irt;chrX:16493673_16493756:+	2	1	42.5	32	0.57	36	61	0.371	0.199	74.5	97	85.75	0.00265844	0.0932823
ASTA05064	FBgn0000083	AnnIX	FBtr0089519,FBtr0089517	AltLE	1-2),3-4)	chr3R:16894742_16895034:+;chr3R:16894742_16895999:+	1	1	764	1432	0.348	981	1531	0.391	-0.043	2196	2512	2354	0.00274743	0.09616
ASTA00424	FBgn0001169	H	FBtr0083917,FBtr0083915	retintron	0,1^2-	irt;chr3R:16447850_16448305:+	2	1	49.5	5	0.908	37	17	0.685	0.223	54.5	54	54.25	0.00277524	0.0968798
ASTA04347	FBgn0033269	Lpin	FBtr0088815/FBtr0113055/FBtr0303577/FBtr0303578/FBtr0303580/FBtr0303583/FBtr0303584/FBtr0303585,FBtr0303573/FBtr0303574/FBtr0303575	altacceptor	1-,2-	chr2R:4028122_4028185:-;chr2R:4028119_4028185:-	1	1	770	709	0.521	833	948	0.468	0.053	1479	1781	1630	0.00278204	0.0968798
ASTA01481	FBgn0034797	nahoda	FBtr0071942/FBtr0071943,FBtr0304795	exonskip	0,1-2^	chr2R:18801872_18802967:+;chr2R:18801872_18802042:+,chr2R:18802374_18802967:+	1	2	403	98.5	0.804	391	131.5	0.748	0.056	501.5	522.5	512	0.00280088	0.0972902
ASTA00412	FBgn0034145	CG5065	FBtr0302206,FBtr0302205	AltFE	1(2^,3(4^	chr2R:12500079_12506308:+;chr2R:12505649_12506308:+	1	1	31	108	0.223	64	102	0.386	-0.163	139	166	152.5	0.0028121	0.0973517
ASTA04928	FBgn0026620	tacc	FBtr0089949,FBtr0089951	AltFE	1(2^,3(4^	chr3R:563461_565293:-;chr3R:563461_565232:-	1	1	13	32	0.289	35	24	0.593	-0.304	45	59	52	0.00281677	0.0973517
ASTA09072	FBgn0037106	CG11307	FBtr0078420/FBtr0301160,FBtr0078421	AltFE	1(3^,2(4^	chr3L:21610791_21611453:+;chr3L:21610983_21611453:+	1	1	23	20	0.535	41	8	0.837	-0.302	43	49	46	0.00282434	0.0973691
ASTA10529	FBgn0082582	tmod	FBtr0085662,FBtr0085663	AltFE	1(2^,3(4^	chr3R:26389204_26397530:+;chr3R:26397152_26397530:+	1	1	18	92	0.164	42	84	0.333	-0.169	110	126	118	0.00285323	0.0981198
ASTA07020	FBgn0035917	Zasp66	FBtr0089565/FBtr0089568/FBtr0301158,FBtr0301156	exonskip	0,1-2^	chr3L:8628182_8631256:+;chr3L:8628182_8628780:+,chr3L:8628853_8631256:+	1	2	395	652	0.377	311	398	0.439	-0.062	1047	709	878	0.00287151	0.0982585
ASTA11744	FBgn0035917	Zasp66	FBtr0089565/FBtr0089568/FBtr0301158,FBtr0089561/FBtr0089562/FBtr0089563/FBtr0089567/FBtr0301155	skip2exons	0,1-2^3-4^	chr3L:8628182_8631256:+;chr3L:8628182_8628780:+,chr3L:8628853_8630538:+,chr3L:8630699_8631256:+	1	3	395	1662	0.192	311	1028.33	0.232	-0.04	2057	1339.33	1698.17	0.00287151	0.0982585
ASTA06600	FBgn0016126	CaMKI	FBtr0089064,FBtr0089068	AltFE	1(2^,3(4^5-6^7-8^	chr4:466592_467726:+;chr4:466858_467726:+	1	1	6	8	0.429	11	0	1	-0.571	14	11	12.5	0.00292906	0.0997554
ASTA08253	FBgn0037555	Ada2b	FBtr0081807,FBtr0100368	altacceptor	1-,2-	chr3R:4063975_4064452:-;chr3R:4063905_4064452:-	1	1	71	94	0.43	133	94	0.586	-0.156	165	227	196	0.00294366	0.0997554
ASTA08645	FBgn0260462	CG12163	FBtr0303994,FBtr0078822	AltLE	1-2),3-4^5-6^7-8^9-10)	chr3R:1069977_1077145:-;chr3R:1065342_1077145:-	1	1	784	2563	0.234	756	2936	0.205	0.029	3347	3692	3519.5	0.00294419	0.0997554
ASTA03756	FBgn0260462	CG12163	FBtr0078822,FBtr0078823	exonskip	0,1-2^	chr3R:1065342_1077145:-;chr3R:1069977_1077145:-,chr3R:1065342_1069559:-	1	2	2563	480.5	0.842	2936	461.5	0.864	-0.022	3043.5	3397.5	3220.5	0.00294419	0.0997554
ASTA00048	FBgn0004363	porin	FBtr0100584,FBtr0080182	retintron	0,1^2-	irt;chr2L:10848864_10850753:-	2	1	18	3015	0.006	11	4175	0.003	0.003	3033	4186	3609.5	0.00296365	0.100169
ASTA04758	FBgn0004587	B52	FBtr0082804/FBtr0300588,FBtr0082803	Unclassified	0,1^2-3^4-	irt;chr3R:9488774_9489176:+,chr3R:9490657_9491174:+	4	2	426.75	1221.5	0.259	427.5	1079	0.284	-0.025	1648.25	1506.5	1577.38	0.00302221	0.101674
ASTA02939	FBgn0037094	CG7611	FBtr0078362,FBtr0078363	AltFE	1(4^,2(3^	chr3L:21516706_21517821:+;chr3L:21516399_21517821:+	1	1	47	47	0.5	17	49	0.258	0.242	94	66	80	0.00302324	0.101674
ASTA11865	FBgn0033159	Dscam	FBtr0111075,FBtr0111068	mutexcl	1-2^,3-4^	chr2R:3245421_3249222:-,chr2R:3236481_3245293:-;chr2R:3245029_3249222:-,chr2R:3236481_3244904:-	2	2	0.5	7	0.067	4	0	1	-0.933	7.5	4	5.75	0.0030303	0.101674
ASTA07928	FBgn0261698	CG42732	FBtr0305946,FBtr0303080/FBtr0303081/FBtr0303082/FBtr0303083	exonskip	0,1-2^	chr2R:6217580_6219178:-;chr2R:6218761_6219178:-,chr2R:6217580_6218205:-	1	2	285	5.5	0.981	255	17	0.938	0.043	290.5	272	281.25	0.00305993	0.102418
ASTA04812	FBgn0035416	gry	FBtr0073041,FBtr0073042	retintron	0,1^2-	irt;chr3L:3200174_3200227:+	2	1	7.5	71	0.096	2	96	0.02	0.076	78.5	98	88.25	0.00310707	0.103497
ASTA02513	FBgn0037391	CG2017	FBtr0078661,FBtr0078664	AltFE	1(2^,3(4^	chr3R:1686127_1687891:-;chr3R:1686127_1686711:-	1	1	149	119	0.556	202	95	0.68	-0.124	268	297	282.5	0.00310724	0.103497
ASTA08772	FBgn0052311	zormin	FBtr0110856/FBtr0110858,FBtr0110857	AltLE	1-2^3-4^5-6^7-8),9-10^11-12)	chr3L:2124614_2125238:-;chr3L:2119130_2125238:-	1	1	375	123	0.753	269	137	0.663	0.09	498	406	452	0.00312266	0.103497
ASTA06616	FBgn0005630	lola	FBtr0089348,FBtr0089355	AltLE	1-2^3-4),5-6^7-8)	chr2R:6403557_6419543:-;chr2R:6389968_6419543:-	1	1	388	299	0.565	398	418	0.488	0.077	687	816	751.5	0.00312944	0.103497
ASTA06396	FBgn0260942	bond	FBtr0084261,FBtr0084262	AltFE	1(2^,3(4^	chr3R:18376601_18380355:+;chr3R:18379618_18380355:+	1	1	331	20	0.943	190	29	0.868	0.075	351	219	285	0.00312967	0.103497
ASTA09053	FBgn0052647	CG32647	FBtr0073702,FBtr0073703	Unclassified	1^3-4^,2^	chrX:12678556_12678841:-,chrX:12677623_12678494:-;chrX:12677623_12678734:-	2	1	130.5	201	0.394	333	310	0.518	-0.124	331.5	643	487.25	0.00313948	0.103573
ASTA02370	FBgn0003392	shi	FBtr0074122/FBtr0074123,FBtr0111037	AltFE	1(3^,2(4^	chrX:15786285_15786860:+;chrX:15786615_15786860:+	1	1	362	10	0.973	313	26	0.923	0.05	372	339	355.5	0.00315107	0.103707
ASTA07433	FBgn0010905	Spn	FBtr0304618,FBtr0304613/FBtr0304614/FBtr0304615/FBtr0304616/FBtr0304617/FBtr0304619/FBtr0304620/FBtr0304621/FBtr0308203	exonskip	0,1-2^	chr3L:2514198_2524598:-;chr3L:2514331_2524598:-,chr3L:2514198_2514309:-	1	2	161	21.5	0.882	185	7.5	0.961	-0.079	182.5	192.5	187.5	0.00316029	0.103763
ASTA02802	FBgn0000259	CkIIbeta	FBtr0073558/FBtr0073562,FBtr0073560/FBtr0308084	AltFE	1(2^,3(4^	chrX:11686720_11687475:+;chrX:11687313_11687475:+	1	1	167	70	0.705	222	49	0.819	-0.114	237	271	254	0.00318407	0.104295
ASTA03650	FBgn0038033	CG10097	FBtr0100524,FBtr0100525	retintron	0,1^2-	irt;chr3R:8221309_8221432:-	2	1	3.5	0	1	1	7	0.125	0.875	3.5	8	5.75	0.00323427	0.105376
ASTA08433	FBgn0010548	Aldh-III	FBtr0088996/FBtr0300476,FBtr0308198	exonskip	0,1-2^	chr2R:3354556_3354987:-;chr2R:3354822_3354987:-,chr2R:3354556_3354725:-	1	2	1344	118	0.919	2047	129.5	0.941	-0.022	1462	2176.5	1819.25	0.00323999	0.105376
ASTA01120	FBgn0010548	Aldh-III	FBtr0088993/FBtr0300477/FBtr0300478/FBtr0300479/FBtr0300480/FBtr0300481,FBtr0088996/FBtr0300476	AltLE	1-3),2-4)	chr2R:3354822_3354987:-;chr2R:3354556_3354987:-	1	1	215	1344	0.138	243	2047	0.106	0.032	1559	2290	1924.5	0.00323999	0.105376
ASTA06766	FBgn0020439	fau	FBtr0082306,FBtr0082307	AltLE	1-2),3-4^5-6^7-8^9-10^11-12^13-14)	chr3R:6600788_6602898:-;chr3R:6598884_6602898:-	1	1	143	551	0.206	75	459	0.14	0.066	694	534	614	0.00324814	0.105393
ASTA01873	FBgn0086783	Mhc	FBtr0080897/FBtr0080905/FBtr0080907/FBtr0301829/FBtr0307493,FBtr0080898/FBtr0080900/FBtr0080903/FBtr0307496	mutexcl	1-2^,3-4^	chr2L:16777440_16778389:+,chr2L:16778508_16780549:+;chr2L:16777440_16779092:+,chr2L:16779211_16780549:+	2	2	2273.5	103	0.957	1348.5	90.5	0.937	0.02	2376.5	1439	1907.75	0.00330154	0.106874
ASTA09602	FBgn0259214	PMCA	FBtr0304048,FBtr0304049	exonskip	0,1-2^	chr4:350055_358161:-;chr4:350966_358161:-,chr4:350055_350896:-	1	2	21	774	0.026	20	776.5	0.025	0.001	795	796.5	795.75	0.00337777	0.109085
ASTA10001	FBgn0024362	CG11412	FBtr0070210,FBtr0070209	retintron	0,1^2-	irt;chrX:1237248_1237322:+	2	1	31.5	310	0.092	18	340	0.05	0.042	341.5	358	349.75	0.00349194	0.112509
ASTA13131	FBgn0041150	hoe1	FBtr0077396,FBtr0077397	AltFE	1(2^,3(4^	chr2L:4912779_4931913:-;chr2L:4912779_4915046:-	1	1	290	670	0.302	417	732	0.363	-0.061	960	1149	1054.5	0.00351415	0.112961
ASTA08932	FBgn0008654	Su(z)2	FBtr0300387,FBtr0087793	AltFE	1(2^,3(4^	chr2R:8884317_8886781:+;chr2R:8884718_8886781:+	1	1	67	17	0.798	45	33	0.577	0.221	84	78	81	0.00359888	0.115069
ASTA04271	FBgn0261341	verm	FBtr0074956/FBtr0302333,FBtr0074954/FBtr0074957/FBtr0302335	mutexcl	1-2^,3-4^	chr3L:19685952_19686082:-,chr3L:19685059_19685820:-;chr3L:19685478_19686082:-,chr3L:19685059_19685364:-	2	2	24	42.5	0.361	48	38.5	0.555	-0.194	66.5	86.5	76.5	0.00360477	0.115069
ASTA09548	FBgn0261341	verm	FBtr0074954/FBtr0074957/FBtr0302335,FBtr0302334	exonskip	0,1-2^	chr3L:19685478_19686082:-;chr3L:19685952_19686082:-,chr3L:19685478_19685820:-	1	2	47	7.5	0.862	26	14	0.65	0.212	54.5	40	47.25	0.00360477	0.115069
ASTA13775	FBgn0031489	CG17224	FBtr0077672,FBtr0300815	altacceptor	1-,2-	chr2L:3018082_3018163:-;chr2L:3018025_3018163:-	1	1	23	6	0.793	41	0	1	-0.207	29	41	35	0.0036229	0.115381
ASTA01396	FBgn0024290	Slob	FBtr0100158/FBtr0303527/FBtr0303528/FBtr0303530,FBtr0079517/FBtr0079518/FBtr0079519/FBtr0303529	exonskip	0,1-2^	chr2L:7649084_7649303:-;chr2L:7649201_7649303:-,chr2L:7649084_7649188:-	1	2	1421	27	0.981	1625	58	0.966	0.015	1448	1683	1565.5	0.00364698	0.11588
ASTA11120	FBgn0085412	CG34383	FBtr0112621/FBtr0112622,FBtr0112623/FBtr0112624/FBtr0290011	exonskip	0,1-2^	chr3R:9582385_9582904:+;chr3R:9582385_9582611:+,chr3R:9582750_9582904:+	1	2	163	63.5	0.72	204	53.5	0.792	-0.072	226.5	257.5	242	0.00366346	0.116136
ASTA05842	FBgn0083919	Zasp52	FBtr0100387/FBtr0302163,FBtr0087315/FBtr0301313	exonskip	0,1-2^	chr2R:11661472_11664682:-;chr2R:11663013_11664682:-,chr2R:11661472_11661932:-	1	2	279	270.5	0.508	170	250.5	0.404	0.104	549.5	420.5	485	0.00367299	0.116171
ASTA05406	FBgn0000667	Actn	FBtr0070343/FBtr0303048/FBtr0303049,FBtr0070345	altdonor	1^,2^	chrX:1922061_1923873:-;chrX:1922061_1923807:-	1	1	283	35	0.89	189	48	0.797	0.093	318	237	277.5	0.00368421	0.116259
ASTA03946	FBgn0086254	CG6084	FBtr0076139,FBtr0076138	exonskip	0,1-2^	chr3L:11613766_11614313:-;chr3L:11614204_11614313:-,chr3L:11613766_11614022:-	1	2	1800	214.5	0.894	2755	235.5	0.921	-0.027	2014.5	2990.5	2502.5	0.0036939	0.116299
ASTA04656	FBgn0035087	CG2765	FBtr0308687,FBtr0113118	AltFE	1(2^,3(4^	chr2R:20849271_20852094:-;chr2R:20849271_20849865:-	1	1	718	124	0.853	665	73	0.901	-0.048	842	738	790	0.00372379	0.116793
ASTA01578	FBgn0004242	Syt1	FBtr0077728,FBtr0077726/FBtr0077727	exonskip	0,1-2^	chr2L:2793909_2799908:-;chr2L:2798837_2799908:-,chr2L:2793909_2798485:-	1	2	441	1241	0.262	626	1438.5	0.303	-0.041	1682	2064.5	1873.25	0.00373867	0.116793
ASTA06259	FBgn0026160	tna	FBtr0076267,FBtr0301658	AltFE	1(3^,2(4^	chr3L:10851787_10863140:+;chr3L:10852155_10863140:+	1	1	153	83	0.648	158	144	0.523	0.125	236	302	269	0.00374113	0.116793
ASTA07269	FBgn0050296	RIC-3	FBtr0071527/FBtr0301893/FBtr0301894/FBtr0301895/FBtr0301896/FBtr0301899/FBtr0301900/FBtr0301901/FBtr0301902,FBtr0071528/FBtr0113369/FBtr0113371/FBtr0301892/FBtr0301897/FBtr0301898	exonskip	0,1-2^	chr2R:16907088_16907591:+;chr2R:16907088_16907244:+,chr2R:16907365_16907591:+	1	2	237	452.5	0.344	263	393.5	0.401	-0.057	689.5	656.5	673	0.00374346	0.116793
ASTA08598	FBgn0028582	lqf	FBtr0076794/FBtr0076797/FBtr0112941,FBtr0076798	exonskip	0,1-2^	chr3L:7522287_7526454:+;chr3L:7522287_7525771:+,chr3L:7525929_7526454:+	1	2	371	347.5	0.516	322	401	0.445	0.071	718.5	723	720.75	0.00382083	0.118937
ASTA10194	FBgn0086708	stv	FBtr0075806/FBtr0113425,FBtr0075807/FBtr0075808	AltFE	1(2^,3(4^	chr3L:13471583_13474135:+;chr3L:13473703_13474135:+	1	1	196	59	0.769	263	41	0.865	-0.096	255	304	279.5	0.00384349	0.119373
ASTA06331	FBgn0039622	eIF4E-6	FBtr0085344,FBtr0302515	altdonor	1^,2^	chr3R:24852751_24852809:-;chr3R:24852751_24852800:-	1	1	2	10	0.167	15	6	0.714	-0.547	12	21	16.5	0.00385936	0.119401
ASTA10609	FBgn0003748	Treh	FBtr0071537,FBtr0071540	AltFE	1(2^,3(4^	chr2R:16964645_16972702:+;chr2R:16972204_16972702:+	1	1	548	371	0.596	621	545	0.533	0.063	919	1166	1042.5	0.00386689	0.119401
ASTA03127	FBgn0031990	CG8552	FBtr0302595,FBtr0303401	AltFE	1(2^,3(4^	chr2L:8140779_8156520:-;chr2L:8140779_8155772:-	1	1	25	7	0.781	35	0	1	-0.219	32	35	33.5	0.00387037	0.119401
ASTA05901	FBgn0029763	CG4165	FBtr0070772,FBtr0070775	AltFE	1(2^,3(4^	chrX:5315701_5316612:+;chrX:5316300_5316612:+	1	1	0	9	0	10	7	0.588	-0.588	9	17	13	0.00389496	0.119892
ASTA11697	FBgn0058191	CG40191	FBtr0113824/FBtr0113825/FBtr0113827,FBtr0113826	retintron	0,1^2-	irt;chr2RHet:392686_392824:+	2	1	102	36	0.739	84	59	0.587	0.152	138	143	140.5	0.00392406	0.120518
ASTA12152	FBgn0035347	CG33232	FBtr0100539,FBtr0072919	AltFE	1(2^,3(4^	chr3L:2467270_2484563:+;chr3L:2478728_2484563:+	1	1	81	6	0.931	128	0	1	-0.069	87	128	107.5	0.00394947	0.121026
ASTA10173	FBgn0085437	CG34408	FBtr0114584,FBtr0071439/FBtr0112675/FBtr0114585	altacceptor	1-,2-	chrX:10120689_10121381:+;chrX:10120689_10121435:+	1	1	25	222	0.101	38	152	0.2	-0.099	247	190	218.5	0.00395815	0.121026
ASTA02280	FBgn0033159	Dscam	FBtr0111057/FBtr0111064/FBtr0111100,FBtr0111075	mutexcl	1-2^,3-4^	chr2R:3247071_3249222:-,chr2R:3236481_3246946:-;chr2R:3245421_3249222:-,chr2R:3236481_3245293:-	2	2	4.5	0.5	0.9	1.5	4	0.273	0.627	5	5.5	5.25	0.00402212	0.12271
ASTA11598	FBgn0016696	Pitslre	FBtr0078247/FBtr0304936,FBtr0078250/FBtr0304935	retintron	0,1^2-	irt;chr3L:20764709_20764767:+	2	1	279	455	0.38	336.5	425	0.442	-0.062	734	761.5	747.75	0.00408288	0.124289
ASTA05070	FBgn0261862	whd	FBtr0301281/FBtr0301282,FBtr0088307/FBtr0088308	mutexcl	1-2^,3-4^	chr2R:6359011_6359122:-,chr2R:6358255_6358944:-;chr2R:6358779_6359122:-,chr2R:6358255_6358718:-	2	2	476	643	0.425	401	742.5	0.351	0.074	1119	1143.5	1131.25	0.00410454	0.124615
ASTA00927	FBgn0036837	CG18135	FBtr0075043,FBtr0075042	AltFE	1(2^,3(4^	chr3L:18985826_18991100:-;chr3L:18985826_18988530:-	1	1	81	399	0.169	65	537	0.108	0.061	480	602	541	0.00411167	0.124615
ASTA09338	FBgn0004169	up	FBtr0073851/FBtr0100563/FBtr0301920,FBtr0308234	altdonor	1^,2^	chrX:13491438_13493448:-;chrX:13491438_13493444:-	1	1	420	0	1	457	9	0.981	0.019	420	466	443	0.00412331	0.124694
ASTA09430	FBgn0011676	Nos	FBtr0100490/FBtr0100493,FBtr0080188/FBtr0100484/FBtr0100486/FBtr0100487/FBtr0100488/FBtr0100489/FBtr0100491/FBtr0100492	Unclassified	0,1-2^3-4^5-6^	chr2L:10804897_10812286:-;chr2L:10807625_10812286:-,chr2L:10807128_10807290:-,chr2L:10805744_10805984:-,chr2L:10804897_10805618:-	1	4	2	164.25	0.012	0	176.25	0	0.012	166.25	176.25	171.25	0.00414258	0.125003
ASTA01116	FBgn0011764	Dsp1	FBtr0089263,FBtr0089259/FBtr0089260/FBtr0089261	altacceptor	1-,2-	chrX:16228447_16230299:+;chrX:16228447_16230323:+	1	1	43	55	0.439	24	77	0.238	0.201	98	101	99.5	0.00419299	0.126248
ASTA12228	FBgn0039360	CLS	FBtr0084930,FBtr0084931	AltFE	1(3^,2(4^	chr3R:21512589_21512703:-;chr3R:21512589_21512667:-	1	1	208	37	0.849	237	18	0.929	-0.08	245	255	250	0.00424838	0.127522
ASTA11494	FBgn0027341	Gfat1	FBtr0302847,FBtr0113690	Unclassified	0,1^2-3^4-5^6-7^8-	irt;chr3RHet:2477183_2477229:+,chr3RHet:2477400_2477472:+,chr3RHet:2477686_2478132:+,chr3RHet:2478157_2479025:+	8	4	117.75	191.5	0.381	129.875	152.75	0.46	-0.079	309.25	282.625	295.938	0.00426172	0.127522
ASTA02523	FBgn0028670	Vha100-2	FBtr0083656,FBtr0083657	AltFE	1(2^,3(4^	chr3R:14219132_14224713:-;chr3R:14219132_14222434:-	1	1	548	46	0.923	466	70	0.869	0.054	594	536	565	0.00426307	0.127522
ASTA04465	FBgn0015609	CadN	FBtr0081013/FBtr0081014/FBtr0081016/FBtr0081018,FBtr0100313/FBtr0100314/FBtr0100315/FBtr0100316	exonskip	0,1-2^	chr2L:17715914_17717842:-;chr2L:17716690_17717842:-,chr2L:17715914_17716677:-	1	2	1	26	0.037	6	8	0.429	-0.392	27	14	20.5	0.00428351	0.127856
ASTA04629	FBgn0036510	CG7427	FBtr0306156,FBtr0306154	Unclassified	1^2-4^,3^	chr3L:15556620_15556707:+,chr3L:15557029_15557115:+;chr3L:15556830_15557115:+	2	1	1.5	21	0.067	8	16	0.333	-0.266	22.5	24	23.25	0.00430979	0.128363
ASTA03539	FBgn0024734	PRL-1	FBtr0080856,FBtr0080857	AltFE	1(2^,3(4^	chr2L:16250159_16257075:-;chr2L:16250159_16251623:-	1	1	853	545	0.61	852	432	0.664	-0.054	1398	1284	1341	0.00434822	0.129228
ASTA07680	FBgn0029785	RpL35	FBtr0070800,FBtr0070801	AltFE	1(2^,3(4^	chrX:5566556_5567030:+;chrX:5566909_5567030:+	1	1	952	6533	0.127	901	7123	0.112	0.015	7485	8024	7754.5	0.00438451	0.130027
ASTA00310	FBgn0013334	Sap47	FBtr0083209/FBtr0301655,FBtr0083204/FBtr0083205/FBtr0083206/FBtr0083207/FBtr0083208/FBtr0083210	altdonor	1^,2^	chr3R:11779957_11780304:+;chr3R:11779978_11780304:+	1	1	1489	209	0.877	1922	200	0.906	-0.029	1698	2122	1910	0.00444983	0.131681
ASTA04134	FBgn0039993	CG17691	FBtr0302411,FBtr0113761/FBtr0302409	exonskip	0,1-2^	chrU:1179335_1184082:+;chrU:1179335_1183262:+,chrU:1183510_1184082:+	1	2	36	1087.5	0.032	15	1047	0.014	0.018	1123.5	1062	1092.75	0.00446312	0.131791
ASTA11606	FBgn0004028	wupA	FBtr0074521,FBtr0074522/FBtr0074524/FBtr0074525/FBtr0308235	mutexcl	1-2^,3-4^	chrX:18006072_18007290:-,chrX:18000965_18005970:-;chrX:18003604_18007290:-,chrX:18000965_18003502:-	2	2	655	1817.5	0.265	401	1390	0.224	0.041	2472.5	1791	2131.75	0.00449017	0.132307
ASTA12858	FBgn0030087	CG7766	FBtr0071351/FBtr0114594/FBtr0114595,FBtr0071352	mutexcl	1-2^,3-4^	chrX:8994691_8995128:-,chrX:8992447_8994545:-;chrX:8993495_8995128:-,chrX:8992447_8993346:-	2	2	271.5	233.5	0.538	235	288	0.449	0.089	505	523	514	0.0045131	0.132416
ASTA00293	FBgn0030087	CG7766	FBtr0114594,FBtr0114596	AltLE	1-2^5-6^7-8^9-10^11-12^13-14^15-16^17-18^19-20),3-4)	chrX:8994691_8995128:-;chrX:8993495_8995128:-	1	1	268	229	0.539	207	256	0.447	0.092	497	463	480	0.0045131	0.132416
ASTA11318	FBgn0028993	scro	FBtr0113753,FBtr0113750/FBtr0113751/FBtr0113752	exonskip	0,1-2^	chr3LHet:207763_211628:+;chr3LHet:207763_209155:+,chr3LHet:209625_211628:+	1	2	31	171.5	0.153	49	157	0.238	-0.085	202.5	206	204.25	0.00452753	0.132558
ASTA07319	FBgn0035542	DOR	FBtr0073294/FBtr0308033,FBtr0073296	AltFE	1(2^,3(4^	chr3L:4407385_4417819:+;chr3L:4414859_4417819:+	1	1	333	377	0.469	433	365	0.543	-0.074	710	798	754	0.00455252	0.133007
ASTA07154	FBgn0015622	Cnx99A	FBtr0085437/FBtr0085438/FBtr0110909,FBtr0110908	exonskip	0,1-2^	chr3R:25142088_25142441:-;chr3R:25142352_25142441:-,chr3R:25142088_25142225:-	1	2	542	270.5	0.667	715	446.5	0.616	0.051	812.5	1161.5	987	0.00457106	0.133266
ASTA03862	FBgn0086687	desat1	FBtr0082627,FBtr0082630	AltFE	1(2^,3(4^	chr3R:8267331_8270520:+;chr3R:8269860_8270520:+	1	1	8826	369	0.96	11180	567	0.952	0.008	9195	11747	10471	0.00464563	0.134778
ASTA09662	FBgn0033159	Dscam	FBtr0111058/FBtr0111072/FBtr0306784,FBtr0111084	mutexcl	1-2^,3-4^	chr2R:3246851_3249222:-,chr2R:3236481_3246726:-;chr2R:3241198_3249222:-,chr2R:3236481_3241070:-	2	2	4.5	0	1	2	3	0.4	0.6	4.5	5	4.75	0.004662	0.134778
ASTA07756	FBgn0033159	Dscam	FBtr0111058/FBtr0111072/FBtr0306784,FBtr0111053/FBtr0111065/FBtr0111097	mutexcl	1-2^,3-4^	chr2R:3246851_3249222:-,chr2R:3236481_3246726:-;chr2R:3241906_3249222:-,chr2R:3236481_3241781:-	2	2	4.5	1	0.818	2	4	0.333	0.485	5.5	6	5.75	0.004662	0.134778
ASTA10354	FBgn0033159	Dscam	FBtr0111075,FBtr0306774	mutexcl	1-2^,3-4^	chr2R:3245421_3249222:-,chr2R:3236481_3245293:-;chr2R:3244812_3249222:-,chr2R:3236481_3244687:-	2	2	0.5	2.5	0.167	4	2	0.667	-0.5	3	6	4.5	0.004662	0.134778
ASTA02688	FBgn0036510	CG7427	FBtr0306156,FBtr0075561	Unclassified	1^2-4^5-,3^6-	chr3L:15556620_15556707:+,chr3L:15557029_15557115:+;chr3L:15556830_15557361:+	2	1	1.5	328	0.005	8	348	0.022	-0.017	329.5	356	342.75	0.00469267	0.135051
ASTA03430	FBgn0000578	ena	FBtr0086584,FBtr0086582/FBtr0086583/FBtr0100174/FBtr0100176/FBtr0114623	altacceptor	1-,2-	chr2R:15048921_15048977:+;chr2R:15048921_15048980:+	1	1	79	97	0.449	47	112	0.296	0.153	176	159	167.5	0.00469705	0.135051
ASTA09759	FBgn0260943	Rbp6	FBtr0290066,FBtr0075285	AltLE	1-2),3-4^5-6^7-8)	chr3L:17066891_17067292:-;chr3L:17061159_17067292:-	1	1	107	674	0.137	89	869	0.093	0.044	781	958	869.5	0.00470084	0.135051
ASTA04020	FBgn0014396	tim	FBtr0100349,FBtr0077566/FBtr0077567/FBtr0114526/FBtr0302831/FBtr0302832	retintron	0,1^2-	irt;chr2L:3499764_3500000:-	2	1	891.5	849	0.512	1042.5	1162	0.473	0.039	1740.5	2204.5	1972.5	0.0048033	0.137705
ASTA12773	FBgn0034420	CG10737	FBtr0086586/FBtr0290311/FBtr0290313,FBtr0086585/FBtr0086588/FBtr0290312/FBtr0290316/FBtr0290317	altdonor	1^,2^	chr2R:15062592_15063692:+;chr2R:15062814_15063692:+	1	1	400	223	0.642	430	169	0.718	-0.076	623	599	611	0.00481319	0.137705
ASTA03078	FBgn0261549	rdgA	FBtr0302660/FBtr0302662/FBtr0302664/FBtr0302665,FBtr0302661/FBtr0302663	exonskip	0,1-2^	chrX:8917360_8918106:+;chrX:8917360_8917774:+,chrX:8917829_8918106:+	1	2	52	880.5	0.056	74	831	0.082	-0.026	932.5	905	918.75	0.00485235	0.138538
ASTA08901	FBgn0036144	GlcAT-P	FBtr0076190/FBtr0100422/FBtr0306255,FBtr0076189/FBtr0306254	exonskip	0,1-2^	chr3L:11172817_11176733:-;chr3L:11175744_11176733:-,chr3L:11172817_11175254:-	1	2	240	123.5	0.66	254	163.5	0.608	0.052	363.5	417.5	390.5	0.00487879	0.139005
ASTA09950	FBgn0031081	Nep3	FBtr0307555,FBtr0307554	AltFE	1(2^,3(4^	chrX:19855634_19857987:+;chrX:19857375_19857987:+	1	1	200	58	0.775	178	90	0.664	0.111	258	268	263	0.0049532	0.140834
ASTA11542	FBgn0032717	CG10600	FBtr0273228,FBtr0081120	retintron	0,1^2-	irt;chr2L:18838796_18838882:-	2	1	36.5	404	0.083	30.5	572	0.051	0.032	440.5	602.5	521.5	0.00511485	0.145131
ASTA03051	FBgn0030608	Lsd-2	FBtr0110968,FBtr0110969	exonskip	0,1-2^	chrX:14966682_14967969:-;chrX:14967001_14967969:-,chrX:14966682_14966787:-	1	2	2144	26.5	0.988	2272	46	0.98	0.008	2170.5	2318	2244.25	0.00516253	0.146183
ASTA10074	FBgn0028968	gammaCop	FBtr0085794,FBtr0301290	retintron	0,1^2-	irt;chr3R:27398001_27398222:+	2	1	2.5	146	0.017	12	180	0.062	-0.045	148.5	192	170.25	0.00523452	0.147918
ASTA12033	FBgn0032889	CG9331	FBtr0081420,FBtr0081421	Unclassified	1^3-4^,2^	chr2L:20824602_20825271:+,chr2L:20825513_20825667:+;chr2L:20824631_20825667:+	2	1	18.5	24	0.435	13	47	0.217	0.218	42.5	60	51.25	0.00531853	0.149985
ASTA01963	FBgn0053523	CG33523	FBtr0091478,FBtr0091477	AltFE	1(2^,3(4^	chr3L:5920167_5921323:+;chr3L:5921008_5921323:+	1	1	197	115	0.631	175	160	0.522	0.109	312	335	323.5	0.00539126	0.15163
ASTA09008	FBgn0004028	wupA	FBtr0074520/FBtr0308237,FBtr0074523/FBtr0074526/FBtr0308236	mutexcl	1-2^,3-4^	chrX:18006696_18007290:-,chrX:18000965_18006594:-;chrX:18004638_18007290:-,chrX:18000965_18004536:-	2	2	233	255.5	0.477	229	201.5	0.532	-0.055	488.5	430.5	459.5	0.00540337	0.15163
ASTA01814	FBgn0033159	Dscam	FBtr0089016/FBtr0111078/FBtr0111081/FBtr0111082/FBtr0111083/FBtr0111084/FBtr0111085,FBtr0089018/FBtr0111087/FBtr0111088/FBtr0111089/FBtr0306767/FBtr0306768/FBtr0306769/FBtr0306773/FBtr0306781/FBtr0306783/FBtr0306784/FBtr0306787	mutexcl	1-2^,3-4^	chr2R:3254472_3255892:-,chr2R:3249373_3254309:-;chr2R:3254133_3255892:-,chr2R:3249373_3253970:-	2	2	9	9	0.5	18	9.5	0.655	-0.155	18	27.5	22.75	0.00540985	0.15163
ASTA01451	FBgn0033159	Dscam	FBtr0089018/FBtr0111087/FBtr0111088/FBtr0111089/FBtr0306767/FBtr0306768/FBtr0306769/FBtr0306773/FBtr0306781/FBtr0306783/FBtr0306784/FBtr0306787,FBtr0111068/FBtr0111069/FBtr0111070/FBtr0111071/FBtr0306776	mutexcl	1-2^,3-4^	chr2R:3254133_3255892:-,chr2R:3249373_3253970:-;chr2R:3251271_3255892:-,chr2R:3249373_3251099:-	2	2	9	3.5	0.72	9.5	8	0.543	0.177	12.5	17.5	15	0.00547749	0.153214
ASTA10837	FBgn0036999	isoQC	FBtr0078199,FBtr0078200	AltFE	1(2^,3(4^	chr3L:20467744_20468664:+;chr3L:20468598_20468664:+	1	1	20	108	0.156	30	64	0.319	-0.163	128	94	111	0.00550313	0.15362
ASTA05874	FBgn0037135	CG7414	FBtr0078441/FBtr0303246,FBtr0303245/FBtr0303247	altdonor	1^,2^	chr3L:21819853_21820193:+;chr3L:21820136_21820193:+	1	1	1292	275	0.825	1765	291	0.858	-0.033	1567	2056	1811.5	0.00558394	0.155561
ASTA07408	FBgn0010225	Gel	FBtr0078969,FBtr0078971	AltFE	1(2^3-4^5-6^7-9^,8(10^	chr3R:61047_63346:+;chr3R:62662_63346:+	1	1	13	70	0.157	27	49	0.355	-0.198	83	76	79.5	0.00572089	0.159055
ASTA01247	FBgn0086129	snama	FBtr0072249,FBtr0307174	AltFE	1(3^,2(4^	chr2R:19974226_19975054:+;chr2R:19974635_19975054:+	1	1	44	0	1	39	8	0.83	0.17	44	47	45.5	0.00578548	0.160527
ASTA04297	FBgn0035484	CG11594	FBtr0073284,FBtr0073283	retintron	0,1^2-	irt;chr3L:4025170_4025846:-	2	1	150	63	0.704	257	63	0.803	-0.099	213	320	266.5	0.00580651	0.160787
ASTA00463	FBgn0053523	CG33523	FBtr0091475,FBtr0306383	exonskip	0,1-2^	chr3L:5918725_5921323:+;chr3L:5918725_5919836:+,chr3L:5919935_5921323:+	1	2	206	28	0.88	302	19.5	0.939	-0.059	234	321.5	277.75	0.00581933	0.160819
ASTA01479	FBgn0262593	Shab	FBtr0305202/FBtr0305204,FBtr0305206/FBtr0305208/FBtr0305209	Unclassified	1-2^4-,3-	chr3L:2941625_2942565:+,chr3L:2942656_2947876:+;chr3L:2941625_2947801:+	2	1	17	50	0.254	28	47	0.373	-0.119	67	75	71	0.00584138	0.161105
ASTA03344	FBgn0030608	Lsd-2	FBtr0110968,FBtr0073967	exonskip	0,1-2^	chrX:14966682_14967969:-;chrX:14967425_14967969:-,chrX:14966682_14967373:-	1	2	2144	431.5	0.832	2272	372.5	0.859	-0.027	2575.5	2644.5	2610	0.00592052	0.162962
ASTA04477	FBgn0000117	arm	FBtr0089991,FBtr0089989/FBtr0089990	AltFE	1(2^,3(4^	chrX:1793073_1794076:-;chrX:1793073_1793413:-	1	1	396	42	0.904	560	101	0.847	0.057	438	661	549.5	0.00598724	0.16447
ASTA03105	FBgn0033484	CG2269	FBtr0088407/FBtr0088408,FBtr0088409/FBtr0305653	exonskip	0,1-2^	chr2R:5978305_5980648:+;chr2R:5978305_5979261:+,chr2R:5979502_5980648:+	1	2	312	527.5	0.372	318	666	0.323	0.049	839.5	984	911.75	0.00613849	0.16829
ASTA08182	FBgn0015024	CkIalpha	FBtr0073680/FBtr0300380,FBtr0073682	AltFE	1(2^,3(4^	chrX:12548202_12549203:+;chrX:12549003_12549203:+	1	1	1457	15	0.99	1438	35	0.976	0.014	1472	1473	1472.5	0.00615732	0.168471
ASTA02209	FBgn0037094	CG7611	FBtr0078361,FBtr0078366	AltFE	1(3^,2(4^	chr3L:21516728_21517821:+;chr3L:21517168_21517821:+	1	1	68	28	0.708	58	7	0.892	-0.184	96	65	80.5	0.00617141	0.168522
ASTA11086	FBgn0003429	slo	FBtr0084683/FBtr0084685/FBtr0301581,FBtr0301582	exonskip	0,1-2^	chr3R:20490518_20495262:+;chr3R:20490518_20490618:+,chr3R:20491147_20495262:+	1	2	355	35.5	0.909	335	52	0.866	0.043	390.5	387	388.75	0.00627696	0.171066
ASTA06896	FBgn0005626	ple	FBtr0076956,FBtr0076957	skip2exons	0,1-2^3-4^	chr3L:6710050_6711003:-;chr3L:6710773_6711003:-,chr3L:6710527_6710652:-,chr3L:6710050_6710433:-	1	3	15	256.667	0.055	35	235	0.13	-0.075	271.667	270	270.833	0.00651384	0.176937
ASTA12036	FBgn0262593	Shab	FBtr0305201/FBtr0305202/FBtr0305209,FBtr0305203	exonskip	0,1-2^	chr3L:2952108_2953011:+;chr3L:2952108_2952652:+,chr3L:2952811_2953011:+	1	2	31	62.5	0.332	21	98.5	0.176	0.156	93.5	119.5	106.5	0.00651807	0.176937
ASTA13396	FBgn0010198	RpS15Aa	FBtr0073792,FBtr0300828	AltFE	1(3^,2(4^	chrX:13231573_13231643:-;chrX:13231573_13231639:-	1	1	102	883	0.104	70	941	0.069	0.035	985	1011	998	0.00664733	0.179789
ASTA02909	FBgn0024807	DIP1	FBtr0300373,FBtr0077373	retintron	0,1^2-	irt;chrX:21499782_21501000:-	2	1	161	72	0.691	193	135	0.588	0.103	233	328	280.5	0.0066492	0.179789
ASTA10854	FBgn0039849	CG11334	FBtr0085808,FBtr0085809	AltFE	1(2^,3(4^	chr3R:27287691_27288551:-;chr3R:27287691_27287756:-	1	1	153	42	0.785	150	18	0.893	-0.108	195	168	181.5	0.00682734	0.184245
ASTA03897	FBgn0031228	CG11455	FBtr0078118,FBtr0078117	retintron	0,1^2-	irt;chr2L:155430_155566:+	2	1	1078	563	0.657	1511	664	0.695	-0.038	1641	2175	1908	0.00698178	0.187568
ASTA09968	FBgn0010909	msn	FBtr0072957/FBtr0072958/FBtr0072959,FBtr0072956	exonskip	0,1-2^	chr3L:2560296_2563817:-;chr3L:2562844_2563817:-,chr3L:2560296_2561931:-	1	2	72	58	0.554	90	39.5	0.695	-0.141	130	129.5	129.75	0.00698847	0.187568
ASTA13121	FBgn0033159	Dscam	FBtr0089018/FBtr0111087/FBtr0111088/FBtr0111089/FBtr0306767/FBtr0306768/FBtr0306769/FBtr0306773/FBtr0306781/FBtr0306783/FBtr0306784/FBtr0306787,FBtr0111075/FBtr0306777	mutexcl	1-2^,3-4^	chr2R:3254133_3255892:-,chr2R:3249373_3253970:-;chr2R:3250996_3255892:-,chr2R:3249373_3250836:-	2	2	9	0	1	9.5	5	0.655	0.345	9	14.5	11.75	0.00699301	0.187568
ASTA00847	FBgn0053558	mim	FBtr0113470/FBtr0302035/FBtr0302577/FBtr0306614,FBtr0302034/FBtr0302578/FBtr0302579	altdonor	1^,2^	chr2R:2814327_2816013:-;chr2R:2814327_2814894:-	1	1	319	29	0.917	378	14	0.964	-0.047	348	392	370	0.0070049	0.187568
ASTA07172	FBgn0262617	CG43143	FBtr0305351/FBtr0305354/FBtr0305356,FBtr0305353	AltFE	1(2^,3(4^	chr3R:6090601_6116821:+;chr3R:6110602_6116821:+	1	1	82	8	0.911	82	0	1	-0.089	90	82	86	0.00702626	0.187775
ASTA13216	FBgn0003392	shi	FBtr0074122/FBtr0074123,FBtr0111036	AltFE	1(3^,2(4^	chrX:15786285_15786860:+;chrX:15786603_15786860:+	1	1	362	43	0.894	313	66	0.826	0.068	405	379	392	0.00709182	0.188072
ASTA12826	FBgn0027786	Mtch	FBtr0305546,FBtr0305545	altdonor	1^,2^	chr3L:184670_184774:+;chr3L:184682_184774:+	1	1	30	52	0.366	56	42	0.571	-0.205	82	98	90	0.00709393	0.188072
ASTA02769	FBgn0028985	Spn4	FBtr0086196/FBtr0086197,FBtr0086198/FBtr0086201	AltLE	1-2),3-4)	chr2R:2764628_2764725:-;chr2R:2764032_2764725:-	1	1	120	193	0.383	164	171	0.49	-0.107	313	335	324	0.00709547	0.188072
ASTA04606	FBgn0041605	cpx	FBtr0078900/FBtr0300790,FBtr0301771	AltFE	1(2^,3(4^	chr3R:107594_108395:+;chr3R:108205_108395:+	1	1	1098	230	0.827	1312	354	0.788	0.039	1328	1666	1497	0.00710413	0.188072
ASTA12035	FBgn0036510	CG7427	FBtr0306156,FBtr0306155	altacceptor	1-,2-	chr3L:15557029_15557115:+;chr3L:15557029_15557361:+	1	1	0	7	0	9	5	0.643	-0.643	7	14	10.5	0.00712074	0.188072
ASTA04294	FBgn0030245	CG1637	FBtr0073406,FBtr0073407	AltLE	1-2^3-4^5-6),7-8^9-10^11-12)	chrX:10770030_10771447:-;chrX:10766073_10771447:-	1	1	245	530	0.316	242	701	0.257	0.059	775	943	859	0.00713699	0.188072
ASTA08688	FBgn0032774	CG17549	FBtr0081220,FBtr0081221	AltFE	1(2^,3(4^	chr2L:19388570_19389926:-;chr2L:19388570_19389764:-	1	1	809	364	0.69	720	249	0.743	-0.053	1173	969	1071	0.00713954	0.188072
ASTA01466	FBgn0031952	cdc14	FBtr0079492,FBtr0301330/FBtr0301331	altacceptor	1-,2-	chr2L:7804919_7805059:-;chr2L:7804916_7805059:-	1	1	158	239	0.398	134	301	0.308	0.09	397	435	416	0.00715567	0.188072
ASTA05216	FBgn0005630	lola	FBtr0089363,FBtr0089346	AltLE	1-2),3-4^5-6)	chr2R:6406881_6419543:-;chr2R:6389968_6419543:-	1	1	110	299	0.269	100	418	0.193	0.076	409	518	463.5	0.00716009	0.188072
ASTA02654	FBgn0036958	CG17233	FBtr0074851/FBtr0302113/FBtr0308204,FBtr0074850	exonskip	0,1-2^	chr3L:20231011_20232962:-;chr3L:20232714_20232962:-,chr3L:20231011_20231837:-	1	2	99	40.5	0.71	81	61.5	0.568	0.142	139.5	142.5	141	0.00717572	0.188124
ASTA06315	FBgn0010051	Itp-r83A	FBtr0078686,FBtr0078687	exonskip	0,1-2^	chr3R:1357066_1357381:+;chr3R:1357066_1357135:+,chr3R:1357163_1357381:+	1	2	83	58	0.589	55	85.5	0.391	0.198	141	140.5	140.75	0.00724897	0.189001
ASTA05457	FBgn0020261	pcm	FBtr0302082,FBtr0074784	altacceptor	1-,2-	chrX:19380375_19380437:-;chrX:19380372_19380437:-	1	1	95	130	0.422	132	109	0.548	-0.126	225	241	233	0.00725211	0.189001
ASTA06444	FBgn0086783	Mhc	FBtr0080895/FBtr0080898/FBtr0080899/FBtr0301828/FBtr0307492/FBtr0307493/FBtr0307494,FBtr0080896/FBtr0080897/FBtr0080900/FBtr0080901/FBtr0080902/FBtr0080903/FBtr0080905/FBtr0080906/FBtr0080907/FBtr0301827/FBtr0301829/FBtr0307495/FBtr0307496	mutexcl	1-2^,3-4^	chr2L:16768885_16769146:+,chr2L:16769291_16770456:+;chr2L:16768885_16769458:+,chr2L:16769603_16770456:+	2	2	8.5	2912	0.003	13	1901	0.007	-0.004	2920.5	1914	2417.25	0.00726237	0.189001
ASTA04428	FBgn0034978	CG3257	FBtr0100568,FBtr0072252	Unclassified	0,1^2-3^4-	irt;chr2R:20007130_20007418:+,chr2R:20007778_20008234:+	4	2	39.75	136	0.226	34.75	175	0.166	0.06	175.75	209.75	192.75	0.00726402	0.189001
ASTA00252	FBgn0026428	HDAC6	FBtr0301774,FBtr0074008/FBtr0074009/FBtr0074010/FBtr0307383	Unclassified	1^,2^3-4^	chrX:15232699_15233659:+;chrX:15232738_15232869:+,chrX:15232958_15233659:+	1	2	952	539.5	0.638	1026	664	0.607	0.031	1491.5	1690	1590.75	0.00730427	0.189691
ASTA02986	FBgn0085437	CG34408	FBtr0114584/FBtr0114585,FBtr0071439/FBtr0112675	exonskip	0,1-2^	chrX:10120055_10120547:+;chrX:10120055_10120212:+,chrX:10120405_10120547:+	1	2	161	256	0.386	173	187	0.481	-0.095	417	360	388.5	0.00735535	0.190499
ASTA01557	FBgn0034394	CG15096	FBtr0086632,FBtr0086633	AltFE	1(2^,3(4^	chr2R:14697684_14702108:-;chr2R:14697684_14698826:-	1	1	46	409	0.101	51	819	0.059	0.042	455	870	662.5	0.00736303	0.190499
ASTA09039	FBgn0033717	CG8839	FBtr0087957,FBtr0087958	altdonor	1^,2^	chr2R:8229288_8232025:-;chr2R:8229288_8231968:-	1	1	256	21	0.924	292	8	0.973	-0.049	277	300	288.5	0.00748918	0.192921
ASTA13669	FBgn0082598	akirin	FBtr0302545,FBtr0076848/FBtr0302544	altdon_altacc	1^4-,2^3-	chr3L:7363169_7364831:+;chr3L:7363285_7364806:+	1	1	19	677	0.027	6	733	0.008	0.019	696	739	717.5	0.00749522	0.192921
ASTA03450	FBgn0053558	mim	FBtr0302034/FBtr0302578/FBtr0302579,FBtr0306615/FBtr0306616	retintron	0,1^2-	irt;chr2R:2815654_2816013:-	2	1	66	10	0.868	86	2	0.977	-0.109	76	88	82	0.0074986	0.192921
ASTA08427	FBgn0050021	metro	FBtr0114570,FBtr0088196/FBtr0114569	exonskip	0,1-2^	chr2R:7116182_7116915:-;chr2R:7116539_7116915:-,chr2R:7116182_7116508:-	1	2	122	217	0.36	100	303.5	0.248	0.112	339	403.5	371.25	0.0075668	0.194039
ASTA02418	FBgn0004117	Tm2	FBtr0083078/FBtr0083079,FBtr0083080	exonskip	0,1-2^	chr3R:11139009_11140249:+;chr3R:11139009_11139312:+,chr3R:11139743_11140249:+	1	2	1878	300	0.862	1202	291	0.805	0.057	2178	1493	1835.5	0.00757018	0.194039
ASTA08227	FBgn0016081	fry	FBtr0076417/FBtr0110843/FBtr0301435,FBtr0306242	exonskip	0,1-2^	chr3L:9627025_9627786:-;chr3L:9627170_9627786:-,chr3L:9627025_9627121:-	1	2	86	60.5	0.587	67	79	0.459	0.128	146.5	146	146.25	0.00758596	0.194082
ASTA03732	FBgn0261552	ps	FBtr0111029,FBtr0111028/FBtr0111032	AltFE	1(2^,3(4^	chr3R:5245770_5257753:+;chr3R:5254375_5257753:+	1	1	59	4	0.937	75	22	0.773	0.164	63	97	80	0.00765726	0.195544
ASTA08742	FBgn0052694	CG32694	FBtr0071411/FBtr0071412,FBtr0307381	altacceptor	1-,2-	chrX:9898793_9899186:+;chrX:9898793_9899201:+	1	1	118	0	1	69	5	0.932	0.068	118	74	96	0.00780792	0.199023
ASTA06126	FBgn0000578	ena	FBtr0086582/FBtr0086583/FBtr0086584/FBtr0100176/FBtr0114623,FBtr0100174	altacceptor	1-,2-	chr2R:15047541_15047681:+;chr2R:15047541_15047684:+	1	1	10	24	0.294	22	13	0.629	-0.335	34	35	34.5	0.00783836	0.199329
ASTA07443	FBgn0035484	CG11594	FBtr0073285,FBtr0073283	Unclassified	0,1^2-3^4-	irt;chr3L:4025170_4025846:-,chr3L:4024707_4024944:-	4	2	77.25	254.5	0.233	130.75	412.5	0.241	-0.008	331.75	543.25	437.5	0.00788794	0.199329
ASTA06776	FBgn0260749	Utx	FBtr0080077,FBtr0080076	altdonor	1^,2^	chr2L:10276568_10277406:-;chr2L:10276568_10277394:-	1	1	5	22	0.185	13	10	0.565	-0.38	27	23	25	0.00789371	0.199329
ASTA00970	FBgn0259743	RhoGEF3	FBtr0299988,FBtr0299987	AltFE	1(2^3-4^,5(6^	chr3L:291113_298958:+;chr3L:293186_298958:+	1	1	1	78	0.013	12	94	0.113	-0.1	79	106	92.5	0.0079238	0.199329
ASTA02475	FBgn0033159	Dscam	FBtr0111068,FBtr0111053/FBtr0111065/FBtr0111097	mutexcl	1-2^,3-4^	chr2R:3245029_3249222:-,chr2R:3236481_3244904:-;chr2R:3241906_3249222:-,chr2R:3236481_3241781:-	2	2	7	1	0.875	0	4	0	0.875	8	4	6	0.00793651	0.199329
ASTA10718	FBgn0033159	Dscam	FBtr0111068,FBtr0111084	mutexcl	1-2^,3-4^	chr2R:3245029_3249222:-,chr2R:3236481_3244904:-;chr2R:3241198_3249222:-,chr2R:3236481_3241070:-	2	2	7	0	1	0	3	0	1	7	3	5	0.00793651	0.199329
ASTA04751	FBgn0033159	Dscam	FBtr0111051/FBtr0111052/FBtr0111053/FBtr0111054/FBtr0111055/FBtr0111056,FBtr0111075/FBtr0306777	mutexcl	1-2^,3-4^	chr2R:3252399_3255892:-,chr2R:3249373_3252236:-;chr2R:3250996_3255892:-,chr2R:3249373_3250836:-	2	2	2.5	0	1	3	5	0.375	0.625	2.5	8	5.25	0.00793651	0.199329
ASTA01117	FBgn0033159	Dscam	FBtr0306774,FBtr0111084	mutexcl	1-2^,3-4^	chr2R:3244812_3249222:-,chr2R:3236481_3244687:-;chr2R:3241198_3249222:-,chr2R:3236481_3241070:-	2	2	2.5	0	1	2	3	0.4	0.6	2.5	5	3.75	0.00793651	0.199329
ASTA05405	FBgn0032120	CG33298	FBtr0089854/FBtr0301064/FBtr0301065,FBtr0089853	altdonor	1^,2^	chr2L:9519480_9519719:+;chr2L:9519535_9519719:+	1	1	78	46	0.629	48	59	0.449	0.18	124	107	115.5	0.00795004	0.199329
ASTA03268	FBgn0010825	Gug	FBtr0076616/FBtr0076618/FBtr0076619/FBtr0305696/FBtr0305697/FBtr0305699,FBtr0305698	altacceptor	1-,2-	chr3L:8461584_8461643:+;chr3L:8461584_8461646:+	1	1	216	11	0.952	188	1	0.995	-0.043	227	189	208	0.00803416	0.201073
ASTA00641	FBgn0052423	shep	FBtr0077172/FBtr0077175/FBtr0301599,FBtr0077173/FBtr0077174	exonskip	0,1-2^	chr3L:5154702_5155555:-;chr3L:5154909_5155555:-,chr3L:5154702_5154867:-	1	2	402	6.5	0.984	433	7.5	0.983	0.001	408.5	440.5	424.5	0.00821915	0.204707
ASTA11562	FBgn0052529	CG32529	FBtr0074800,FBtr0306520	AltFE	1(3^,2(4^	chrX:19760303_19760825:+;chrX:19760421_19760825:+	1	1	0	11	0	13	17	0.433	-0.433	11	30	20.5	0.00821936	0.204707
ASTA03832	FBgn0030245	CG1637	FBtr0073408,FBtr0073407	AltLE	1-2^3-4^5-6),7-8^9-10^11-12)	chrX:10767742_10771447:-;chrX:10766073_10771447:-	1	1	86	530	0.14	72	701	0.093	0.047	616	773	694.5	0.00822391	0.204707
ASTA06431	FBgn0261564	CG42678	FBtr0302768/FBtr0302773/FBtr0302774,FBtr0302771	exonskip	0,1-2^	chr2R:18817843_18819037:+;chr2R:18817843_18817908:+,chr2R:18818804_18819037:+	1	2	539	190.5	0.739	695	182.5	0.792	-0.053	729.5	877.5	803.5	0.00826686	0.205405
ASTA01349	FBgn0001145	Gs2	FBtr0073495,FBtr0073496	altacceptor	1-,2-	chrX:11318137_11318302:+;chrX:11318137_11318314:+	1	1	8710	22	0.997	12224	12	0.999	-0.002	8732	12236	10484	0.00828278	0.205431
ASTA03942	FBgn0033159	Dscam	FBtr0111092/FBtr0306770,FBtr0111075	mutexcl	1-2^,3-4^	chr2R:3247711_3249222:-,chr2R:3236481_3247586:-;chr2R:3245421_3249222:-,chr2R:3236481_3245293:-	2	2	2	0.5	0.8	0.5	4	0.111	0.689	2.5	4.5	3.5	0.00833333	0.206152
ASTA01026	FBgn0034364	CG5493	FBtr0307349,FBtr0086713	altdonor	1^,2^	chr2R:14505264_14505482:-;chr2R:14505264_14505336:-	1	1	1	215	0.005	22	553	0.038	-0.033	216	575	395.5	0.00834174	0.206152
ASTA03014	FBgn0005536	Mbs	FBtr0112851/FBtr0112852/FBtr0301472/FBtr0301473/FBtr0301575/FBtr0308212/FBtr0308214/FBtr0308215/FBtr0308216,FBtr0308213	altacceptor	1-,2-	chr3L:16057100_16057326:+;chr3L:16057100_16057329:+	1	1	545	6	0.989	669	0	1	-0.011	551	669	610	0.00836057	0.206247
ASTA01889	FBgn0039897	CG1674	FBtr0300796/FBtr0300797/FBtr0300798/FBtr0300800/FBtr0308086/FBtr0308087,FBtr0300799	Unclassified	1-2^3-,4-	chr4:261460_263086:+,chr4:263306_263795:+;chr4:261460_263891:+	2	1	152	5	0.968	70	10	0.875	0.093	157	80	118.5	0.0084082	0.207052
ASTA04351	FBgn0005630	lola	FBtr0089365,FBtr0089347/FBtr0089357	AltLE	1-2),3-4)	chr2R:6375932_6419543:-;chr2R:6371758_6419543:-	1	1	40	6	0.87	29	18	0.617	0.253	46	47	46.5	0.00843627	0.207373
ASTA12959	FBgn0034155	unc-104	FBtr0304679,FBtr0087079/FBtr0113087/FBtr0113088/FBtr0113089/FBtr0304680	exonskip	0,1-2^	chr2R:12641658_12643391:-;chr2R:12641775_12643391:-,chr2R:12641658_12641747:-	1	2	580	840.5	0.408	629	1062.5	0.372	0.036	1420.5	1691.5	1556	0.00853389	0.209399
ASTA08499	FBgn0005630	lola	FBtr0089350,FBtr0089346	AltLE	1-2^3-4),5-6^7-8)	chr2R:6397642_6419543:-;chr2R:6389968_6419543:-	1	1	667	299	0.69	729	418	0.636	0.054	966	1147	1056.5	0.00856137	0.209564
ASTA01407	FBgn0010482	l(2)01289	FBtr0301420,FBtr0301421	AltLE	1-2^3-4^5-6^7-8^9-10^11-12^13-14^15-16^17-18),19-20^21-22^23-24^25-26^27-28^29-30^31-32^33-34^35-36^37-38^39-40)	chr2R:2620763_2625465:-;chr2R:2613533_2625465:-	1	1	16	50	0.242	2	39	0.049	0.193	66	41	53.5	0.00859509	0.209564
ASTA00578	FBgn0010482	l(2)01289	FBtr0301421,FBtr0301424	Unclassified	0,1-2^3-4^5-6^7-8^9-10^11-12^	chr2R:2613533_2625465:-;chr2R:2620763_2625465:-,chr2R:2620388_2620447:-,chr2R:2619690_2619742:-,chr2R:2619440_2619506:-,chr2R:2619239_2619301:-,chr2R:2613894_2619055:-,chr2R:2613533_2613761:-	1	7	50	183.857	0.214	39	82.8571	0.32	-0.106	233.857	121.857	177.857	0.00859509	0.209564
ASTA12706	FBgn0004167	kst	FBtr0073072,FBtr0073071	mutexcl	1-2^,3-4^	chr3L:3366311_3366443:+,chr3L:3366774_3367514:+;chr3L:3366311_3367152:+,chr3L:3367216_3367514:+	2	2	339	191.5	0.639	294.5	241.5	0.549	0.09	530.5	536	533.25	0.0086166	0.209564
ASTA00029	FBgn0004167	kst	FBtr0300017,FBtr0073071	mutexcl	1-2^,3-4^	chr3L:3366311_3366443:+,chr3L:3367011_3367514:+;chr3L:3366311_3367152:+,chr3L:3367216_3367514:+	2	2	120	191.5	0.385	108.5	241.5	0.31	0.075	311.5	350	330.75	0.0086166	0.209564
ASTA09405	FBgn0016756	Ubp64E	FBtr0077095/FBtr0306259,FBtr0077096	AltFE	1(2^,3(4^	chr3L:5746335_5749304:+;chr3L:5747367_5749304:+	1	1	329	50	0.868	369	29	0.927	-0.059	379	398	388.5	0.00865321	0.210084
ASTA03737	FBgn0261885	osa	FBtr0089581/FBtr0089583/FBtr0301487,FBtr0089582	altacceptor	1-,2-	chr3R:13521873_13522091:-;chr3R:13521834_13522091:-	1	1	162	122	0.57	210	101	0.675	-0.105	284	311	297.5	0.00870738	0.211028
ASTA03378	FBgn0039600	CG1646	FBtr0113301,FBtr0085322/FBtr0085323/FBtr0085324/FBtr0085325/FBtr0113299	retintron	0,1^2-	irt;chr3R:24639729_24640869:+	2	1	266.5	169	0.612	229	201	0.533	0.079	435.5	430	432.75	0.00872935	0.211189
ASTA02994	FBgn0036143	CG14142	FBtr0300348,FBtr0300349	retintron	0,1^2-	irt;chr3L:11167712_11167785:+	2	1	110.5	79	0.583	75.5	89	0.459	0.124	189.5	164.5	177	0.00875869	0.21139
ASTA05331	FBgn0003870	ttk	FBtr0085827/FBtr0085828,FBtr0085829/FBtr0085830	AltFE	1(2^,3(4^	chr3R:27551054_27552853:+;chr3R:27551595_27552853:+	1	1	65	25	0.722	62	7	0.899	-0.177	90	69	79.5	0.00876833	0.21139
ASTA01101	FBgn0033739	Dyb	FBtr0087929/FBtr0087930,FBtr0100298/FBtr0305077	exonskip	0,1-2^	chr2R:8337288_8339479:+;chr2R:8337288_8339173:+,chr2R:8339218_8339479:+	1	2	43	295	0.127	27	296	0.084	0.043	338	323	330.5	0.00888346	0.213792
ASTA02889	FBgn0037796	CG12814	FBtr0110786,FBtr0306090	retintron	0,1^2-	irt;chr3R:5997464_5998004:-	2	1	339	34	0.909	268	11	0.961	-0.052	373	279	326	0.00895665	0.215178
ASTA12657	FBgn0014184	Oda	FBtr0088014,FBtr0088015	AltFE	1(2^,3(4^	chr2R:8055709_8058428:-;chr2R:8055709_8055927:-	1	1	2832	38	0.987	2747	63	0.978	0.009	2870	2810	2840	0.00902994	0.216561
ASTA01065	FBgn0263111	cac	FBtr0308609,FBtr0307313/FBtr0307314/FBtr0307315/FBtr0307316/FBtr0307317/FBtr0307318/FBtr0307319/FBtr0307320/FBtr0307321/FBtr0307322/FBtr0307323/FBtr0307324	altdonor	1^,2^	chrX:11875210_11877878:-;chrX:11875210_11877868:-	1	1	32	0	1	38	9	0.809	0.191	32	47	39.5	0.00915915	0.219279
ASTA00820	FBgn0039945,FBgn0039944	CG17162,CG17159	FBtr0113724,FBtr0113717/FBtr0113723/FBtr0302542	AltFE	1(2^,3(4^	chrXHet:69232_75430:-;chrXHet:69232_71032:-	1	1	9	63	0.125	19	39	0.328	-0.203	72	58	65	0.00919784	0.219514
ASTA05691	FBgn0003612	Su(var)2-10	FBtr0088570/FBtr0088575/FBtr0088577,FBtr0302505/FBtr0302507	AltLE	1-2),3-4)	chr2R:5006553_5007804:+;chr2R:5006553_5009240:+	1	1	49	10	0.831	93	4	0.959	-0.128	59	97	78	0.00920082	0.219514
ASTA09705	FBgn0003423	slgA	FBtr0077208,FBtr0077210/FBtr0307526	altdonor	1^,2^	chrX:21245487_21247146:+;chrX:21245849_21247146:+	1	1	266	16	0.943	427	8	0.982	-0.039	282	435	358.5	0.00921835	0.219553
ASTA07718	FBgn0023000	mth	FBtr0306850,FBtr0072570/FBtr0072571	altacceptor	1-,2-	chr3L:346339_346814:-;chr3L:345886_346814:-	1	1	7	16	0.304	25	13	0.658	-0.354	23	38	30.5	0.00927826	0.220599
ASTA10600	FBgn0034693	CG11073	FBtr0071797,FBtr0300693	retintron	0,1^2-	irt;chr2R:17980223_17982028:-	2	1	213	567	0.273	203	683	0.229	0.044	780	886	833	0.0093917	0.222911
ASTA08538	FBgn0053555	btsz	FBtr0091530/FBtr0273200,FBtr0306612	exonskip	0,1-2^	chr3R:10634534_10649584:-;chr3R:10647006_10649584:-,chr3R:10634534_10639970:-	1	2	80	175	0.314	87	137.5	0.388	-0.074	255	224.5	239.75	0.0094576	0.223895
ASTA10044	FBgn0033484	CG2269	FBtr0305653,FBtr0088408	AltFE	1(2^,3(4^	chr2R:5972928_5978047:+;chr2R:5975110_5978047:+	1	1	120	109	0.524	133	190	0.412	0.112	229	323	276	0.0094656	0.223895
ASTA06020	FBgn0053205	CG33205	FBtr0076331/FBtr0076333/FBtr0076335,FBtr0100386	Unclassified	1-2^3-,4-	chr3L:9823886_9824099:+,chr3L:9824541_9825298:+;chr3L:9823886_9825577:+	2	1	196.5	336	0.369	109.5	306	0.264	0.105	532.5	415.5	474	0.00951442	0.224664
ASTA05875	FBgn0000667	Actn	FBtr0070345,FBtr0070344	mutexcl	1-2^,3-4^	chrX:1923960_1924247:-,chrX:1922061_1923807:-;chrX:1922784_1924247:-,chrX:1922061_1922697:-	2	2	259.5	105.5	0.711	208	110	0.654	0.057	365	318	341.5	0.0095623	0.225024
ASTA11915	FBgn0000667	Actn	FBtr0070343/FBtr0303048/FBtr0303049,FBtr0070344	mutexcl	1-2^,3-4^	chrX:1923960_1924247:-,chrX:1922061_1923873:-;chrX:1922784_1924247:-,chrX:1922061_1922697:-	2	2	383.5	105.5	0.784	278.5	110	0.717	0.067	489	388.5	438.75	0.0095623	0.225024
ASTA05895	FBgn0086689	Hph	FBtr0078780,FBtr0078782	AltFE	1(2^,3(4^	chr3R:1083844_1092474:+;chr3R:1090925_1092474:+	1	1	399	11	0.973	446	2	0.996	-0.023	410	448	429	0.00958759	0.225235
ASTA09501	FBgn0035770	pst	FBtr0273399,FBtr0273398	retintron	0,1^2-	irt;chr3L:7352703_7352777:-	2	1	124.5	1516	0.076	107	1694	0.059	0.017	1640.5	1801	1720.75	0.00962363	0.225697
ASTA05133	FBgn0000108	Appl	FBtr0070109/FBtr0307291/FBtr0307292/FBtr0307294/FBtr0307295,FBtr0307293	altacceptor	1-,2-	chrX:466323_467885:+;chrX:466323_467897:+	1	1	669	588	0.532	861	619	0.582	-0.05	1257	1480	1368.5	0.00966503	0.226283
ASTA01634	FBgn0010348	Arf79F	FBtr0078571,FBtr0112858	exonskip	0,1-2^	chr3L:22863251_22865023:-;chr3L:22863395_22865023:-,chr3L:22863251_22863314:-	1	2	773	3	0.996	723	8.5	0.988	0.008	776	731.5	753.75	0.0097537	0.227972
ASTA05309	FBgn0025286	RpL31	FBtr0088525,FBtr0088526	AltFE	1(2^,3(4^	chr2R:5474734_5474951:+;chr2R:5474789_5474951:+	1	1	2534	13	0.995	2171	27	0.988	0.007	2547	2198	2372.5	0.00995688	0.232327
ASTA05150	FBgn0033635	CG7777	FBtr0088137,FBtr0305074	exonskip	0,1-2^	chr2R:7328996_7329439:+;chr2R:7328996_7329154:+,chr2R:7329378_7329439:+	1	2	212	6	0.972	122	0	1	-0.028	218	122	170	0.0100633	0.23258
ASTA00917	FBgn0013718	nuf	FBtr0100039/FBtr0100040/FBtr0306624,FBtr0306619/FBtr0306620	exonskip	0,1-2^	chr3L:14193908_14205293:+;chr3L:14193908_14194721:+,chr3L:14194767_14205293:+	1	2	14	88.5	0.137	3	93.5	0.031	0.106	102.5	96.5	99.5	0.010099	0.23258
ASTA12283	FBgn0033159	Dscam	FBtr0111058/FBtr0111072/FBtr0306784,FBtr0111062/FBtr0111070/FBtr0111098	mutexcl	1-2^,3-4^	chr2R:3246851_3249222:-,chr2R:3236481_3246726:-;chr2R:3238210_3249222:-,chr2R:3236481_3238085:-	2	2	4.5	2	0.692	2	4.5	0.308	0.384	6.5	6.5	6.5	0.010101	0.23258
ASTA09641	FBgn0033159	Dscam	FBtr0111075,FBtr0111102/FBtr0306772	mutexcl	1-2^,3-4^	chr2R:3245421_3249222:-,chr2R:3236481_3245293:-;chr2R:3243315_3249222:-,chr2R:3236481_3243190:-	2	2	0.5	5	0.091	4	0.5	0.889	-0.798	5.5	4.5	5	0.010101	0.23258
ASTA06688	FBgn0033159	Dscam	FBtr0111068,FBtr0111062/FBtr0111070/FBtr0111098	mutexcl	1-2^,3-4^	chr2R:3245029_3249222:-,chr2R:3236481_3244904:-;chr2R:3238210_3249222:-,chr2R:3236481_3238085:-	2	2	7	2	0.778	0	4.5	0	0.778	9	4.5	6.75	0.010101	0.23258
ASTA04780	FBgn0259978	vlc	FBtr0307531,FBtr0300502	altdonor	1^,2^	chr2R:1589637_1590371:+;chr2R:1589894_1590371:+	1	1	4	1	0.8	0	7	0	0.8	5	7	6	0.010101	0.23258
ASTA04846	FBgn0033159	Dscam	FBtr0111058/FBtr0111072/FBtr0306784,FBtr0111073/FBtr0306771	mutexcl	1-2^,3-4^	chr2R:3246851_3249222:-,chr2R:3236481_3246726:-;chr2R:3245220_3249222:-,chr2R:3236481_3245095:-	2	2	4.5	0.5	0.9	2	4.5	0.308	0.592	5	6.5	5.75	0.010101	0.23258
ASTA12984	FBgn0030724	Nipsnap	FBtr0074258,FBtr0074257/FBtr0074259	altacceptor	1-,2-	chrX:15967175_15967435:-;chrX:15967134_15967435:-	1	1	69	102	0.404	115	98	0.54	-0.136	171	213	192	0.0101026	0.23258
ASTA07939	FBgn0002968	Nrg	FBtr0305914,FBtr0071208/FBtr0301763	AltLE	1-2^3-4),5-6)	chrX:8442559_8443050:+;chrX:8442559_8445782:+	1	1	9	73	0.11	2	107	0.018	0.092	82	109	95.5	0.0102174	0.234706
ASTA02642	FBgn0002968	Nrg	FBtr0071207/FBtr0071209/FBtr0301762/FBtr0301764,FBtr0071208/FBtr0301763	AltLE	1-2),3-4)	chrX:8442559_8444115:+;chrX:8442559_8445782:+	1	1	398	73	0.845	377	107	0.779	0.066	471	484	477.5	0.0102312	0.234706
ASTA07011	FBgn0011584	Trp1	FBtr0079931,FBtr0079932/FBtr0305986	AltFE	1(2^,3(4^	chr2L:10009537_10010736:+;chr2L:10010558_10010736:+	1	1	730	1059	0.408	848	1036	0.45	-0.042	1789	1884	1836.5	0.0102624	0.234706
ASTA03393	FBgn0033906	CG8331	FBtr0087525/FBtr0302453,FBtr0302451	AltFE	1(2^,3(4^	chr2R:10058228_10059794:+;chr2R:10058957_10059794:+	1	1	1567	113	0.933	1535	74	0.954	-0.021	1680	1609	1644.5	0.0102737	0.234706
ASTA03459	FBgn0029897	RpL17	FBtr0070981,FBtr0070983	AltFE	1(4^,2(3^	chrX:6637182_6638141:-;chrX:6637182_6638178:-	1	1	237	12	0.952	126	0	1	-0.048	249	126	187.5	0.0102801	0.234706
ASTA08032	FBgn0261714	Cpn	FBtr0082548,FBtr0082547	retintron	0,1^2-	irt;chr3R:7989278_7989343:-	2	1	826	12	0.986	975.5	33	0.967	0.019	838	1008.5	923.25	0.0103003	0.234779
ASTA04312	FBgn0032482	Pect	FBtr0080439,FBtr0080441	altacceptor	1-,2-	chr2L:13208778_13209435:+;chr2L:13208778_13209471:+	1	1	284	825	0.256	214	813	0.208	0.048	1109	1027	1068	0.0104105	0.236278
ASTA02425	FBgn0082582	tmod	FBtr0306686,FBtr0085658/FBtr0085659/FBtr0085660/FBtr0085661/FBtr0085662/FBtr0085663/FBtr0302110/FBtr0302111/FBtr0302112/FBtr0302601	mutexcl	1-2^,3-4^	chr3R:26398795_26399962:+,chr3R:26400249_26403838:+;chr3R:26398795_26402900:+,chr3R:26403281_26403838:+	2	2	29.5	801	0.036	23	862	0.026	0.01	830.5	885	857.75	0.0104175	0.236278
ASTA05129	FBgn0082582	tmod	FBtr0085658/FBtr0085659/FBtr0085660/FBtr0085661/FBtr0085662/FBtr0085663/FBtr0302110/FBtr0302111/FBtr0302112/FBtr0302601,FBtr0113483	skip2exons	0,1-2^3-4^	chr3R:26398795_26402900:+;chr3R:26398795_26399962:+,chr3R:26400249_26402319:+,chr3R:26402541_26402900:+	1	3	559	145.667	0.793	741	113	0.868	-0.075	704.667	854	779.333	0.0104175	0.236278
ASTA11268	FBgn0035422	RpL28	FBtr0302300,FBtr0073098	AltFE	1(2^,3(4^	chr3L:3221982_3222365:-;chr3L:3221982_3222152:-	1	1	7	14	0.333	10	2	0.833	-0.5	21	12	16.5	0.0104367	0.236326
ASTA10315	FBgn0039681	CG7582	FBtr0308238,FBtr0085464	AltFE	1(2^,3(4^	chr3R:25507019_25507958:-;chr3R:25507019_25507567:-	1	1	6	313	0.019	0	359	0	0.019	319	359	339	0.0105794	0.239164
ASTA09186	FBgn0031384	CG4238	FBtr0301068,FBtr0301067	AltFE	1(2^,3(4^	chr2L:2010314_2026767:+;chr2L:2017852_2026767:+	1	1	75	83	0.475	61	121	0.335	0.14	158	182	170	0.0106529	0.240114
ASTA08280	FBgn0033872	CG6329	FBtr0087634,FBtr0087635	AltFE	1(2^,3(4^	chr2R:9714023_9717144:+;chr2R:9714915_9717144:+	1	1	38	25	0.603	77	19	0.802	-0.199	63	96	79.5	0.0106562	0.240114
ASTA06954	FBgn0005630	lola	FBtr0089355,FBtr0089365	AltLE	1-2^3-4),5-6)	chr2R:6389968_6419543:-;chr2R:6375932_6419543:-	1	1	299	40	0.882	418	29	0.935	-0.053	339	447	393	0.010743	0.241447
ASTA11124	FBgn0034420	CG10737	FBtr0086586/FBtr0290311/FBtr0290313,FBtr0100282/FBtr0290314/FBtr0290315/FBtr0290318	altdonor	1^,2^	chr2R:15062592_15063692:+;chr2R:15062754_15063692:+	1	1	400	340	0.541	430	278	0.607	-0.066	740	708	724	0.0107639	0.241447
ASTA06117	FBgn0034417	CG15117	FBtr0086593,FBtr0100129	AltFE	1(2^,3(4^	chr2R:15012446_15016501:-;chr2R:15012446_15014696:-	1	1	38	3	0.927	141	0	1	-0.073	41	141	91	0.0107866	0.241447
ASTA02918	FBgn0250753	exba	FBtr0078747,FBtr0078748	AltFE	1(3^,2(4^	chr3R:1425087_1426009:-;chr3R:1425087_1425759:-	1	1	93	147	0.388	110	106	0.509	-0.121	240	216	228	0.0107975	0.241447
ASTA13309	FBgn0002781	mod(mdg4)	FBtr0084078,FBtr0084072	AltLE	1-2),3-4)	chr3R:17196365_17200781:-;chr3R:17188591_17200781:-	1	1	70	30	0.7	89	15	0.856	-0.156	100	104	102	0.010803	0.241447
ASTA01547	FBgn0052675	Tango5	FBtr0071499,FBtr0300569	altdon_altacc	1^4-,2^3-	chrX:10656236_10658202:-;chrX:10656468_10658117:-	1	1	16	38	0.296	8	66	0.108	0.188	54	74	64	0.0108311	0.241684
ASTA02339	FBgn0035708	CG8398	FBtr0076981,FBtr0076980	AltFE	1(2^,3(4^	chr3L:6603010_6608997:+;chr3L:6606753_6608997:+	1	1	45	0	1	59	9	0.868	0.132	45	68	56.5	0.0108582	0.241897
ASTA02239	FBgn0030052	CG12065	FBtr0071215/FBtr0071217,FBtr0300751	exonskip	0,1-2^	chrX:8468441_8477573:+;chrX:8468441_8469380:+,chrX:8469524_8477573:+	1	2	5	349	0.014	29	406.5	0.067	-0.053	354	435.5	394.75	0.0109344	0.243007
ASTA00171	FBgn0004921	Ggamma1	FBtr0088646,FBtr0088645/FBtr0088648/FBtr0088649	AltLE	1-3),2-4)	chr2R:4789028_4789641:+;chr2R:4789028_4789832:+	1	1	85	1006	0.078	113	905	0.111	-0.033	1091	1018	1054.5	0.0109433	0.243007
ASTA13413	FBgn0034364	CG5493	FBtr0307349,FBtr0307348	altdonor	1^,2^	chr2R:14505264_14505482:-;chr2R:14505264_14505383:-	1	1	1	9	0.1	22	16	0.579	-0.479	10	38	24	0.0109821	0.243465
ASTA11059	FBgn0050296	RIC-3	FBtr0301892/FBtr0301897/FBtr0301899/FBtr0301900,FBtr0301893/FBtr0301895	exonskip	0,1-2^	chr2R:16908823_16910569:+;chr2R:16908823_16909005:+,chr2R:16909027_16910569:+	1	2	308	122	0.716	249	152	0.621	0.095	430	401	415.5	0.0110193	0.243465
ASTA12404	FBgn0050296	RIC-3	FBtr0113369/FBtr0301894/FBtr0301896/FBtr0301902,FBtr0301892/FBtr0301897/FBtr0301899/FBtr0301900	Unclassified	1-2^3-4^,5-6^	chr2R:16908823_16909005:+,chr2R:16909027_16909390:+,chr2R:16909639_16910938:+;chr2R:16908823_16910569:+,chr2R:16910671_16910938:+	3	2	197	441	0.309	245	408.5	0.375	-0.066	638	653.5	645.75	0.0110193	0.243465
ASTA04929	FBgn0001219	Hsc70-4	FBtr0083058,FBtr0083055	altdonor	1^,2^	chr3R:11068903_11070081:+;chr3R:11068907_11070081:+	1	1	55	1	0.982	85	15	0.85	0.132	56	100	78	0.0110345	0.243465
ASTA09032	FBgn0038293	CG6904	FBtr0083035,FBtr0083036	AltFE	1(2^,3(4^	chr3R:10970962_10973196:-;chr3R:10970962_10972422:-	1	1	511	42	0.924	545	75	0.879	0.045	553	620	586.5	0.0110601	0.24364
ASTA10121	FBgn0033236	CG14764	FBtr0305127,FBtr0088880	AltLE	1-2),3-4^5-6)	chr2R:3839547_3841406:-;chr2R:3836026_3841406:-	1	1	0	251	0	8	318	0.025	-0.025	251	326	288.5	0.0112008	0.246346
ASTA03119	FBgn0263220	Hk	FBtr0307879/FBtr0307881,FBtr0307876/FBtr0307878/FBtr0307880/FBtr0307882	exonskip	0,1-2^	chrX:10148341_10149525:-;chrX:10149206_10149525:-,chrX:10148341_10148752:-	1	2	10	294	0.033	1	309.5	0.003	0.03	304	310.5	307.25	0.0112453	0.246931
ASTA06731	FBgn0001624	dlg1	FBtr0073484,FBtr0073489/FBtr0308088/FBtr0308089	Unclassified	1^,2^3-4^5-6^7-8^9-10^11-12^	chrX:11290137_11294820:+;chrX:11290605_11291857:+,chrX:11291946_11292002:+,chrX:11292217_11292278:+,chrX:11292693_11292752:+,chrX:11292856_11293774:+,chrX:11293850_11294820:+	1	6	617	244.667	0.716	602	226.333	0.727	-0.011	861.667	828.333	845	0.0113751	0.249384
ASTA10851	FBgn0033448	hebe	FBtr0113061,FBtr0088486	altdonor	1^,2^	chr2R:5717365_5721013:-;chr2R:5717365_5720983:-	1	1	249	111	0.692	263	172	0.605	0.087	360	435	397.5	0.0114509	0.250647
ASTA00173	FBgn0026439	Eaat1	FBtr0079800,FBtr0079801	altdon_altacc	1^4-,2^3-	chr2L:9333660_9338034:+;chr2L:9333828_9338006:+	1	1	11	913	0.012	3	1241	0.002	0.01	924	1244	1084	0.0115265	0.251903
ASTA12716	FBgn0039560	CG5514	FBtr0301143,FBtr0085252	retintron	0,1^2-	irt;chr3R:23768206_23768309:+	2	1	56	6	0.903	55	20	0.733	0.17	62	75	68.5	0.0116142	0.253417
ASTA07984	FBgn0035227	CG12090	FBtr0072705,FBtr0072704	mutexcl	1-2^,3-4^	chr3L:1526399_1527189:-,chr3L:1525393_1526333:-;chr3L:1525704_1527189:-,chr3L:1525393_1525641:-	2	2	172	83	0.675	177	102	0.634	0.041	255	279	267	0.0116628	0.254076
ASTA00285	FBgn0261444	CG3638	FBtr0070246/FBtr0301968/FBtr0308707,FBtr0070249	AltFE	1(2^,3(4^	chrX:1128313_1130477:-;chrX:1128313_1128786:-	1	1	82	126	0.394	81	204	0.284	0.11	208	285	246.5	0.0117518	0.255611
ASTA05926	FBgn0037094	CG7611	FBtr0078361,FBtr0078362	AltFE	1(4^,2(3^	chr3L:21516728_21517821:+;chr3L:21516706_21517821:+	1	1	68	47	0.591	58	17	0.773	-0.182	115	75	95	0.0118214	0.25672
ASTA01363	FBgn0033159	Dscam	FBtr0111057/FBtr0111059/FBtr0111082,FBtr0306773	mutexcl	1-2^,3-4^	chr2R:3233672_3235353:-,chr2R:3219886_3233380:-;chr2R:3231514_3235353:-,chr2R:3219886_3231222:-	2	2	3	0	1	0	2.5	0	1	3	2.5	2.75	0.0119048	0.258124
ASTA01540	FBgn0002781	mod(mdg4)	FBtr0084072,FBtr0084063	AltLE	1-2),3-4)	chr3R:17188591_17200781:-;chr3R:17179457_17200781:-	1	1	30	45	0.4	15	60	0.2	0.2	75	75	75	0.0121582	0.263205
ASTA07043	FBgn0031066	CG14235	FBtr0074815,FBtr0074816	AltLE	1-4),2-3)	chrX:19635236_19638294:-;chrX:19635202_19638294:-	1	1	185	853	0.178	331	1182	0.219	-0.041	1038	1513	1275.5	0.0121791	0.263244
ASTA00123	FBgn0000568	Eip75B	FBtr0075148,FBtr0075149	AltFE	1(2^,3(4^	chr3L:17986097_18051336:-;chr3L:17986097_17991522:-	1	1	121	1	0.992	131	10	0.929	0.063	122	141	131.5	0.0122663	0.264715
ASTA06215	FBgn0038181	CG9297	FBtr0082828,FBtr0082827	retintron	0,1^2-	irt;chr3R:9600109_9600174:+	2	1	182.5	2003	0.084	150.5	1333	0.101	-0.017	2185.5	1483.5	1834.5	0.0123126	0.265298
ASTA07040	FBgn0037612	CG8112	FBtr0305338,FBtr0081904/FBtr0305337	AltLE	1-2),3-4)	chr3R:4539493_4539553:+;chr3R:4539493_4539867:+	1	1	22	235	0.086	13	351	0.036	0.05	257	364	310.5	0.0123365	0.265399
ASTA06029	FBgn0011666	msi	FBtr0305218/FBtr0305219,FBtr0084881	AltFE	1(2^,3(4^	chr3R:21342072_21344982:+;chr3R:21344195_21344982:+	1	1	43	4	0.915	40	16	0.714	0.201	47	56	51.5	0.0123827	0.265977
ASTA09760	FBgn0052425	CG32425	FBtr0078203,FBtr0113436	AltFE	1(3^,2(4^	chr3L:20490526_20503129:+;chr3L:20491565_20503129:+	1	1	13	113	0.103	5	165	0.029	0.074	126	170	148	0.012413	0.266213
ASTA01409	FBgn0003392	shi	FBtr0074118/FBtr0074119/FBtr0074121/FBtr0074122/FBtr0111036/FBtr0111037/FBtr0301597,FBtr0074123/FBtr0074124/FBtr0301594/FBtr0301595/FBtr0301596	AltLE	1-2),3-4)	chrX:15796366_15797822:+;chrX:15796366_15799806:+	1	1	678	436	0.609	803	415	0.659	-0.05	1114	1218	1166	0.0124904	0.267458
ASTA13246	FBgn0036958	CG17233	FBtr0306326/FBtr0306329,FBtr0074850/FBtr0074851/FBtr0306327/FBtr0306328	AltLE	1-2),3-4^5-6^7-8^9-10^11-12^13-14^15-16)	chr3L:20229429_20229533:-;chr3L:20228778_20229533:-	1	1	28	70	0.286	12	78	0.133	0.153	98	90	94	0.0125442	0.268104
ASTA06154	FBgn0032156	CG13124	FBtr0079902/FBtr0079903/FBtr0300866/FBtr0300867/FBtr0300868/FBtr0300869,FBtr0290197/FBtr0300870/FBtr0300871	Unclassified	1-2^4-,3-	chr2L:9905292_9905874:-,chr2L:9905053_9905137:-;chr2L:9905084_9905874:-	2	1	325.5	792	0.291	199	650	0.234	0.057	1117.5	849	983.25	0.0125705	0.268104
ASTA05448	FBgn0259923	Sep4	FBtr0074367,FBtr0074368	altdonor	1^,2^	chrX:16588405_16588983:-;chrX:16588405_16588646:-	1	1	35	3	0.921	122	0	1	-0.079	38	122	80	0.0125925	0.268104
ASTA12432	FBgn0033504	CAP	FBtr0088344/FBtr0299826/FBtr0301965/FBtr0306688,FBtr0088338/FBtr0088339/FBtr0088340/FBtr0088341/FBtr0088342/FBtr0088343/FBtr0088347/FBtr0299825/FBtr0299829/FBtr0301131/FBtr0306689/FBtr0306690/FBtr0306691	exonskip	0,1-2^	chr2R:6182472_6183246:+;chr2R:6182472_6182795:+,chr2R:6182829_6183246:+	1	2	115	173	0.399	71	157.5	0.311	0.088	288	228.5	258.25	0.012602	0.268104
ASTA08455	FBgn0000108	Appl	FBtr0307294,FBtr0070109/FBtr0307291/FBtr0307292	altdonor	1^,2^	chrX:466092_466181:+;chrX:466104_466181:+	1	1	49	459	0.096	86	497	0.148	-0.052	508	583	545.5	0.0126286	0.268104
ASTA06789	FBgn0045823	vsg	FBtr0076400/FBtr0076401,FBtr0076398/FBtr0076399	altacceptor	1-,2-	chr3L:9707724_9708843:+;chr3L:9707724_9708846:+	1	1	1333	1460	0.477	1562	1944	0.446	0.031	2793	3506	3149.5	0.0126385	0.268104
ASTA08887	FBgn0037855	CG6621	FBtr0302935,FBtr0082329	exonskip	0,1-2^	chr3R:6716568_6716815:-;chr3R:6716734_6716815:-,chr3R:6716568_6716721:-	1	2	39	63	0.382	28	87	0.243	0.139	102	115	108.5	0.0126567	0.268104
ASTA04411	FBgn0031883	CG11266	FBtr0089636/FBtr0089640,FBtr0089635/FBtr0089639	Unclassified	0,1-2^3-4^5-6^	chr2L:7033019_7035406:+;chr2L:7033019_7034198:+,chr2L:7034274_7034483:+,chr2L:7034694_7034764:+,chr2L:7034911_7035406:+	1	4	222	264.5	0.456	243	217.5	0.528	-0.072	486.5	460.5	473.5	0.0126996	0.268601
ASTA13274	FBgn0033159	Dscam	FBtr0089019/FBtr0111063/FBtr0111064/FBtr0111065/FBtr0111066/FBtr0111101/FBtr0306779/FBtr0306785,FBtr0111068/FBtr0111069/FBtr0111070/FBtr0111071/FBtr0306776	mutexcl	1-2^,3-4^	chr2R:3251854_3255892:-,chr2R:3249373_3251682:-;chr2R:3251271_3255892:-,chr2R:3249373_3251099:-	2	2	11	3.5	0.759	7.5	8	0.484	0.275	14.5	15.5	15	0.0127536	0.269094
ASTA05229	FBgn0000662	fl(2)d	FBtr0087648,FBtr0304696	altdonor	1^,2^	chr2R:9709631_9711975:-;chr2R:9709631_9711788:-	1	1	28	46	0.378	42	29	0.592	-0.214	74	71	72.5	0.012762	0.269094
ASTA12514	FBgn0261551	CG42669	FBtr0302678/FBtr0302681/FBtr0302685/FBtr0306699/FBtr0306703,FBtr0302679	retintron	0,1^2-	irt;chr3L:2465578_2465969:+	2	1	62.5	1	0.984	49.5	8	0.861	0.123	63.5	57.5	60.5	0.0128141	0.26978
ASTA01130	FBgn0041605	cpx	FBtr0078899/FBtr0301768,FBtr0301771	AltFE	1(2^,3(4^	chr3R:106545_108395:+;chr3R:108205_108395:+	1	1	227	230	0.497	255	354	0.419	0.078	457	609	533	0.0128573	0.270278
ASTA08112	FBgn0003721	Tm1	FBtr0089957/FBtr0089959/FBtr0089964/FBtr0089967/FBtr0089968/FBtr0301959/FBtr0301960/FBtr0305654/FBtr0305655,FBtr0089965	skip2exons	0,1-2^3-4^	chr3R:11111077_11120834:+;chr3R:11111077_11112195:+,chr3R:11112287_11113974:+,chr3R:11115162_11120834:+	1	3	1730	55.3333	0.969	1334	57	0.959	0.01	1785.33	1391	1588.17	0.0129034	0.270834
ASTA13455	FBgn0005630	lola	FBtr0089346,FBtr0089361	AltLE	1-2^3-4),5-6)	chr2R:6389968_6419543:-;chr2R:6380091_6419543:-	1	1	299	113	0.726	418	107	0.796	-0.07	412	525	468.5	0.0129427	0.27108
ASTA10386	FBgn0062413	Ctr1A	FBtr0070951/FBtr0308594,FBtr0308592	exonskip	0,1-2^	chrX:6555835_6559032:+;chrX:6555835_6556272:+,chrX:6556375_6559032:+	1	2	141	56.5	0.714	163	45.5	0.782	-0.068	197.5	208.5	203	0.0129544	0.27108
ASTA05739	FBgn0041004	CG17715	FBtr0111244/FBtr0111248,FBtr0111245/FBtr0111247/FBtr0306549/FBtr0306550/FBtr0306551	retintron	0,1^2-	irt;chr2L:22741825_22741945:+	2	1	36	272	0.117	25.5	320	0.074	0.043	308	345.5	326.75	0.0130153	0.271941
ASTA10951	FBgn0086783	Mhc	FBtr0080895/FBtr0080896/FBtr0080898/FBtr0080899/FBtr0080900/FBtr0080901/FBtr0080902/FBtr0080903/FBtr0301827/FBtr0301828/FBtr0307496,FBtr0080897/FBtr0080905/FBtr0080906/FBtr0080907/FBtr0301829	mutexcl	1-2^,3-4^	chr2L:16771142_16771342:+,chr2L:16771447_16774449:+;chr2L:16771142_16773276:+,chr2L:16773381_16774449:+	2	2	154	1947.5	0.073	112	1200.5	0.085	-0.012	2101.5	1312.5	1707	0.0132655	0.27675
ASTA03720	FBgn0026620	tacc	FBtr0089950,FBtr0089951	altacceptor	1-,2-	chr3R:563503_565232:-;chr3R:563461_565232:-	1	1	71	32	0.689	117	24	0.83	-0.141	103	141	122	0.0133526	0.278146
ASTA11392	FBgn0039883	RhoGAP100F	FBtr0304594,FBtr0304596	exonskip	0,1-2^	chr3R:27662904_27665601:+;chr3R:27662904_27663491:+,chr3R:27663750_27665601:+	1	2	5	50.5	0.09	15	36	0.294	-0.204	55.5	51	53.25	0.0134453	0.279655
ASTA07177	FBgn0039681	CG7582	FBtr0085464,FBtr0308238	retintron	0,1^2-	irt;chr3R:25506539_25506595:-	2	1	27	540	0.048	20	682	0.028	0.02	567	702	634.5	0.0134862	0.279955
ASTA08205	FBgn0082582	tmod	FBtr0302600,FBtr0306687	exonskip	0,1-2^	chr3R:26401671_26402900:+;chr3R:26401671_26402319:+,chr3R:26402541_26402900:+	1	2	109	176.5	0.382	141	125.5	0.529	-0.147	285.5	266.5	276	0.0135004	0.279955
ASTA10424	FBgn0013718	nuf	FBtr0100039/FBtr0100040/FBtr0100041/FBtr0100042/FBtr0100043/FBtr0100044,FBtr0306619/FBtr0306620/FBtr0306622/FBtr0306623/FBtr0306624/FBtr0307191	exonskip	0,1-2^	chr3L:14224426_14225026:+;chr3L:14224426_14224696:+,chr3L:14224736_14225026:+	1	2	32	381.5	0.077	53	370.5	0.125	-0.048	413.5	423.5	418.5	0.0135528	0.28062
ASTA05280	FBgn0263111	cac	FBtr0307317/FBtr0307318/FBtr0307319/FBtr0307321/FBtr0307325,FBtr0307320/FBtr0307322/FBtr0308609	skip2exons	0,1-2^3-4^	chrX:11848315_11856052:-;chrX:11854114_11856052:-,chrX:11850958_11854107:-,chrX:11848315_11850954:-	1	3	85	1	0.988	100	3.66667	0.965	0.023	86	103.667	94.8333	0.0136399	0.282001
ASTA08247	FBgn0033159	Dscam	FBtr0089019/FBtr0111063/FBtr0111064/FBtr0111065/FBtr0111066/FBtr0111101/FBtr0306779/FBtr0306785,FBtr0111075/FBtr0306777	mutexcl	1-2^,3-4^	chr2R:3251854_3255892:-,chr2R:3249373_3251682:-;chr2R:3250996_3255892:-,chr2R:3249373_3250836:-	2	2	11	0	1	7.5	5	0.6	0.4	11	12.5	11.75	0.01373	0.282539
ASTA11129	FBgn0029897	RpL17	FBtr0070982,FBtr0070983	AltFE	1(4^,2(3^	chrX:6637182_6637982:-;chrX:6637182_6638178:-	1	1	6	12	0.333	5	0	1	-0.667	18	5	11.5	0.01373	0.282539
ASTA02997	FBgn0041150	hoe1	FBtr0077398,FBtr0077399	altdonor	1^,2^	chr2L:4926347_4928227:-;chr2L:4926347_4928193:-	1	1	68	27	0.716	45	39	0.536	0.18	95	84	89.5	0.0137411	0.282539
ASTA12938	FBgn0003371	sgg	FBtr0070474,FBtr0070466	Unclassified	1-2^3-4^5-,6-	chrX:2528059_2528859:+,chrX:2529065_2535157:+,chrX:2535395_2535622:+;chrX:2528059_2535830:+	3	1	26	7	0.788	40	27	0.597	0.191	33	67	50	0.0137479	0.282539
ASTA12563	FBgn0003567	su(Hw)	FBtr0082945,FBtr0082946	AltFE	1(4^,2(3^	chr3R:10133693_10133997:-;chr3R:10133693_10134245:-	1	1	0	60	0	7	59	0.106	-0.106	60	66	63	0.0137982	0.28315
ASTA10296	FBgn0261722	fwe	FBtr0075542,FBtr0075541	exonskip	0,1-2^	chr3L:15803949_15806345:-;chr3L:15805998_15806345:-,chr3L:15803949_15804319:-	1	2	262	474	0.356	274	594.5	0.315	0.041	736	868.5	802.25	0.0138527	0.283444
ASTA08920	FBgn0039229	Saf-B	FBtr0084699,FBtr0084700	retintron	0,1^2-	irt;chr3R:20644572_20645450:+	2	1	347.5	210	0.623	303	240	0.558	0.065	557.5	543	550.25	0.0138536	0.283444
ASTA09835	FBgn0005630	lola	FBtr0089352,FBtr0089365	AltLE	1-2),3-4)	chr2R:6413368_6419543:-;chr2R:6375932_6419543:-	1	1	62	40	0.608	93	29	0.762	-0.154	102	122	112	0.0139559	0.285113
ASTA05509	FBgn0035321	CG1275	FBtr0072906,FBtr0072907	AltFE	1(2^,3(4^	chr3L:2253987_2256605:-;chr3L:2253987_2255538:-	1	1	715	382	0.652	910	391	0.699	-0.047	1097	1301	1199	0.0140411	0.28613
ASTA07965	FBgn0011661	Moe	FBtr0071269/FBtr0071273/FBtr0071274/FBtr0071275/FBtr0071276/FBtr0071277/FBtr0071278/FBtr0308194,FBtr0071270/FBtr0071271/FBtr0308193	skip2exons	0,1-2^3-4^	chrX:8769894_8770605:-;chrX:8770471_8770605:-,chrX:8770093_8770338:-,chrX:8769894_8770065:-	1	3	1387	1061.33	0.567	1271	1099	0.536	0.031	2448.33	2370	2409.17	0.0140594	0.28613
ASTA07467	FBgn0034420	CG10737	FBtr0086585/FBtr0086586/FBtr0086588/FBtr0290311/FBtr0290312/FBtr0290316/FBtr0290318,FBtr0100282/FBtr0290313/FBtr0290317	AltLE	1-2),3-4)	chr2R:15064249_15064445:+;chr2R:15064249_15065323:+	1	1	295	794	0.271	256	878	0.226	0.045	1089	1134	1111.5	0.0140679	0.28613
ASTA07360	FBgn0263289	scrib	FBtr0308633,FBtr0308634	Unclassified	1-2^3-,4-	chr3R:22424435_22424829:+,chr3R:22425016_22426968:+;chr3R:22424435_22429281:+	2	1	99.5	280	0.262	126.5	259	0.328	-0.066	379.5	385.5	382.5	0.0140928	0.286215
ASTA07189	FBgn0034158	CG5522	FBtr0087026/FBtr0087027,FBtr0087030/FBtr0087031	AltFE	1(2^,3(4^	chr2R:12671388_12675659:+;chr2R:12674993_12675659:+	1	1	161	6	0.964	170	0	1	-0.036	167	170	168.5	0.014142	0.286792
ASTA12528	FBgn0011672	Mvl	FBtr0301477,FBtr0301478/FBtr0306350	retintron	0,1^2-	irt;chr3R:16884191_16886003:-	2	1	48	264	0.154	76.5	287	0.21	-0.056	312	363.5	337.75	0.0141791	0.286973
ASTA04402	FBgn0026077	Gasp	FBtr0078619,FBtr0112922	AltLE	1-2),3-4)	chr3R:1919397_1919948:-;chr3R:1915416_1919948:-	1	1	120	132	0.476	217	158	0.579	-0.103	252	375	313.5	0.0141926	0.286973
ASTA12810	FBgn0262735	Imp	FBtr0301409/FBtr0305149/FBtr0305150,FBtr0073413/FBtr0073414/FBtr0073415/FBtr0073416/FBtr0073417/FBtr0073418/FBtr0073419/FBtr0073420	altacceptor	1-,2-	chrX:10692599_10692651:-;chrX:10692578_10692651:-	1	1	24	62	0.279	11	76	0.126	0.153	86	87	86.5	0.0142314	0.287131
ASTA11707	FBgn0033484	CG2269	FBtr0088407/FBtr0088409,FBtr0088408	AltFE	1(4^,2(3^	chr2R:5975274_5978047:+;chr2R:5975110_5978047:+	1	1	839	109	0.885	1065	190	0.849	0.036	948	1255	1101.5	0.014242	0.287131
ASTA08087	FBgn0005536	Mbs	FBtr0112851/FBtr0301472/FBtr0301473/FBtr0301575,FBtr0112852/FBtr0308212/FBtr0308213/FBtr0308214/FBtr0308215/FBtr0308216	exonskip	0,1-2^	chr3L:16057418_16059122:+;chr3L:16057418_16058147:+,chr3L:16058535_16059122:+	1	2	124	14.5	0.895	147	31	0.826	0.069	138.5	178	158.25	0.0143262	0.288215
ASTA11215	FBgn0086783	Mhc	FBtr0080906/FBtr0307495,FBtr0080901	mutexcl	1-2^,3-4^	chr2L:16777440_16777630:+,chr2L:16777749_16780549:+;chr2L:16777440_16778004:+,chr2L:16778123_16780549:+	2	2	61	39.5	0.607	64.5	23.5	0.733	-0.126	100.5	88	94.25	0.0143584	0.288215
ASTA06102	FBgn0052451	SPoCk	FBtr0306600,FBtr0302134	AltFE	1(2^,3(4^	chr3L:22766817_22767837:+;chr3L:22767504_22767837:+	1	1	38	8	0.826	30	21	0.588	0.238	46	51	48.5	0.0143585	0.288215
ASTA11440	FBgn0014467	CrebB-17A	FBtr0074557/FBtr0112877/FBtr0112879,FBtr0074554/FBtr0074555/FBtr0074556/FBtr0112878	exonskip	0,1-2^	chrX:18267489_18269875:+;chrX:18267489_18269281:+,chrX:18269420_18269875:+	1	2	214	145	0.596	242	119.5	0.669	-0.073	359	361.5	360.25	0.0144499	0.289629
ASTA04293	FBgn0003887	betaTub56D	FBtr0086536,FBtr0086537	AltFE	1(2^,3(4^	chr2R:15336252_15338937:-;chr2R:15336252_15336831:-	1	1	2665	8	0.997	3261	26	0.992	0.005	2673	3287	2980	0.0144725	0.28966
ASTA03753	FBgn0038504	Sur-8	FBtr0083447,FBtr0083448	AltFE	1(2^,3(4^	chr3R:13225324_13227865:-;chr3R:13225324_13227032:-	1	1	89	109	0.449	126	95	0.57	-0.121	198	221	209.5	0.014602	0.291828
ASTA02861	FBgn0262350	bru-3	FBtr0075815/FBtr0303514,FBtr0303520	Unclassified	1-2^3-,4-	chr3L:13644697_13657518:-,chr3L:13631666_13644654:-;chr3L:13631648_13657518:-	2	1	3.5	12	0.226	10	4	0.714	-0.488	15.5	14	14.75	0.0149192	0.297736
ASTA12131	FBgn0083956	CG34120	FBtr0110826,FBtr0299591	AltLE	1-2),3-4^5-6^7-8^9-10^11-12^13-14^15-16^17-18^19-20)	chrX:21004496_21004574:+;chrX:21004496_21004840:+	1	1	92	478	0.161	62	500	0.11	0.051	570	562	566	0.0150024	0.298533
ASTA02135	FBgn0083956	CG34120	FBtr0299591,FBtr0110827	exonskip	0,1-2^	chrX:21004496_21004840:+;chrX:21004496_21004574:+,chrX:21004623_21004840:+	1	2	478	70	0.872	500	50.5	0.908	-0.036	548	550.5	549.25	0.0150024	0.298533
ASTA11271	FBgn0259244	CG42342	FBtr0299895/FBtr0301062,FBtr0303650/FBtr0303651	Unclassified	0,1-2^3-4^5-6^7-8^9-10^	chr3R:12382047_12394756:+;chr3R:12382047_12390783:+,chr3R:12391147_12391258:+,chr3R:12391328_12391392:+,chr3R:12391489_12391555:+,chr3R:12391601_12391660:+,chr3R:12391724_12394756:+	1	6	205	158.5	0.564	273	162.667	0.627	-0.063	363.5	435.667	399.583	0.0151697	0.30056
ASTA13034	FBgn0259244	CG42342	FBtr0299894/FBtr0299897/FBtr0305004/FBtr0305005/FBtr0305006,FBtr0299895/FBtr0301062	Unclassified	1-2^3-4^5-6^7-8^9-10^,11-12^	chr3R:12382047_12390783:+,chr3R:12391147_12391258:+,chr3R:12391328_12391392:+,chr3R:12391489_12391555:+,chr3R:12391601_12391660:+,chr3R:12391724_12394861:+;chr3R:12382047_12394756:+,chr3R:12394784_12394861:+	6	2	156.833	218	0.418	160.167	279.5	0.364	0.054	374.833	439.667	407.25	0.0151697	0.30056
ASTA12883	FBgn0259244	CG42342	FBtr0299896,FBtr0299895	AltLE	1-2^3-4^5-6^7-8^9-10^11-12),13-14^15-16^17-18^19-20)	chr3R:12382047_12390783:+;chr3R:12382047_12394756:+	1	1	173	205	0.458	162	273	0.372	0.086	378	435	406.5	0.0151697	0.30056
ASTA07263	FBgn0259220	Doa	FBtr0308600,FBtr0299747	altdonor	1^,2^	chr3R:24743180_24745213:+;chr3R:24743942_24745213:+	1	1	7	41	0.146	0	39	0	0.146	48	39	43.5	0.0152327	0.301376
ASTA12912	FBgn0037234	CG9795	FBtr0078905/FBtr0078906/FBtr0078907,FBtr0100617	altdonor	1^,2^	chr3R:151184_151418:+;chr3R:151212_151418:+	1	1	1	173	0.006	11	216	0.048	-0.042	174	227	200.5	0.0152993	0.30226
ASTA00773	FBgn0028527	CG18507	FBtr0080527,FBtr0080528	AltLE	1-2),3-4)	chr2L:13669386_13669544:+;chr2L:13669386_13670437:+	1	1	70	358	0.164	96	321	0.23	-0.066	428	417	422.5	0.0154375	0.304553
ASTA07891	FBgn0014467	CrebB-17A	FBtr0112878/FBtr0112879,FBtr0074555/FBtr0074557/FBtr0300205/FBtr0308232	AltFE	1(2^,3(4^	chrX:18261213_18266063:+;chrX:18265640_18266063:+	1	1	124	176	0.413	102	220	0.317	0.096	300	322	311	0.0154674	0.304708
ASTA10730	FBgn0010548	Aldh-III	FBtr0088993/FBtr0300477/FBtr0300478/FBtr0300479/FBtr0300480,FBtr0088996/FBtr0300476/FBtr0300481/FBtr0308198	mutexcl	1-2^,3-4^	chr2R:3356731_3356864:-,chr2R:3355332_3356614:-;chr2R:3356043_3356864:-,chr2R:3355332_3355926:-	2	2	320.5	1466.5	0.179	506.5	1986.5	0.203	-0.024	1787	2493	2140	0.0155331	0.305565
ASTA06299	FBgn0032170	CG4658	FBtr0079885,FBtr0079887	retintron	0,1^2-	irt;chr2L:9957330_9957428:+	2	1	74.5	18	0.805	82	41	0.667	0.138	92.5	123	107.75	0.015733	0.309056
ASTA06890	FBgn0053558	mim	FBtr0113470/FBtr0302035/FBtr0302577/FBtr0306614,FBtr0306615/FBtr0306616	exonskip	0,1-2^	chr2R:2814327_2816013:-;chr2R:2815654_2816013:-,chr2R:2814327_2814894:-	1	2	319	19.5	0.942	378	8	0.979	-0.037	338.5	386	362.25	0.0157996	0.309924
ASTA02785	FBgn0027610	Dic1	FBtr0082747,FBtr0082748	AltFE	1(2^,3(4^	chr3R:9190952_9193460:+;chr3R:9193391_9193460:+	1	1	487	76	0.865	533	123	0.812	0.053	563	656	609.5	0.0158334	0.310145
ASTA08027	FBgn0250753	exba	FBtr0078744/FBtr0078745,FBtr0078748	AltFE	1(2^,3(4^	chr3R:1425087_1426736:-;chr3R:1425087_1425759:-	1	1	940	147	0.865	940	106	0.899	-0.034	1087	1046	1066.5	0.0159388	0.311453
ASTA00339	FBgn0011286	Rya-r44F	FBtr0088637/FBtr0088638/FBtr0088639/FBtr0088640/FBtr0304568/FBtr0304569/FBtr0304571/FBtr0304572,FBtr0304570/FBtr0308083	altacceptor	1-,2-	chr2R:4766861_4767013:+;chr2R:4766861_4767025:+	1	1	242	93	0.722	247	60	0.805	-0.083	335	307	321	0.0159453	0.311453
ASTA12699	FBgn0002781	mod(mdg4)	FBtr0084072,FBtr0114361	AltLE	1-2),3-4)	chr3R:17188591_17200781:-;chr3R:17180054_17200781:-	1	1	30	35	0.462	15	45	0.25	0.212	65	60	62.5	0.0160041	0.312158
ASTA06370	FBgn0031187	CG14619	FBtr0077346,FBtr0077347	AltFE	1(2^,3(4^	chrX:21857700_21859262:+;chrX:21858396_21859262:+	1	1	57	10	0.851	87	3	0.967	-0.116	67	90	78.5	0.0161591	0.314406
ASTA02559	FBgn0026418	Hsc70Cb	FBtr0075772/FBtr0304037,FBtr0075771/FBtr0304036	altdonor	1^,2^	chr3L:14030212_14030577:+;chr3L:14030237_14030577:+	1	1	40	79	0.336	46	45	0.505	-0.169	119	91	105	0.0161649	0.314406
ASTA13324	FBgn0004118	nAcRbeta-96A	FBtr0084682,FBtr0084681	retintron	0,1^2-	irt;chr3R:20337382_20339416:-	2	1	119	351	0.253	101	400	0.202	0.051	470	501	485.5	0.0162863	0.315956
ASTA02393	FBgn0038610	CG7675	FBtr0083583,FBtr0083581	altdonor	1^,2^	chr3R:14205087_14206801:-;chr3R:14205087_14206753:-	1	1	32	360	0.082	23	514	0.043	0.039	392	537	464.5	0.0163159	0.315956
ASTA12994	FBgn0004368	Ptp4E	FBtr0070725/FBtr0301795,FBtr0070724/FBtr0301793/FBtr0301794/FBtr0301796	AltLE	1-2),3-4^5-6)	chrX:4847655_4847757:+;chrX:4847655_4848149:+	1	1	64	35	0.646	49	54	0.476	0.17	99	103	101	0.0163563	0.315956
ASTA12704	FBgn0005630	lola	FBtr0089363,FBtr0089347/FBtr0089357	AltLE	1-2),3-4)	chr2R:6406881_6419543:-;chr2R:6371758_6419543:-	1	1	110	6	0.948	100	18	0.847	0.101	116	118	117	0.0163596	0.315956
ASTA12553	FBgn0261914	Glut1	FBtr0306032,FBtr0306033	Unclassified	1^,2^3-4^	chr3L:914219_950946:+;chr3L:914610_915638:+,chr3L:915810_950946:+	1	2	4	118.5	0.033	1	148	0.007	0.026	122.5	149	135.75	0.0163719	0.315956
ASTA12201	FBgn0002781	mod(mdg4)	FBtr0084072,FBtr0084067	AltLE	1-2),3-4^5-6)	chr3R:17188591_17200781:-;chr3R:17181280_17200781:-	1	1	30	36	0.455	15	46	0.246	0.209	66	61	63.5	0.0163888	0.315956
ASTA02965	FBgn0037213	CG12581	FBtr0078962,FBtr0078961	retintron	0,1^2-	irt;chr3R:510_577:+	2	1	569	52	0.916	546.5	28	0.951	-0.035	621	574.5	597.75	0.016405	0.315956
ASTA09730	FBgn0051388	CG31388	FBtr0082356,FBtr0304709	exonskip	0,1-2^	chr3R:7064332_7064678:+;chr3R:7064332_7064532:+,chr3R:7064623_7064678:+	1	2	113	8.5	0.93	118	19	0.861	0.069	121.5	137	129.25	0.0164865	0.317083
ASTA12926	FBgn0022382	Pka-R2	FBtr0112902,FBtr0088437/FBtr0088438/FBtr0088439	AltLE	1-2),3-4)	chr2R:5885057_5885208:-;chr2R:5884127_5885208:-	1	1	24	629	0.037	12	757	0.016	0.021	653	769	711	0.0165566	0.317988
ASTA01317	FBgn0029843	Nep1	FBtr0070872,FBtr0070873	AltFE	1(2^,3(4^	chrX:5986113_5990084:+;chrX:5988191_5990084:+	1	1	13	73	0.151	8	141	0.054	0.097	86	149	117.5	0.0166097	0.318564
ASTA12465	FBgn0015269	Nf1	FBtr0084952,FBtr0084953	AltLE	1-2),3-4)	chr3R:21819207_21819386:+;chr3R:21819207_21820459:+	1	1	21	0	1	22	7	0.759	0.241	21	29	25	0.01679	0.321575
ASTA02000	FBgn0034963	CG13567	FBtr0072190,FBtr0072189	retintron	0,1^2-	irt;chr2R:19924438_19924497:-	2	1	9	63	0.125	3.5	76	0.044	0.081	72	79.5	75.75	0.0168762	0.322778
ASTA12843	FBgn0023441	fus	FBtr0306648,FBtr0087347/FBtr0087348	altdonor	1^,2^	chr2R:11551940_11552395:-;chr2R:11551940_11552328:-	1	1	22	49	0.31	63	66	0.488	-0.178	71	129	100	0.0169231	0.323226
ASTA00824	FBgn0263220	Hk	FBtr0307881,FBtr0307876/FBtr0307877/FBtr0307878/FBtr0307879/FBtr0307880/FBtr0307882	altacceptor	1-,2-	chrX:10135055_10135146:-;chrX:10135052_10135146:-	1	1	1207	115	0.913	1169	153	0.884	0.029	1322	1322	1322	0.0169855	0.323819
ASTA02449	FBgn0261854	aPKC	FBtr0303430/FBtr0303432/FBtr0303433/FBtr0303434/FBtr0303435,FBtr0303436	exonskip	0,1-2^	chr2R:10834325_10835146:-;chr2R:10834806_10835146:-,chr2R:10834325_10834561:-	1	2	209	83	0.716	211	117.5	0.642	0.074	292	328.5	310.25	0.0170481	0.323819
ASTA01548	FBgn0261854	aPKC	FBtr0303430/FBtr0303432/FBtr0303433/FBtr0303434/FBtr0303435,FBtr0303437	exonskip	0,1-2^	chr2R:10834325_10835146:-;chr2R:10834806_10835146:-,chr2R:10834325_10834683:-	1	2	209	83.5	0.715	211	117.5	0.642	0.073	292.5	328.5	310.5	0.0170481	0.323819
ASTA07350	FBgn0261854	aPKC	FBtr0303429/FBtr0303431,FBtr0303430/FBtr0303432/FBtr0303433/FBtr0303434/FBtr0303435	mutexcl	1-2^,3-4^	chr2R:10834806_10835146:-,chr2R:10834109_10834683:-;chr2R:10834325_10835146:-,chr2R:10834109_10834208:-	2	2	167	187.5	0.471	198.5	188.5	0.513	-0.042	354.5	387	370.75	0.0170481	0.323819
ASTA03170	FBgn0036958	CG17233	FBtr0074850,FBtr0306327	altacceptor	1-,2-	chr3L:20232714_20232962:-;chr3L:20232711_20232962:-	1	1	29	45	0.392	50	35	0.588	-0.196	74	85	79.5	0.0171102	0.324425
ASTA09309	FBgn0263289	scrib	FBtr0308626/FBtr0308627/FBtr0308628/FBtr0308629/FBtr0308631,FBtr0308633	exonskip	0,1-2^	chr3R:22424435_22426968:+;chr3R:22424435_22424829:+,chr3R:22425016_22426968:+	1	2	267	99.5	0.729	249	126.5	0.663	0.066	366.5	375.5	371	0.017127	0.324425
ASTA09365	FBgn0011676	Nos	FBtr0100491,FBtr0100484/FBtr0100489/FBtr0100493	retintron	0,1^2-	irt;chr2L:10812569_10813300:-	2	1	5	90	0.053	13	90	0.126	-0.073	95	103	99	0.0171726	0.324843
ASTA04721	FBgn0033258	CG8712	FBtr0088823,FBtr0088822	retintron	0,1^2-	irt;chr2R:3985861_3985919:-	2	1	2	3	0.4	0.5	15	0.032	0.368	5	15.5	10.25	0.0172665	0.325504
ASTA07639	FBgn0026374	Rhp	FBtr0074095,FBtr0074096	altdonor	1^,2^	chrX:15682991_15684279:+;chrX:15683146_15684279:+	1	1	6	13	0.316	21	9	0.7	-0.384	19	30	24.5	0.0172702	0.325504
ASTA13258	FBgn0020378	Sp1	FBtr0071381,FBtr0273354	retintron	0,1^2-	irt;chrX:9647354_9647588:+	2	1	7	9	0.438	2.5	16	0.135	0.303	16	18.5	17.25	0.0172784	0.325504
ASTA08239	FBgn0035266	CG7995	FBtr0072767,FBtr0072770	AltFE	1(2^,3(4^	chr3L:1738745_1743207:+;chr3L:1739351_1743207:+	1	1	32	15	0.681	50	7	0.877	-0.196	47	57	52	0.0173206	0.325854
ASTA04077	FBgn0005630	lola	FBtr0089361,FBtr0089347/FBtr0089357	AltLE	1-2),3-4)	chr2R:6380091_6419543:-;chr2R:6371758_6419543:-	1	1	113	6	0.95	107	18	0.856	0.094	119	125	122	0.0173546	0.326049
ASTA04469	FBgn0024183	vig	FBtr0080719,FBtr0080721	AltFE	1(3^,2(4^	chr2L:15067690_15067995:-;chr2L:15067690_15067952:-	1	1	20	1	0.952	12	7	0.632	0.32	21	19	20	0.017388	0.326232
ASTA00243	FBgn0261934	dikar	FBtr0303750,FBtr0303749	altacceptor	1-,2-	chr3L:6731199_6731803:-;chr3L:6730773_6731803:-	1	1	23	110	0.173	44	105	0.295	-0.122	133	149	141	0.0174654	0.326388
ASTA03784	FBgn0260660	mp	FBtr0301105/FBtr0301106/FBtr0301109/FBtr0301111/FBtr0301113/FBtr0308094/FBtr0308095,FBtr0301108/FBtr0306638	exonskip	0,1-2^	chr3L:7042065_7043664:+;chr3L:7042065_7043272:+,chr3L:7043288_7043664:+	1	2	44	204.5	0.177	19	231	0.076	0.101	248.5	250	249.25	0.0174812	0.326388
ASTA12359	FBgn0011642	Zyx102EF	FBtr0089212,FBtr0089211	altacceptor	1-,2-	chr4:1081286_1081366:-;chr4:1081280_1081366:-	1	1	14	26	0.35	20	11	0.645	-0.295	40	31	35.5	0.0174976	0.326388
ASTA00569	FBgn0262509	nrm	FBtr0304831,FBtr0304833	skip2exons	0,1-2^3-4^	chr3L:23018220_23022936:+;chr3L:23018220_23018643:+,chr3L:23019288_23019407:+,chr3L:23019768_23022936:+	1	3	19	11.3333	0.626	39	9.33333	0.807	-0.181	30.3333	48.3333	39.3333	0.0175046	0.326388
ASTA06800	FBgn0027492	wdb	FBtr0085203,FBtr0085204	exonskip	0,1-2^	chr3R:23394314_23407723:-;chr3R:23406048_23407723:-,chr3R:23394314_23405878:-	1	2	210	242	0.465	190	315	0.376	0.089	452	505	478.5	0.0175147	0.326388
ASTA13389	FBgn0001404	egh	FBtr0070439,FBtr0070440	AltFE	1(2^,3(4^	chrX:2483540_2489758:+;chrX:2486382_2489758:+	1	1	622	54	0.92	585	79	0.881	0.039	676	664	670	0.0175689	0.326537
ASTA03631	FBgn0033159	Dscam	FBtr0089016/FBtr0111078/FBtr0111081/FBtr0111082/FBtr0111083/FBtr0111084/FBtr0111085,FBtr0089019/FBtr0111063/FBtr0111064/FBtr0111065/FBtr0111066/FBtr0111101/FBtr0306779/FBtr0306785	mutexcl	1-2^,3-4^	chr2R:3254472_3255892:-,chr2R:3249373_3254309:-;chr2R:3251854_3255892:-,chr2R:3249373_3251682:-	2	2	9	11	0.45	18	7.5	0.706	-0.256	20	25.5	22.75	0.0175921	0.326537
ASTA07947	FBgn0010352	Nc73EF	FBtr0075267/FBtr0075268,FBtr0075263	altdonor	1^,2^	chr3L:16948643_16952198:+;chr3L:16948692_16952198:+	1	1	68	32	0.68	97	21	0.822	-0.142	100	118	109	0.0176032	0.326537
ASTA01710	FBgn0002781	mod(mdg4)	FBtr0084062,FBtr0084072	AltLE	1-2^3-4),5-6)	chr3R:17190715_17200781:-;chr3R:17188591_17200781:-	1	1	73	30	0.709	87	15	0.853	-0.144	103	102	102.5	0.0176187	0.326537
ASTA13569	FBgn0039734	Tace	FBtr0085550,FBtr0085551	retintron	0,1^2-	irt;chr3R:25827181_25827233:+	2	1	2.5	484	0.005	0	605	0	0.005	486.5	605	545.75	0.017641	0.326537
ASTA13204	FBgn0000258	CkIIalpha	FBtr0070044,FBtr0070042	exonskip	0,1-2^	chr3L:23092824_23095221:+;chr3L:23092824_23093344:+,chr3L:23093458_23095221:+	1	2	30	188.5	0.137	18	206.5	0.08	0.057	218.5	224.5	221.5	0.0178006	0.327976
ASTA02171	FBgn0033159	Dscam	FBtr0306774,FBtr0306776	mutexcl	1-2^,3-4^	chr2R:3244812_3249222:-,chr2R:3236481_3244687:-;chr2R:3242106_3249222:-,chr2R:3236481_3241981:-	2	2	2.5	0	1	2	1.5	0.571	0.429	2.5	3.5	3	0.0178571	0.327976
ASTA01231	FBgn0033159	Dscam	FBtr0306773,FBtr0111084/FBtr0111085	mutexcl	1-2^,3-4^	chr2R:3231514_3235353:-,chr2R:3219886_3231222:-;chr2R:3227576_3235353:-,chr2R:3219886_3227287:-	2	2	0	2.5	0	2.5	1	0.714	-0.714	2.5	3.5	3	0.0178571	0.327976
ASTA03247	FBgn0033159	Dscam	FBtr0111092/FBtr0306770,FBtr0111053/FBtr0111065/FBtr0111097	mutexcl	1-2^,3-4^	chr2R:3247711_3249222:-,chr2R:3236481_3247586:-;chr2R:3241906_3249222:-,chr2R:3236481_3241781:-	2	2	2	1	0.667	0.5	4	0.111	0.556	3	4.5	3.75	0.0178571	0.327976
ASTA08780	FBgn0033159	Dscam	FBtr0111092/FBtr0306770,FBtr0111084	mutexcl	1-2^,3-4^	chr2R:3247711_3249222:-,chr2R:3236481_3247586:-;chr2R:3241198_3249222:-,chr2R:3236481_3241070:-	2	2	2	0	1	0.5	3	0.143	0.857	2	3.5	2.75	0.0178571	0.327976
ASTA04170	FBgn0261545	CG42663	FBtr0302644,FBtr0302645	exonskip	0,1-2^	chr2R:8622625_8634113:+;chr2R:8622625_8625940:+,chr2R:8626010_8634113:+	1	2	19	83	0.186	6	78	0.071	0.115	102	84	93	0.0178615	0.327976
ASTA08838	FBgn0031374	CG7337	FBtr0077811/FBtr0110882/FBtr0113011/FBtr0113012,FBtr0110883	exonskip	0,1-2^	chr2L:1938620_1941581:+;chr2L:1938620_1938864:+,chr2L:1941394_1941581:+	1	2	663	117	0.85	444	118.5	0.789	0.061	780	562.5	671.25	0.017936	0.328906
ASTA00892	FBgn0259221	CG42321	FBtr0299757/FBtr0299759/FBtr0299764,FBtr0306698	Unclassified	1-2^5-6^,3-4^	chr2R:9305334_9306491:-,chr2R:9303463_9305040:-,chr2R:9303121_9303379:-;chr2R:9304112_9306491:-,chr2R:9303121_9304079:-	3	2	160.333	291.5	0.355	218.667	299	0.422	-0.067	451.833	517.667	484.75	0.0180056	0.329552
ASTA11072	FBgn0010548	Aldh-III	FBtr0300479,FBtr0088996	altdonor	1^,2^	chr2R:3361349_3362130:-;chr2R:3361349_3362076:-	1	1	41	268	0.133	33	391	0.078	0.055	309	424	366.5	0.0180529	0.329552
ASTA11261	FBgn0032305	CG6700	FBtr0301710,FBtr0080187	altdonor	1^,2^	chr2L:10842274_10842384:-;chr2L:10842274_10842380:-	1	1	47	1031	0.044	72	992	0.068	-0.024	1078	1064	1071	0.0180542	0.329552
ASTA11636	FBgn0030693	CG8974	FBtr0074189,FBtr0074185	Unclassified	1^,2^3-4^5-6^	chrX:15689135_15689997:-;chrX:15689609_15689921:-,chrX:15689450_15689519:-,chrX:15689135_15689193:-	1	3	2	45.6667	0.042	5	16	0.238	-0.196	47.6667	21	34.3333	0.0180668	0.329552
ASTA09367	FBgn0263255	hppy	FBtr0086504,FBtr0086503	altacceptor	1-,2-	chr2R:15108288_15110744:+;chr2R:15108288_15111557:+	1	1	175	114	0.606	236	102	0.698	-0.092	289	338	313.5	0.0181635	0.330877
ASTA05377	FBgn0011642	Zyx102EF	FBtr0089211,FBtr0089215	altdon_altacc	1^4-,2^3-	chr4:1081280_1081366:-;chr4:1081286_1081364:-	1	1	26	2	0.929	11	7	0.611	0.318	28	18	23	0.0183443	0.333731
ASTA08216	FBgn0032497	CG6043	FBtr0114471/FBtr0302138/FBtr0302141,FBtr0305068	Unclassified	0,1-2^3-4^5-6^	chr2L:13274377_13276246:+;chr2L:13274377_13274651:+,chr2L:13274851_13274989:+,chr2L:13275062_13275587:+,chr2L:13275839_13276246:+	1	4	115	13.5	0.895	53	11.25	0.825	0.07	128.5	64.25	96.375	0.018446	0.335139
ASTA04817	FBgn0035050	ST6Gal	FBtr0072441,FBtr0072442	retintron	0,1^2-	irt;chr2R:20580741_20580809:-	2	1	85.5	163	0.344	50.5	144	0.26	0.084	248.5	194.5	221.5	0.0184765	0.335251
ASTA01288	FBgn0035976	PGRP-LC	FBtr0089492,FBtr0089491/FBtr0308349	Unclassified	1^3-4^5-6^,2^	chr3L:9338168_9339690:+,chr3L:9339846_9339907:+,chr3L:9340350_9340739:+;chr3L:9338225_9340739:+	3	1	31.3333	67	0.319	31.6667	99	0.242	0.077	98.3333	130.667	114.5	0.0185775	0.336457
ASTA00956	FBgn0032889	CG9331	FBtr0081417,FBtr0081420	Unclassified	1^,2^3-4^	chr2L:20824494_20825667:+;chr2L:20824602_20825271:+,chr2L:20825513_20825667:+	1	2	144	18.5	0.886	199	13	0.939	-0.053	162.5	212	187.25	0.01861	0.336457
ASTA10048	FBgn0261278,FBgn0002652	grp,squ	FBtr0080887,FBtr0080884	AltLE	1-2^3-4),5-6^7-8^9-10^11-12^13-14^15-16)	chr2L:16680277_16680449:+;chr2L:16680277_16690901:+	1	1	0	93	0	7	111	0.059	-0.059	93	118	105.5	0.0186161	0.336457
ASTA10366	FBgn0262593	Shab	FBtr0305201/FBtr0305203/FBtr0305205,FBtr0305202/FBtr0305204	exonskip	0,1-2^	chr3L:2941625_2947876:+;chr3L:2941625_2942565:+,chr3L:2942656_2947876:+	1	2	282	17	0.943	361	28	0.928	0.015	299	389	344	0.0187502	0.338437
ASTA05840	FBgn0003345	sd	FBtr0074100,FBtr0308131	exonskip	0,1-2^	chrX:15706564_15713628:+;chrX:15706564_15707633:+,chrX:15708329_15713628:+	1	2	0	52	0	1	37.5	0.026	-0.026	52	38.5	45.25	0.0188679	0.340116
ASTA02106	FBgn0033494	KCNQ	FBtr0299832/FBtr0299833/FBtr0301443,FBtr0301444	skip2exons	0,1-2^3-4^	chr2R:6035658_6038360:-;chr2R:6036946_6038360:-,chr2R:6036600_6036852:-,chr2R:6035658_6036137:-	1	3	17	51.6667	0.248	8	60.6667	0.117	0.131	68.6667	68.6667	68.6667	0.0190482	0.342918
ASTA02539	FBgn0053558	mim	FBtr0302035/FBtr0302577,FBtr0113470/FBtr0302034/FBtr0302578/FBtr0302579/FBtr0306614/FBtr0306615	skip2exons	0,1-2^3-4^	chr2R:2816342_2817753:-;chr2R:2817604_2817753:-,chr2R:2816779_2817327:-,chr2R:2816342_2816577:-	1	3	97	218.333	0.308	133	206	0.392	-0.084	315.333	339	327.167	0.0192121	0.344966
ASTA05531	FBgn0053558	mim	FBtr0302035/FBtr0302577,FBtr0306616	exonskip	0,1-2^	chr2R:2816342_2817753:-;chr2R:2817604_2817753:-,chr2R:2816342_2817327:-	1	2	97	171.5	0.361	133	166	0.445	-0.084	268.5	299	283.75	0.0192121	0.344966
ASTA12922	FBgn0263218	Dscam2	FBtr0299548/FBtr0299550/FBtr0299552/FBtr0302123/FBtr0302124,FBtr0299549/FBtr0299551	AltLE	1-3),2-4)	chr3L:7156607_7156851:-;chr3L:7156280_7156851:-	1	1	82	178	0.315	153	222	0.408	-0.093	260	375	317.5	0.0192938	0.345983
ASTA10103	FBgn0053205	CG33205	FBtr0076331/FBtr0076332,FBtr0076333/FBtr0076334/FBtr0100385	AltFE	1(2^,3(4^	chr3L:9809458_9813173:+;chr3L:9812354_9813173:+	1	1	195	18	0.915	137	3	0.979	-0.064	213	140	176.5	0.0193595	0.346711
ASTA01170	FBgn0034885	CG4019	FBtr0072103,FBtr0072105	AltFE	1(2^,3(4^	chr2R:19496205_19502115:-;chr2R:19496205_19496936:-	1	1	12	3	0.8	38	0	1	-0.2	15	38	26.5	0.0194229	0.346945
ASTA07387	FBgn0262475	bru-2	FBtr0304863,FBtr0304864	exonskip	0,1-2^	chr2L:12370083_12385561:+;chr2L:12370083_12373582:+,chr2L:12374112_12385561:+	1	2	3	23.5	0.113	0	19	0	0.113	26.5	19	22.75	0.0194229	0.346945
ASTA00839	FBgn0041605	cpx	FBtr0113343,FBtr0078900/FBtr0113338/FBtr0113339/FBtr0113340/FBtr0113341/FBtr0301770	Unclassified	1-2^3-,4-	chr3R:110129_111730:+,chr3R:111931_120841:+;chr3R:110129_120850:+	2	1	121.5	353	0.256	142.5	537	0.21	0.046	474.5	679.5	577	0.0195398	0.347486
ASTA12374	FBgn0037387	CG1213	FBtr0078642,FBtr0078643	AltFE	1(2^,3(4^	chr3R:1667093_1670252:+;chr3R:1669702_1670252:+	1	1	848	689	0.552	708	685	0.508	0.044	1537	1393	1465	0.0195424	0.347486
ASTA06865	FBgn0035505	Teh2	FBtr0300621,FBtr0073258	AltLE	1-2),3-4)	chr3L:4180356_4180730:-;chr3L:4179588_4180730:-	1	1	225	271	0.454	232	373	0.383	0.071	496	605	550.5	0.0195965	0.347486
ASTA00378	FBgn0262509	nrm	FBtr0304830/FBtr0304834/FBtr0304836,FBtr0304831	exonskip	0,1-2^	chr3L:23017270_23022936:+;chr3L:23017270_23018185:+,chr3L:23018220_23022936:+	1	2	147	23.5	0.862	108	39.5	0.732	0.13	170.5	147.5	159	0.0196043	0.347486
ASTA01309	FBgn0262509	nrm	FBtr0304830/FBtr0304834/FBtr0304836,FBtr0304833	Unclassified	0,1-2^3-4^5-6^	chr3L:23017270_23022936:+;chr3L:23017270_23018185:+,chr3L:23018220_23018643:+,chr3L:23019288_23019407:+,chr3L:23019768_23022936:+	1	4	147	15.5	0.905	108	17	0.864	0.041	162.5	125	143.75	0.0196043	0.347486
ASTA01474	FBgn0262509	nrm	FBtr0304832,FBtr0304836	AltLE	1-2^3-4^5-6),7-8^9-10^11-12)	chr3L:23017270_23018185:+;chr3L:23017270_23022936:+	1	1	28	147	0.16	40	108	0.27	-0.11	175	148	161.5	0.0196043	0.347486
ASTA00481	FBgn0025639	Hmt4-20	FBtr0070151,FBtr0308652	AltFE	1(2^,3(4^	chrX:548130_549412:-;chrX:548130_548897:-	1	1	319	18	0.947	288	33	0.897	0.05	337	321	329	0.0196536	0.347681
ASTA09590	FBgn0026083	tyf	FBtr0070643/FBtr0300931/FBtr0301124/FBtr0305179/FBtr0305181/FBtr0305182/FBtr0305183/FBtr0305184,FBtr0305180	altdonor	1^,2^	chrX:4014458_4014534:+;chrX:4014474_4014534:+	1	1	186	12	0.939	236	4	0.983	-0.044	198	240	219	0.0196733	0.347681
ASTA01939	FBgn0033744	Dh44-R2	FBtr0087936,FBtr0113075	AltLE	1-2^3-4),5-6)	chr2R:8373544_8373764:+;chr2R:8373544_8374313:+	1	1	147	26	0.85	128	9	0.934	-0.084	173	137	155	0.0196954	0.347681
ASTA07653	FBgn0028703	Nhe3	FBtr0273248,FBtr0273250/FBtr0300327	altacceptor	1-,2-	chr2L:6680543_6680946:-;chr2L:6680525_6680946:-	1	1	576	172	0.77	653	145	0.818	-0.048	748	798	773	0.0197505	0.347681
ASTA00915	FBgn0053196	dp	FBtr0305139,FBtr0290006/FBtr0305136/FBtr0305137/FBtr0305138/FBtr0305141/FBtr0305142/FBtr0305143/FBtr0305144/FBtr0305145/FBtr0305146	Unclassified	0,1-2^3-4^5-6^7-8^9-10^11-12^	chr2L:4522965_4526223:-;chr2L:4525928_4526223:-,chr2L:4525405_4525603:-,chr2L:4525024_4525086:-,chr2L:4524625_4524690:-,chr2L:4524070_4524297:-,chr2L:4523358_4523751:-,chr2L:4522965_4523030:-	1	7	20	52.8571	0.275	9	66	0.12	0.155	72.8571	75	73.9286	0.0197583	0.347681
ASTA09000	FBgn0033159	Dscam	FBtr0111057/FBtr0111064/FBtr0111100,FBtr0111062/FBtr0111070/FBtr0111098	mutexcl	1-2^,3-4^	chr2R:3247071_3249222:-,chr2R:3236481_3246946:-;chr2R:3238210_3249222:-,chr2R:3236481_3238085:-	2	2	4.5	2	0.692	1.5	4.5	0.25	0.442	6.5	6	6.25	0.0197666	0.347681
ASTA11896	FBgn0011286	Rya-r44F	FBtr0088637/FBtr0088638/FBtr0088639/FBtr0088640/FBtr0304568/FBtr0304569/FBtr0304570/FBtr0304571/FBtr0304572,FBtr0308083	exonskip	0,1-2^	chr2R:4770905_4771126:+;chr2R:4770905_4770976:+,chr2R:4770998_4771126:+	1	2	140	144.5	0.492	105	160	0.396	0.096	284.5	265	274.75	0.01985	0.348702
ASTA13524	FBgn0020236	ATPCL	FBtr0300596/FBtr0300597,FBtr0300598	AltFE	1(2^,3(4^	chr2R:11887476_11888692:-;chr2R:11887476_11887599:-	1	1	288	129	0.691	428	136	0.759	-0.068	417	564	490.5	0.0198905	0.348969
ASTA01111	FBgn0028985	Spn4	FBtr0086200/FBtr0086205/FBtr0300336,FBtr0086199/FBtr0086202	altdon_altacc	1^3-,2^4-	chr2R:2764032_2764100:-;chr2R:2763937_2764031:-	1	1	30	8	0.789	23	0	1	-0.211	38	23	30.5	0.0199366	0.349333
ASTA11034	FBgn0029903	pod1	FBtr0070965,FBtr0070966	AltFE	1(2^,3(4^	chrX:6698211_6699710:+;chrX:6699040_6699710:+	1	1	9	3	0.75	4	12	0.25	0.5	12	16	14	0.0200176	0.350309
ASTA13553	FBgn0005630	lola	FBtr0089352,FBtr0089363	AltLE	1-2),3-4)	chr2R:6413368_6419543:-;chr2R:6406881_6419543:-	1	1	62	110	0.36	93	100	0.482	-0.122	172	193	182.5	0.0200556	0.350528
ASTA12868	FBgn0261278,FBgn0002652	grp,squ	FBtr0080887,FBtr0080885	AltLE	1-2^3-4),5-6^7-8^9-10^11-12^13-14^15-16^17-18)	chr2L:16680277_16680449:+;chr2L:16680277_16684497:+	1	1	0	10	0	7	8	0.467	-0.467	10	15	12.5	0.0201893	0.352418
ASTA13380	FBgn0039594	CG9990	FBtr0085308,FBtr0085309/FBtr0303343/FBtr0305088	AltFE	1(2^,3(4^5-6^	chr3R:24501408_24515932:+;chr3R:24508313_24515932:+	1	1	164	295	0.357	133	333	0.285	0.072	459	466	462.5	0.0202222	0.352547
ASTA05441	FBgn0036134	fd68A	FBtr0300783/FBtr0301967,FBtr0300786	AltFE	1(2^,3(4^	chr3L:11111166_11113709:-;chr3L:11111166_11113381:-	1	1	340	10	0.971	354	2	0.994	-0.023	350	356	353	0.0204421	0.355632
ASTA08822	FBgn0011754	PhKgamma	FBtr0090002,FBtr0301500/FBtr0301501	mutexcl	1-2^,3-4^	chrX:11592631_11593355:+,chrX:11593440_11597322:+;chrX:11592631_11594653:+,chrX:11595161_11597322:+	2	2	434.5	141.5	0.754	561.5	139.5	0.801	-0.047	576	701	638.5	0.0204508	0.355632
ASTA06296	FBgn0032889	CG9331	FBtr0081419,FBtr0081420	Unclassified	1^5-,2^3-4^6-	chr2L:20824494_20825658:+;chr2L:20824602_20825271:+,chr2L:20825513_20825667:+	1	2	83	18.5	0.818	116	13	0.899	-0.081	101.5	129	115.25	0.0205681	0.355826
ASTA04539	FBgn0035397	CG11486	FBtr0072993/FBtr0072995/FBtr0072996/FBtr0072999/FBtr0113129/FBtr0113130,FBtr0072991/FBtr0072992/FBtr0072994/FBtr0072998/FBtr0073000/FBtr0073001/FBtr0073002/FBtr0073003/FBtr0113131	exonskip	0,1-2^	chr3L:3083810_3085203:+;chr3L:3083810_3084807:+,chr3L:3084901_3085203:+	1	2	199	272	0.423	231	231.5	0.499	-0.076	471	462.5	466.75	0.0205846	0.355826
ASTA10592	FBgn0032956	Cul-2	FBtr0085900,FBtr0085899	altdonor	1^,2^	chr2L:21658855_21659094:+;chr2L:21658962_21659094:+	1	1	64	6	0.914	98	1	0.99	-0.076	70	99	84.5	0.0205849	0.355826
ASTA13214	FBgn0035001	slik	FBtr0100470,FBtr0072364/FBtr0072365/FBtr0072366	skip2exons	0,1-2^3-4^	chr2R:20280727_20283565:-;chr2R:20282799_20283565:-,chr2R:20281038_20281817:-,chr2R:20280727_20280935:-	1	3	53	167.667	0.24	37	199.333	0.157	0.083	220.667	236.333	228.5	0.0205909	0.355826
ASTA04300	FBgn0035001	slik	FBtr0290019,FBtr0100470	AltLE	1-2),3-4)	chr2R:20282799_20283565:-;chr2R:20280727_20283565:-	1	1	503	53	0.905	598	37	0.942	-0.037	556	635	595.5	0.0205909	0.355826
ASTA10727	FBgn0031228	CG11455	FBtr0078118,FBtr0301888	retintron	0,1^2-	irt;chr2L:155430_155493:+	2	1	521	11	0.979	803.5	5	0.994	-0.015	532	808.5	670.25	0.0206328	0.356102
ASTA08479	FBgn0035227	CG12090	FBtr0072705,FBtr0072703	exonskip	0,1-2^	chr3L:1526399_1527189:-;chr3L:1526753_1527189:-,chr3L:1526399_1526659:-	1	2	10	132.5	0.07	2	137.5	0.014	0.056	142.5	139.5	141	0.0207436	0.357568
ASTA00891	FBgn0016078	wun	FBtr0306111,FBtr0088552/FBtr0088553	AltLE	1-2),3-4)	chr2R:5289740_5289913:-;chr2R:5288654_5289913:-	1	1	9	309	0.028	24	336	0.067	-0.039	318	360	339	0.0208226	0.358482
ASTA12334	FBgn0033159	Dscam	FBtr0111075,FBtr0111088	mutexcl	1-2^,3-4^	chr2R:3245421_3249222:-,chr2R:3236481_3245293:-;chr2R:3242920_3249222:-,chr2R:3236481_3242795:-	2	2	0.5	4	0.111	4	3	0.571	-0.46	4.5	7	5.75	0.020979	0.359472
ASTA13458	FBgn0033159	Dscam	FBtr0111075,FBtr0111049	mutexcl	1-2^,3-4^	chr2R:3245421_3249222:-,chr2R:3236481_3245293:-;chr2R:3243946_3249222:-,chr2R:3236481_3243821:-	2	2	0.5	3.5	0.125	4	1.5	0.727	-0.602	4	5.5	4.75	0.020979	0.359472
ASTA08003	FBgn0033159	Dscam	FBtr0111075,FBtr0111050/FBtr0306786	mutexcl	1-2^,3-4^	chr2R:3245421_3249222:-,chr2R:3236481_3245293:-;chr2R:3242716_3249222:-,chr2R:3236481_3242591:-	2	2	0.5	3	0.143	4	1.5	0.727	-0.584	3.5	5.5	4.5	0.020979	0.359472
ASTA04483	FBgn0000117	arm	FBtr0089992,FBtr0089989/FBtr0089990	AltFE	1(2^,3(4^	chrX:1793073_1794542:-;chrX:1793073_1793413:-	1	1	229	42	0.845	346	101	0.774	0.071	271	447	359	0.0209844	0.359472
ASTA03514	FBgn0086758	chinmo	FBtr0077877,FBtr0303933/FBtr0307047	altdonor	1^,2^	chr2L:1651412_1652774:+;chr2L:1651713_1652774:+	1	1	0	92	0	5	76	0.062	-0.062	92	81	86.5	0.021032	0.359841
ASTA07267	FBgn0030479	Rbp1-like	FBtr0304001,FBtr0073790	AltLE	1-2),3-4)	chrX:13277657_13278332:-;chrX:13275077_13278332:-	1	1	354	109	0.765	220	99	0.69	0.075	463	319	391	0.0212563	0.363228
ASTA03301	FBgn0028496	CG30116	FBtr0086718/FBtr0086719,FBtr0086720/FBtr0086721	altdon_altacc	1^4-,2^3-	chr2R:14384374_14385346:-;chr2R:14384411_14385260:-	1	1	59	0	1	34	4	0.895	0.105	59	38	48.5	0.021304	0.363329
ASTA10794	FBgn0000108	Appl	FBtr0307295,FBtr0070109/FBtr0307291/FBtr0307292	altdon_altacc	1^3-,2^4-	chrX:466092_466169:+;chrX:466104_466181:+	1	1	439	459	0.489	586	497	0.541	-0.052	898	1083	990.5	0.0213149	0.363329
ASTA10886	FBgn0030357	Sclp	FBtr0073591,FBtr0302182	AltFE	1(2^,3(4^	chrX:11816407_11818190:-;chrX:11816407_11816620:-	1	1	119	31	0.793	57	30	0.655	0.138	150	87	118.5	0.0214528	0.364912
ASTA10180	FBgn0032156	CG13124	FBtr0300869,FBtr0079902/FBtr0290197	altacceptor	1-,2-	chr2L:9907848_9908424:-;chr2L:9907784_9908424:-	1	1	164	1015	0.139	103	869	0.106	0.033	1179	972	1075.5	0.0214607	0.364912
ASTA01861	FBgn0020439	fau	FBtr0082306,FBtr0082308	AltLE	1-3),2-4)	chr3R:6600788_6602898:-;chr3R:6599741_6602898:-	1	1	143	4623	0.03	75	3377	0.022	0.008	4766	3452	4109	0.0217054	0.368617
ASTA11802	FBgn0005630	lola	FBtr0089348,FBtr0089347/FBtr0089357	AltLE	1-2^3-4),5-6)	chr2R:6403557_6419543:-;chr2R:6371758_6419543:-	1	1	388	6	0.985	398	18	0.957	0.028	394	416	405	0.0218629	0.370835
ASTA12662	FBgn0082582	tmod	FBtr0302110,FBtr0085662	AltFE	1(2^,3(4^	chr3R:26365163_26397530:+;chr3R:26389204_26397530:+	1	1	10	18	0.357	6	42	0.125	0.232	28	48	38	0.0219104	0.371185
ASTA01435	FBgn0086784	stmA	FBtr0088715/FBtr0301639,FBtr0088716	AltFE	1(2^,3(4^	chr2R:4620386_4621296:-;chr2R:4620386_4620806:-	1	1	490	133	0.787	635	125	0.836	-0.049	623	760	691.5	0.0220203	0.372589
ASTA05899	FBgn0027657	glob1	FBtr0300895,FBtr0083245/FBtr0083246/FBtr0083247/FBtr0083248	retintron	0,1^2-	irt;chr3R:11723432_11723496:-	2	1	30.5	3200	0.009	27	4409	0.006	0.003	3230.5	4436	3833.25	0.0220591	0.372787
ASTA03965	FBgn0036515	CG12304	FBtr0075566,FBtr0075565	exonskip	0,1-2^	chr3L:15576982_15577386:+;chr3L:15576982_15577096:+,chr3L:15577196_15577386:+	1	2	183	41.5	0.815	243	36.5	0.869	-0.054	224.5	279.5	252	0.022103	0.373072
ASTA02313	FBgn0015371	chn	FBtr0305217,FBtr0305216	Unclassified	1-2^4-,3-	chr2R:11027601_11027882:+,chr2R:11028183_11028487:+;chr2R:11027601_11028478:+	2	1	49	5	0.907	76	2	0.974	-0.067	54	78	66	0.0221307	0.373084
ASTA03816	FBgn0011206	bol	FBtr0076539/FBtr0076541/FBtr0300462,FBtr0076538/FBtr0076540	AltLE	1-2),3-4)	chr3L:9100256_9100441:-;chr3L:9095908_9100441:-	1	1	114	0	1	97	5	0.951	0.049	114	102	108	0.0222721	0.375009
ASTA12732	FBgn0011582	DopR	FBtr0301351,FBtr0290283/FBtr0308191	altdonor	1^,2^	chr3R:10030153_10030473:-;chr3R:10030153_10030428:-	1	1	18	20	0.474	11	37	0.229	0.245	38	48	43	0.0223144	0.375262
ASTA03100	FBgn0032196	CG5708	FBtr0079956,FBtr0079955	exonskip	0,1-2^	chr2L:10225812_10226664:-;chr2L:10225966_10226664:-,chr2L:10225812_10225873:-	1	2	52	56.5	0.479	56	44	0.56	-0.081	108.5	100	104.25	0.0223776	0.375597
ASTA01784	FBgn0035103	Vdup1	FBtr0301890,FBtr0072535	retintron	0,1^2-	irt;chr3L:177874_178235:-	2	1	256.5	208	0.552	207	220	0.485	0.067	464.5	427	445.75	0.0223888	0.375597
ASTA05982	FBgn0040322	GNBP2	FBtr0075096,FBtr0075097	altdonor	1^,2^	chr3L:18668078_18668478:-;chr3L:18668078_18668437:-	1	1	14	7	0.667	9	19	0.321	0.346	21	28	24.5	0.0224712	0.376523
ASTA03573	FBgn0027616	YT521-B	FBtr0073079,FBtr0073078	altdonor	1^,2^	chr3L:3373870_3374132:-;chr3L:3373870_3374018:-	1	1	40	459	0.08	75	535	0.123	-0.043	499	610	554.5	0.0225899	0.378053
ASTA03116	FBgn0032775	CG17544	FBtr0081216,FBtr0300822	altdonor	1^,2^	chr2L:19393657_19398350:-;chr2L:19393657_19398346:-	1	1	52	31	0.627	80	91	0.468	0.159	83	171	127	0.0226386	0.378407
ASTA06505	FBgn0033872	CG6329	FBtr0087636,FBtr0087635	AltFE	1(2^,3(4^	chr2R:9714543_9717144:+;chr2R:9714915_9717144:+	1	1	135	25	0.844	216	19	0.919	-0.075	160	235	197.5	0.0226825	0.378683
ASTA04384	FBgn0053555	btsz	FBtr0273200/FBtr0306612,FBtr0091530	altacceptor	1-,2-	chr3R:10650030_10650758:-;chr3R:10649925_10650758:-	1	1	78	58	0.574	49	67	0.422	0.152	136	116	126	0.022718	0.378817
ASTA13086	FBgn0038293	CG6904	FBtr0083035,FBtr0083037	AltFE	1(2^,3(4^	chr3R:10970962_10973196:-;chr3R:10970962_10971039:-	1	1	511	128	0.8	545	97	0.849	-0.049	639	642	640.5	0.0227705	0.379233
ASTA06550	FBgn0036115	CG6327	FBtr0076243,FBtr0076244	retintron	0,1^2-	irt;chr3L:11039452_11039593:-	2	1	78	8	0.907	63.5	18	0.779	0.128	86	81.5	83.75	0.0228888	0.380743
ASTA10049	FBgn0028704	Nckx30C	FBtr0079926/FBtr0079928,FBtr0303908/FBtr0303909	exonskip	0,1-2^	chr2L:9718521_9722760:-;chr2L:9720166_9722760:-,chr2L:9718521_9720090:-	1	2	357	216	0.623	390	309.5	0.558	0.065	573	699.5	636.25	0.0229715	0.381659
ASTA08916	FBgn0262509	nrm	FBtr0304830/FBtr0304831/FBtr0304834,FBtr0304833	skip2exons	0,1-2^3-4^	chr3L:23023032_23031111:+;chr3L:23023032_23023918:+,chr3L:23025302_23026593:+,chr3L:23027488_23031111:+	1	3	95	53	0.642	54	59	0.478	0.164	148	113	130.5	0.0230368	0.382283
ASTA07569	FBgn0002781	mod(mdg4)	FBtr0084073,FBtr0084072	AltLE	1-2),3-4)	chr3R:17198803_17200781:-;chr3R:17188591_17200781:-	1	1	124	30	0.805	137	15	0.901	-0.096	154	152	153	0.0231978	0.384492
ASTA00470	FBgn0043070	MESK2	FBtr0089706/FBtr0089707/FBtr0089709/FBtr0089711,FBtr0089704/FBtr0089705	altacceptor	1-,2-	chr2R:17399683_17401713:+;chr2R:17399683_17403392:+	1	1	1457	407	0.782	1429	476	0.75	0.032	1864	1905	1884.5	0.0232638	0.385124
ASTA06535	FBgn0036374	Spt20	FBtr0304904,FBtr0075812	altacceptor	1-,2-	chr3L:13501646_13501975:+;chr3L:13501646_13502149:+	1	1	11	51	0.177	21	36	0.368	-0.191	62	57	59.5	0.0233099	0.385423
ASTA02338	FBgn0015218	eIF-4E	FBtr0076488,FBtr0076487	exonskip	0,1-2^	chr3L:9394054_9395379:-;chr3L:9394468_9395379:-,chr3L:9394054_9394139:-	1	2	805	491	0.621	1131	577.5	0.662	-0.041	1296	1708.5	1502.25	0.0233882	0.386214
ASTA06846	FBgn0045842	yuri	FBtr0080709/FBtr0080711/FBtr0080712/FBtr0100611/FBtr0100613,FBtr0300934/FBtr0300935	altacceptor	1-,2-	chr2L:15262013_15262069:-;chr2L:15262001_15262069:-	1	1	91	2	0.978	98	11	0.899	0.079	93	109	101	0.0234137	0.386214
ASTA02285	FBgn0261788	Ank2	FBtr0303117/FBtr0303121/FBtr0303124,FBtr0303112	skip2exons	0,1-2^3-4^	chr3L:7654607_7656358:-;chr3L:7655991_7656358:-,chr3L:7655354_7655570:-,chr3L:7654607_7655080:-	1	3	387	1112.67	0.258	555	1354	0.291	-0.033	1499.67	1909	1704.33	0.0235395	0.386259
ASTA12346	FBgn0261788	Ank2	FBtr0303117/FBtr0303121/FBtr0303124,FBtr0303115	skip2exons	0,1-2^3-4^	chr3L:7654607_7656358:-;chr3L:7655991_7656358:-,chr3L:7655357_7655570:-,chr3L:7654607_7655080:-	1	3	387	1112.67	0.258	555	1354.33	0.291	-0.033	1499.67	1909.33	1704.5	0.0235395	0.386259
ASTA13089	FBgn0261788	Ank2	FBtr0303117/FBtr0303121/FBtr0303124,FBtr0303110/FBtr0303111/FBtr0303114/FBtr0303116	exonskip	0,1-2^	chr3L:7654607_7656358:-;chr3L:7655991_7656358:-,chr3L:7654607_7655570:-	1	2	387	2311.5	0.143	555	2932	0.159	-0.016	2698.5	3487	3092.75	0.0235395	0.386259
ASTA04612	FBgn0261788	Ank2	FBtr0303117/FBtr0303121/FBtr0303124,FBtr0303113/FBtr0303125	skip2exons	0,1-2^3-4^	chr3L:7654607_7656358:-;chr3L:7655991_7656358:-,chr3L:7655399_7655570:-,chr3L:7654607_7655080:-	1	3	387	1123	0.256	555	1367.33	0.289	-0.033	1510	1922.33	1716.17	0.0235395	0.386259
ASTA06837	FBgn0001105	Gbeta13F	FBtr0074107,FBtr0074106	altacceptor	1-,2-	chrX:15754284_15755021:+;chrX:15754284_15755409:+	1	1	5	255	0.019	0	288	0	0.019	260	288	274	0.0235565	0.386259
ASTA11686	FBgn0004516	Gad1	FBtr0073275,FBtr0073276	AltFE	1(2^,3(4^	chr3L:4084799_4088211:-;chr3L:4084799_4085622:-	1	1	23	866	0.026	43	889	0.046	-0.02	889	932	910.5	0.0236174	0.386302
ASTA07179	FBgn0027594	drpr	FBtr0072799,FBtr0072798	Unclassified	1-2^3-4^5-,6-	chr3L:1720170_1723579:-,chr3L:1719746_1719922:-,chr3L:1718154_1718705:-;chr3L:1718097_1723579:-	3	1	251.667	142	0.639	254.333	183	0.582	0.057	393.667	437.333	415.5	0.0236227	0.386302
ASTA07158	FBgn0032815	CG10462	FBtr0081325/FBtr0100351/FBtr0100352,FBtr0305952	altacceptor	1-,2-	chr2L:19734413_19734469:-;chr2L:19734410_19734469:-	1	1	32	6	0.842	24	16	0.6	0.242	38	40	39	0.0236681	0.386302
ASTA07610	FBgn0001250	if	FBtr0074357/FBtr0301352,FBtr0301353	AltFE	1(2^,3(4^	chrX:16674230_16677350:-;chrX:16674230_16676502:-	1	1	56	41	0.577	73	26	0.737	-0.16	97	99	98	0.023693	0.386302
ASTA07992	FBgn0259978	vlc	FBtr0307531,FBtr0086040/FBtr0086041	altdonor	1^,2^	chr2R:1589637_1590371:+;chr2R:1589722_1590371:+	1	1	4	6	0.4	0	13	0	0.4	10	13	11.5	0.0237154	0.386302
ASTA12276	FBgn0001624	dlg1	FBtr0073488/FBtr0073490/FBtr0112812/FBtr0112813/FBtr0301288,FBtr0073485/FBtr0073486/FBtr0073487/FBtr0073489/FBtr0301289/FBtr0308088/FBtr0308089	altdonor	1^,2^	chrX:11290137_11291857:+;chrX:11290605_11291857:+	1	1	154	40	0.794	149	66	0.693	0.101	194	215	204.5	0.0237272	0.386302
ASTA06143	FBgn0003429	slo	FBtr0084683/FBtr0084684/FBtr0100622/FBtr0100623/FBtr0100624/FBtr0100629/FBtr0100631/FBtr0100632/FBtr0100633/FBtr0100634/FBtr0100635/FBtr0301581/FBtr0301582,FBtr0084685/FBtr0100627/FBtr0100636/FBtr0100637/FBtr0100638	mutexcl	1-2^,3-4^	chr3R:20517656_20517925:+,chr3R:20518039_20520678:+;chr3R:20517656_20519493:+,chr3R:20519607_20520678:+	2	2	163.5	179.5	0.477	241.5	212	0.533	-0.056	343	453.5	398.25	0.0239038	0.388547
ASTA09841	FBgn0026403	Ndg	FBtr0088350,FBtr0088349	retintron	0,1^2-	irt;chr2R:6206713_6206772:+	2	1	3	103	0.028	2	12	0.143	-0.115	106	14	60	0.0239214	0.388547
ASTA11018	FBgn0051108,FBgn0051510	CG31108,CG31510	FBtr0084783,FBtr0084802	AltLE	1-2),3-4^5-6^7-8^9-10)	chr3R:20946869_20948282:-;chr3R:20941880_20948282:-	1	1	18	21	0.462	31	12	0.721	-0.259	39	43	41	0.024046	0.389402
ASTA02170	FBgn0005536	Mbs	FBtr0112851/FBtr0301575/FBtr0308216,FBtr0112852/FBtr0301472	altacceptor	1-,2-	chr3L:16045251_16046104:+;chr3L:16045251_16046111:+	1	1	195	41	0.826	222	25	0.899	-0.073	236	247	241.5	0.0240523	0.389402
ASTA10128	FBgn0029161	slmo	FBtr0112945,FBtr0079218	AltFE	1(2^,3(4^	chr2L:6047781_6048133:-;chr2L:6047781_6047899:-	1	1	8	276	0.028	2	367	0.005	0.023	284	369	326.5	0.0241318	0.389402
ASTA08179	FBgn0003074	Pgi	FBtr0088679,FBtr0088680	retintron	0,1^2-	irt;chr2R:4801076_4801214:-	2	1	851	12	0.986	1181.5	5	0.996	-0.01	863	1186.5	1024.75	0.0242092	0.389402
ASTA08928	FBgn0038294	Mf	FBtr0083030/FBtr0083031/FBtr0083032/FBtr0083033/FBtr0083034/FBtr0302144/FBtr0302146/FBtr0306642/FBtr0306644,FBtr0306643	AltFE	1(2^,3(4^	chr3R:11004903_11005929:-;chr3R:11004903_11005043:-	1	1	1125	8	0.993	810	0	1	-0.007	1133	810	971.5	0.0242146	0.389402
ASTA07710	FBgn0033159	Dscam	FBtr0111058/FBtr0111072/FBtr0306784,FBtr0306776	mutexcl	1-2^,3-4^	chr2R:3246851_3249222:-,chr2R:3236481_3246726:-;chr2R:3242106_3249222:-,chr2R:3236481_3241981:-	2	2	4.5	0	1	2	1.5	0.571	0.429	4.5	3.5	4	0.0242424	0.389402
ASTA13233	FBgn0033159	Dscam	FBtr0111092/FBtr0306770,FBtr0111062/FBtr0111070/FBtr0111098	mutexcl	1-2^,3-4^	chr2R:3247711_3249222:-,chr2R:3236481_3247586:-;chr2R:3238210_3249222:-,chr2R:3236481_3238085:-	2	2	2	2	0.5	0.5	4.5	0.1	0.4	4	5	4.5	0.0242424	0.389402
ASTA11006	FBgn0033159	Dscam	FBtr0111083,FBtr0111075	mutexcl	1-2^,3-4^	chr2R:3246645_3249222:-,chr2R:3236481_3246520:-;chr2R:3245421_3249222:-,chr2R:3236481_3245293:-	2	2	2.5	0.5	0.833	4.5	4	0.529	0.304	3	8.5	5.75	0.0242424	0.389402
ASTA09219	FBgn0042132,FBgn0031066	CG18809,CG14235	FBtr0074811,FBtr0074817	AltLE	1-2^3-4),5-6)	chrX:19637740_19638294:-;chrX:19635199_19638294:-	1	1	166	557	0.23	181	802	0.184	0.046	723	983	853	0.0242513	0.389402
ASTA09002	FBgn0015521	RpS21	FBtr0273293,FBtr0077621	retintron	0,1^2-	irt;chr2L:2856569_2856630:+	2	1	30	2960	0.01	18.5	2936	0.006	0.004	2990	2954.5	2972.25	0.0242564	0.389402
ASTA05117	FBgn0024806	DIP2	FBtr0072520,FBtr0305325	altacceptor	1-,2-	chr3L:252996_253313:-;chr3L:252945_253313:-	1	1	257	48	0.843	314	34	0.902	-0.059	305	348	326.5	0.0244777	0.392497
ASTA11766	FBgn0262593	Shab	FBtr0305207,FBtr0305206	AltLE	1-2),3-4^5-6^7-8^9-10^11-12^13-14^15-16)	chr3L:2941625_2944022:+;chr3L:2941625_2947801:+	1	1	54	50	0.519	94	47	0.667	-0.148	104	141	122.5	0.0245868	0.393389
ASTA04358	FBgn0035236	CG12004	FBtr0072745/FBtr0072746,FBtr0113122	AltLE	1-2),3-4)	chr3L:1573765_1573993:+;chr3L:1573765_1574987:+	1	1	336	240	0.583	333	309	0.519	0.064	576	642	609	0.0245904	0.393389
ASTA00686	FBgn0052495	CG32495	FBtr0300977,FBtr0089800/FBtr0300978	exonskip	0,1-2^	chrX:17794862_17798642:+;chrX:17794862_17797980:+,chrX:17798115_17798642:+	1	2	53	252	0.174	38	354	0.097	0.077	305	392	348.5	0.0246534	0.393941
ASTA00594	FBgn0004587	B52	FBtr0082804/FBtr0300588,FBtr0082801/FBtr0082806/FBtr0308196	retintron	0,1^2-	irt;chr3R:9488774_9491174:+	2	1	588.5	699	0.457	585.5	808	0.42	0.037	1287.5	1393.5	1340.5	0.0247404	0.394872
ASTA09254	FBgn0035028	Start1	FBtr0089867,FBtr0089868/FBtr0305054	altacceptor	1-,2-	chr2R:20464631_20464675:+;chr2R:20464631_20464698:+	1	1	11	287	0.037	2	258	0.008	0.029	298	260	279	0.0248098	0.395523
ASTA11309	FBgn0011286	Rya-r44F	FBtr0088638/FBtr0088640/FBtr0304569/FBtr0304570/FBtr0304571/FBtr0308083,FBtr0088637/FBtr0088639/FBtr0304568/FBtr0304572	mutexcl	1-2^,3-4^	chr2R:4757953_4758087:+,chr2R:4758188_4759724:+;chr2R:4757953_4758428:+,chr2R:4758529_4759724:+	2	2	12.5	31	0.287	18	23	0.439	-0.152	43.5	41	42.25	0.0248706	0.395865
ASTA05984	FBgn0035375	pgant6	FBtr0072972,FBtr0072973	AltFE	1(3^,2(4^	chr3L:2782414_2782737:+;chr3L:2782556_2782737:+	1	1	51	5	0.911	59	0	1	-0.089	56	59	57.5	0.0248887	0.395865
ASTA05186	FBgn0034897	Sesn	FBtr0113113,FBtr0113114	altdon_altacc	1^3-,2^4-	chr2R:19601598_19602188:+;chr2R:19601642_19602203:+	1	1	36	1	0.973	12	4	0.75	0.223	37	16	26.5	0.0249881	0.39672
ASTA12203	FBgn0061197	SIP2	FBtr0089668/FBtr0089671,FBtr0089669/FBtr0089670	altdonor	1^,2^	chr2R:8191270_8191367:-;chr2R:8191270_8191327:-	1	1	1	2	0.333	13	0	1	-0.667	3	13	8	0.025	0.39672
ASTA04731	FBgn0000557	Ef1alpha100E	FBtr0085832/FBtr0085835,FBtr0085833/FBtr0085834	AltFE	1(2^,3(4^	chr3R:27564252_27565498:+;chr3R:27565432_27565498:+	1	1	187	178	0.512	202	265	0.433	0.079	365	467	416	0.0250381	0.396868
ASTA13446	FBgn0086689	Hph	FBtr0078781,FBtr0078782	AltFE	1(4^,2(3^	chr3R:1091360_1092474:+;chr3R:1090925_1092474:+	1	1	166	11	0.938	149	2	0.987	-0.049	177	151	164	0.0250776	0.397038
ASTA09621	FBgn0262511	Vha44	FBtr0087173/FBtr0087176,FBtr0290031/FBtr0290032	skip2exons	0,1-2^3-4^	chr2R:12214666_12220538:-;chr2R:12217904_12220538:-,chr2R:12216420_12216921:-,chr2R:12214666_12216057:-	1	3	1230	54	0.958	1193	70	0.945	0.013	1284	1263	1273.5	0.0252293	0.398525
ASTA01187	FBgn0262511	Vha44	FBtr0087173/FBtr0087176,FBtr0087175	exonskip	0,1-2^	chr2R:12214666_12220538:-;chr2R:12217904_12220538:-,chr2R:12214666_12217741:-	1	2	1230	52	0.959	1193	69	0.945	0.014	1282	1262	1272	0.0252293	0.398525
ASTA04884	FBgn0261259	Fhos	FBtr0302085/FBtr0302087/FBtr0306631/FBtr0306632,FBtr0302584/FBtr0306630	exonskip	0,1-2^	chr3L:8790327_8791220:+;chr3L:8790327_8790789:+,chr3L:8790922_8791220:+	1	2	277	71	0.796	335	58	0.852	-0.056	348	393	370.5	0.025287	0.39898
ASTA08488	FBgn0036134	fd68A	FBtr0300784,FBtr0300785	AltFE	1(2^,3(4^	chr3L:11111166_11112264:-;chr3L:11111166_11111514:-	1	1	6	36	0.143	2	72	0.027	0.116	42	74	58	0.0256309	0.401226
ASTA10155	FBgn0033159	Dscam	FBtr0111057/FBtr0111064/FBtr0111100,FBtr0111053/FBtr0111065/FBtr0111097	mutexcl	1-2^,3-4^	chr2R:3247071_3249222:-,chr2R:3236481_3246946:-;chr2R:3241906_3249222:-,chr2R:3236481_3241781:-	2	2	4.5	1	0.818	1.5	4	0.273	0.545	5.5	5.5	5.5	0.025641	0.401226
ASTA08783	FBgn0033159	Dscam	FBtr0111057/FBtr0111064/FBtr0111100,FBtr0111084	mutexcl	1-2^,3-4^	chr2R:3247071_3249222:-,chr2R:3236481_3246946:-;chr2R:3241198_3249222:-,chr2R:3236481_3241070:-	2	2	4.5	0	1	1.5	3	0.333	0.667	4.5	4.5	4.5	0.025641	0.401226
ASTA04900	FBgn0033159	Dscam	FBtr0111058/FBtr0111072/FBtr0306784,FBtr0111051/FBtr0111060/FBtr0111101	mutexcl	1-2^,3-4^	chr2R:3246851_3249222:-,chr2R:3236481_3246726:-;chr2R:3244374_3249222:-,chr2R:3236481_3244249:-	2	2	4.5	1	0.818	2	3	0.4	0.418	5.5	5	5.25	0.025641	0.401226
ASTA12592	FBgn0067779	dbr	FBtr0306538,FBtr0306537	altdonor	1^,2^	chr2L:67112_67388:+;chr2L:67138_67388:+	1	1	3	5	0.375	7	0	1	-0.625	8	7	7.5	0.025641	0.401226
ASTA10548	FBgn0033159	Dscam	FBtr0111069/FBtr0111081,FBtr0111063/FBtr0111071	mutexcl	1-2^,3-4^	chr2R:3229897_3235353:-,chr2R:3219886_3229608:-;chr2R:3225287_3235353:-,chr2R:3219886_3224998:-	2	2	1.5	9.5	0.136	3	3	0.5	-0.364	11	6	8.5	0.025641	0.401226
ASTA04320	FBgn0033159	Dscam	FBtr0111057/FBtr0111064/FBtr0111100,FBtr0111073/FBtr0306771	mutexcl	1-2^,3-4^	chr2R:3247071_3249222:-,chr2R:3236481_3246946:-;chr2R:3245220_3249222:-,chr2R:3236481_3245095:-	2	2	4.5	0.5	0.9	1.5	4.5	0.25	0.65	5	6	5.5	0.025641	0.401226
ASTA08074	FBgn0261393	alpha-Est5	FBtr0307274,FBtr0081547	altacceptor	1-,2-	chr3R:3361945_3362005:-;chr3R:3361942_3362005:-	1	1	26	31	0.456	58	31	0.652	-0.196	57	89	73	0.0256621	0.401226
ASTA11330	FBgn0039081	Irk2	FBtr0301859,FBtr0084425/FBtr0084426	exonskip	0,1-2^	chr3R:19339868_19340098:-;chr3R:19340046_19340098:-,chr3R:19339868_19339930:-	1	2	9	1286	0.007	26	1483	0.017	-0.01	1295	1509	1402	0.0257691	0.402442
ASTA13722	FBgn0032497	CG6043	FBtr0114471/FBtr0302138/FBtr0302141,FBtr0113039/FBtr0302139/FBtr0302140/FBtr0305067	skip2exons	0,1-2^3-4^	chr2L:13274377_13276246:+;chr2L:13274377_13274690:+,chr2L:13274851_13275587:+,chr2L:13275866_13276246:+	1	3	115	619.667	0.157	53	408.667	0.115	0.042	734.667	461.667	598.167	0.0259443	0.404719
ASTA10053	FBgn0085207,FBgn0085206	CG34177,CG34178	FBtr0112370,FBtr0112368/FBtr0112369	retintron	0,1^2-	irt;chr2L:4434057_4434114:+	2	1	5.5	0	1	2.5	4	0.385	0.615	5.5	6.5	6	0.0260062	0.405226
ASTA13062	FBgn0035101	p130CAS	FBtr0072475,FBtr0299866	retintron	0,1^2-	irt;chr3L:171869_171935:+	2	1	23.5	1	0.959	12	5	0.706	0.253	24.5	17	20.75	0.0260456	0.405383
ASTA05297	FBgn0039109	CG10365	FBtr0084449,FBtr0084446	altdonor	1^,2^	chr3R:19549381_19554388:+;chr3R:19549452_19554388:+	1	1	167	26	0.865	174	12	0.935	-0.07	193	186	189.5	0.0261658	0.406795
ASTA06674	FBgn0016126	CaMKI	FBtr0089068,FBtr0089067	Unclassified	1^2-4^,3^	chr4:466858_467256:+,chr4:467378_467446:+;chr4:467273_467446:+	2	1	437.5	24	0.948	473	9	0.981	-0.033	461.5	482	471.75	0.0262572	0.407375
ASTA00705	FBgn0262869	mun	FBtr0306200,FBtr0306199/FBtr0306201/FBtr0306204	Unclassified	0,1-2^3-4^5-6^	chr3R:16216536_16226900:-;chr3R:16225690_16226900:-,chr3R:16224350_16225079:-,chr3R:16219722_16224248:-,chr3R:16216536_16219388:-	1	4	39	20.5	0.655	43	28.75	0.599	0.056	59.5	71.75	65.625	0.0262918	0.407375
ASTA06713	FBgn0262869	mun	FBtr0306200,FBtr0306202/FBtr0306203	skip2exons	0,1-2^3-4^	chr3R:16216536_16226900:-;chr3R:16225690_16226900:-,chr3R:16224350_16225079:-,chr3R:16216536_16224248:-	1	3	39	24.3333	0.616	43	35.3333	0.549	0.067	63.3333	78.3333	70.8333	0.0262918	0.407375
ASTA08556	FBgn0003731	Egfr	FBtr0071653,FBtr0071654	AltFE	1(2^,3(4^	chr2R:17410748_17442334:+;chr2R:17435397_17442334:+	1	1	243	50	0.829	236	27	0.897	-0.068	293	263	278	0.0264135	0.408398
ASTA09386	FBgn0053547	Rim	FBtr0305016/FBtr0305021/FBtr0308498,FBtr0305014	skip2exons	0,1-2^3-4^	chr3R:13703389_13706899:-;chr3R:13705310_13706899:-,chr3R:13704720_13705286:-,chr3R:13703389_13704499:-	1	3	261	20.6667	0.927	376	19	0.952	-0.025	281.667	395	338.333	0.0264921	0.408398
ASTA13372	FBgn0053547	Rim	FBtr0305016/FBtr0305021/FBtr0308498,FBtr0301555/FBtr0305022/FBtr0305023/FBtr0305024/FBtr0305025	skip2exons	0,1-2^3-4^	chr3R:13703389_13706899:-;chr3R:13705838_13706899:-,chr3R:13704720_13705790:-,chr3R:13703389_13704499:-	1	3	261	20.6667	0.927	376	19	0.952	-0.025	281.667	395	338.333	0.0264921	0.408398
ASTA09235	FBgn0053547	Rim	FBtr0305016/FBtr0305021/FBtr0308498,FBtr0305015	skip2exons	0,1-2^3-4^	chr3R:13703389_13706899:-;chr3R:13706279_13706899:-,chr3R:13704720_13706267:-,chr3R:13703389_13704499:-	1	3	261	20.6667	0.927	376	19	0.952	-0.025	281.667	395	338.333	0.0264921	0.408398
ASTA13695	FBgn0261788	Ank2	FBtr0303111/FBtr0303112,FBtr0303113/FBtr0303114/FBtr0303117/FBtr0303118/FBtr0303119/FBtr0303121/FBtr0303122/FBtr0303123/FBtr0303125	AltFE	1(2^,3(4^	chr3L:7704070_7709267:-;chr3L:7704070_7706237:-	1	1	37	199	0.157	31	297	0.095	0.062	236	328	282	0.026528	0.408398
ASTA04746	FBgn0003429	slo	FBtr0100622/FBtr0301582,FBtr0100623/FBtr0100637/FBtr0100638/FBtr0301581	mutexcl	1-2^,3-4^	chr3R:20501523_20505207:+,chr3R:20505300_20512908:+;chr3R:20501523_20508029:+,chr3R:20508122_20512908:+	2	2	113	70	0.617	89	90	0.497	0.12	183	179	181	0.0265355	0.408398
ASTA12571	FBgn0030997	CG7990	FBtr0074695,FBtr0308082	exonskip	0,1-2^	chrX:19093498_19095496:-;chrX:19093919_19095496:-,chrX:19093498_19093859:-	1	2	411	13.5	0.968	352	2	0.994	-0.026	424.5	354	389.25	0.0267615	0.410347
ASTA05121	FBgn0028879	CG15270	FBtr0080702/FBtr0080703,FBtr0307486	exonskip	0,1-2^	chr2L:15088431_15090898:+;chr2L:15088431_15089044:+,chr2L:15089111_15090898:+	1	2	128	8	0.941	117	23	0.836	0.105	136	140	138	0.0267616	0.410347
ASTA10125	FBgn0051363	Jupiter	FBtr0082452/FBtr0082453/FBtr0082456,FBtr0082455	AltFE	1(2^,3(4^5-6^	chr3R:7419489_7445425:-;chr3R:7419489_7430307:-	1	1	461	1	0.998	381	7	0.982	0.016	462	388	425	0.0267949	0.410347
ASTA00392	FBgn0036958	CG17233	FBtr0074851/FBtr0302113/FBtr0308204,FBtr0306329	exonskip	0,1-2^	chr3L:20231011_20232962:-;chr3L:20232645_20232962:-,chr3L:20231011_20231837:-	1	2	99	26	0.792	81	36.5	0.689	0.103	125	117.5	121.25	0.0268196	0.410347
ASTA01290	FBgn0036958	CG17233	FBtr0074851/FBtr0302113/FBtr0308204,FBtr0306326/FBtr0306328	exonskip	0,1-2^	chr3L:20231011_20232962:-;chr3L:20232648_20232962:-,chr3L:20231011_20231837:-	1	2	99	26	0.792	81	36.5	0.689	0.103	125	117.5	121.25	0.0268196	0.410347
ASTA09494	FBgn0033970	CG10205	FBtr0087447,FBtr0087446	retintron	0,1^2-	irt;chr2R:10720984_10721039:+	2	1	518.5	359	0.591	344.5	190	0.645	-0.054	877.5	534.5	706	0.0268676	0.410347
ASTA02698	FBgn0001316	klar	FBtr0110818,FBtr0072565/FBtr0112808	exonskip	0,1-2^	chr3L:451772_454108:-;chr3L:453489_454108:-,chr3L:451772_452837:-	1	2	42	159.5	0.208	31	201	0.134	0.074	201.5	232	216.75	0.0268704	0.410347
ASTA01827	FBgn0033872	CG6329	FBtr0087633,FBtr0087635	AltFE	1(2^,3(4^	chr2R:9713987_9717144:+;chr2R:9714915_9717144:+	1	1	311	25	0.926	475	19	0.962	-0.036	336	494	415	0.0270883	0.413216
ASTA07471	FBgn0035772	Sh3beta	FBtr0302548,FBtr0302547	AltLE	1-2^3-4),5-6)	chr3L:7359311_7359541:-;chr3L:7358065_7359541:-	1	1	12	234	0.049	2	191	0.01	0.039	246	193	219.5	0.0273192	0.416278
ASTA08127	FBgn0263097	Glut4EF	FBtr0112576/FBtr0114581/FBtr0114582,FBtr0112577/FBtr0114583/FBtr0305157	AltFE	1(2^,3(4^	chr3R:5701946_5756085:+;chr3R:5755449_5756085:+	1	1	115	282	0.29	142	247	0.365	-0.075	397	389	393	0.0274128	0.416409
ASTA01240	FBgn0025809	Paf-AHalpha	FBtr0074190,FBtr0074191	retintron	0,1^2-	irt;chrX:15679163_15679234:-	2	1	127	7	0.948	130	19	0.872	0.076	134	149	141.5	0.0274308	0.416409
ASTA07794	FBgn0037234	CG9795	FBtr0078906/FBtr0100617,FBtr0078905/FBtr0078907	altdonor	1^,2^	chr3R:145579_147566:+;chr3R:145613_147566:+	1	1	14	209	0.063	31	218	0.124	-0.061	223	249	236	0.027448	0.416409
ASTA10324	FBgn0000228	Bsg25D	FBtr0079084/FBtr0079085,FBtr0302568	altacceptor	1-,2-	chr2L:5273591_5274018:-;chr2L:5273555_5274018:-	1	1	50	41	0.549	76	32	0.704	-0.155	91	108	99.5	0.027476	0.416409
ASTA09233	FBgn0037556	CG9636	FBtr0081806,FBtr0306301	retintron	0,1^2-	irt;chr3R:4069245_4069361:-	2	1	330.5	21	0.94	381	10	0.974	-0.034	351.5	391	371.25	0.0274788	0.416409
ASTA02644	FBgn0002781	mod(mdg4)	FBtr0084072,FBtr0084061	AltLE	1-2),3-4^5-6)	chr3R:17188591_17200781:-;chr3R:17181974_17200781:-	1	1	30	73	0.291	15	81	0.156	0.135	103	96	99.5	0.0275467	0.41698
ASTA03530	FBgn0017397	how	FBtr0100514,FBtr0301402	AltLE	1-2),3-4^5-6)	chr3R:17897764_17898653:+;chr3R:17897764_17900173:+	1	1	167	37	0.819	129	50	0.721	0.098	204	179	191.5	0.0275977	0.417295
ASTA02265	FBgn0033159	Dscam	FBtr0306774,FBtr0111053/FBtr0111065/FBtr0111097	mutexcl	1-2^,3-4^	chr2R:3244812_3249222:-,chr2R:3236481_3244687:-;chr2R:3241906_3249222:-,chr2R:3236481_3241781:-	2	2	2.5	1	0.714	2	4	0.333	0.381	3.5	6	4.75	0.0277778	0.41864
ASTA04845	FBgn0033159	Dscam	FBtr0111088,FBtr0111053/FBtr0111065/FBtr0111097	mutexcl	1-2^,3-4^	chr2R:3242920_3249222:-,chr2R:3236481_3242795:-;chr2R:3241906_3249222:-,chr2R:3236481_3241781:-	2	2	4	1	0.8	3	4	0.429	0.371	5	7	6	0.0277778	0.41864
ASTA05261	FBgn0033159	Dscam	FBtr0111088,FBtr0111084	mutexcl	1-2^,3-4^	chr2R:3242920_3249222:-,chr2R:3236481_3242795:-;chr2R:3241198_3249222:-,chr2R:3236481_3241070:-	2	2	4	0	1	3	3	0.5	0.5	4	6	5	0.0277778	0.41864
ASTA11664	FBgn0038826	CG17838	FBtr0113255,FBtr0083958/FBtr0083959/FBtr0083961/FBtr0083962/FBtr0083963/FBtr0113256	exonskip	0,1-2^	chr3R:16618278_16622865:+;chr3R:16618278_16619437:+,chr3R:16619574_16622865:+	1	2	42	2	0.955	37	6	0.86	0.095	44	43	43.5	0.0278313	0.418898
ASTA00159	FBgn0259111	Ndae1	FBtr0299537,FBtr0299538/FBtr0299539	exonskip	0,1-2^	chr2L:7234998_7237686:-;chr2L:7236352_7237686:-,chr2L:7234998_7236144:-	1	2	158	892	0.15	131	882.5	0.129	0.021	1050	1013.5	1031.75	0.0278557	0.418898
ASTA06079	FBgn0262511	Vha44	FBtr0087173/FBtr0290032,FBtr0087175/FBtr0087176/FBtr0290031	AltFE	1(2^,3(4^	chr2R:12220926_12223994:-;chr2R:12220926_12221284:-	1	1	497	24	0.954	598	13	0.979	-0.025	521	611	566	0.0279692	0.420147
ASTA03092	FBgn0035438	PHGPx	FBtr0073067,FBtr0073068	exonskip	0,1-2^	chr3L:3326368_3327859:+;chr3L:3326368_3327342:+,chr3L:3327554_3327859:+	1	2	2273	269.5	0.894	2736	266	0.911	-0.017	2542.5	3002	2772.25	0.0280176	0.420219
ASTA00483	FBgn0263108	BtbVII	FBtr0307301/FBtr0307303/FBtr0307306,FBtr0307304	AltFE	1(2^,3(4^	chr3L:3148688_3149627:+;chr3L:3148922_3149627:+	1	1	37	4	0.902	57	0	1	-0.098	41	57	49	0.0280349	0.420219
ASTA11128	FBgn0261556	CG42674	FBtr0302712/FBtr0302715/FBtr0302716,FBtr0302713/FBtr0302714	exonskip	0,1-2^	chr3L:20144991_20146263:-;chr3L:20145406_20146263:-,chr3L:20144991_20145300:-	1	2	60	31	0.659	65	48	0.575	0.084	91	113	102	0.0280963	0.420498
ASTA10830	FBgn0011286	Rya-r44F	FBtr0088637/FBtr0088640/FBtr0304570/FBtr0304571/FBtr0304572,FBtr0088638/FBtr0088639/FBtr0304568/FBtr0308083	altacceptor	1-,2-	chr2R:4761960_4762172:+;chr2R:4761960_4762214:+	1	1	62	126	0.33	42	145	0.225	0.105	188	187	187.5	0.0282192	0.420498
ASTA00536	FBgn0040587,FBgn0039014	CG17618,CG6982	FBtr0113267,FBtr0113268/FBtr0113328/FBtr0303266	altdonor	1^,2^	chr3R:18552824_18554564:+;chr3R:18553214_18554564:+	1	1	36	104	0.257	23	132	0.148	0.109	140	155	147.5	0.0282413	0.420498
ASTA05562	FBgn0034063	CG8389	FBtr0087204,FBtr0087205	AltFE	1(2^,3(4^	chr2R:11895993_11899459:+;chr2R:11899344_11899459:+	1	1	31	65	0.323	61	68	0.473	-0.15	96	129	112.5	0.0283451	0.420498
ASTA03167	FBgn0033844	bbc	FBtr0087699,FBtr0305993	mutexcl	1-2^,3-4^	chr2R:9378377_9378939:-,chr2R:9375638_9378244:-;chr2R:9376554_9378939:-,chr2R:9375638_9376421:-	2	2	285	89	0.762	352	156	0.693	0.069	374	508	441	0.0284394	0.420498
ASTA02542	FBgn0032156	CG13124	FBtr0300866,FBtr0300869	altdon_altacc	1^4-,2^3-	chr2L:9907784_9908531:-;chr2L:9907848_9908424:-	1	1	116	164	0.414	110	103	0.516	-0.102	280	213	246.5	0.0284946	0.420498
ASTA07274	FBgn0086687	desat1	FBtr0082626,FBtr0082627	AltFE	1(2^,3(4^	chr3R:8265434_8270520:+;chr3R:8267331_8270520:+	1	1	98	8826	0.011	165	11180	0.015	-0.004	8924	11345	10134.5	0.0285147	0.420498
ASTA06423	FBgn0262029	d	FBtr0303921,FBtr0303920/FBtr0303923/FBtr0303924	retintron	0,1^2-	irt;chr2L:8487682_8487744:+	2	1	6	0	1	0.5	2	0.2	0.8	6	2.5	4.25	0.0285714	0.420498
ASTA07897	FBgn0033159	Dscam	FBtr0111068,FBtr0306782	mutexcl	1-2^,3-4^	chr2R:3245029_3249222:-,chr2R:3236481_3244904:-;chr2R:3237614_3249222:-,chr2R:3236481_3237489:-	2	2	7	1	0.875	0	1.5	0	0.875	8	1.5	4.75	0.0285714	0.420498
ASTA03313	FBgn0033159	Dscam	FBtr0111092/FBtr0306770,FBtr0111073/FBtr0306771	mutexcl	1-2^,3-4^	chr2R:3247711_3249222:-,chr2R:3236481_3247586:-;chr2R:3245220_3249222:-,chr2R:3236481_3245095:-	2	2	2	0.5	0.8	0.5	4.5	0.1	0.7	2.5	5	3.75	0.0285714	0.420498
ASTA10342	FBgn0033159	Dscam	FBtr0111068,FBtr0111080	mutexcl	1-2^,3-4^	chr2R:3245029_3249222:-,chr2R:3236481_3244904:-;chr2R:3243736_3249222:-,chr2R:3236481_3243611:-	2	2	7	1	0.875	0	1.5	0	0.875	8	1.5	4.75	0.0285714	0.420498
ASTA08750	FBgn0033159	Dscam	FBtr0111068,FBtr0306776	mutexcl	1-2^,3-4^	chr2R:3245029_3249222:-,chr2R:3236481_3244904:-;chr2R:3242106_3249222:-,chr2R:3236481_3241981:-	2	2	7	0	1	0	1.5	0	1	7	1.5	4.25	0.0285714	0.420498
ASTA05451	FBgn0033159	Dscam	FBtr0111068,FBtr0306774	mutexcl	1-2^,3-4^	chr2R:3245029_3249222:-,chr2R:3236481_3244904:-;chr2R:3244812_3249222:-,chr2R:3236481_3244687:-	2	2	7	2.5	0.737	0	2	0	0.737	9.5	2	5.75	0.0285714	0.420498
ASTA09544	FBgn0033159	Dscam	FBtr0111073/FBtr0306771,FBtr0111068	mutexcl	1-2^,3-4^	chr2R:3245220_3249222:-,chr2R:3236481_3245095:-;chr2R:3245029_3249222:-,chr2R:3236481_3244904:-	2	2	0.5	7	0.067	4.5	0	1	-0.933	7.5	4.5	6	0.0285714	0.420498
ASTA12576	FBgn0031322	CG5001	FBtr0077972/FBtr0307056,FBtr0307057	altacceptor	1-,2-	chr2L:1192199_1192255:+;chr2L:1192199_1192267:+	1	1	75	252	0.229	90	200	0.31	-0.081	327	290	308.5	0.0285874	0.420498
ASTA03690	FBgn0052425	CG32425	FBtr0113436,FBtr0078204	AltFE	1(2^,3(4^	chr3L:20491565_20503129:+;chr3L:20503061_20503129:+	1	1	113	361	0.238	165	718	0.187	0.051	474	883	678.5	0.0286541	0.420498
ASTA07380	FBgn0027621	Pfrx	FBtr0074716/FBtr0074717,FBtr0074719	AltFE	1(2^,3(4^	chrX:19392914_19400515:+;chrX:19398571_19400515:+	1	1	167	97	0.633	147	127	0.536	0.097	264	274	269	0.0286657	0.420498
ASTA08578	FBgn0037084	Syx6	FBtr0088102,FBtr0088104	retintron	0,1^2-	irt;chr2R:7107864_7107968:+	2	1	36	319	0.101	24	334	0.067	0.034	355	358	356.5	0.028692	0.420498
ASTA11498	FBgn0005630	lola	FBtr0089342/FBtr0089349,FBtr0089347/FBtr0089357	AltLE	1-2),3-4)	chr2R:6408783_6419543:-;chr2R:6371758_6419543:-	1	1	3	6	0.333	0	18	0	0.333	9	18	13.5	0.0287179	0.420498
ASTA09736	FBgn0015279	Pi3K92E	FBtr0083941,FBtr0083940	altdonor	1^,2^	chr3R:16459436_16460340:-;chr3R:16459436_16460267:-	1	1	10	52	0.161	5	90	0.053	0.108	62	95	78.5	0.0287404	0.420498
ASTA03173	FBgn0036534	Dcp2	FBtr0075540/FBtr0304975,FBtr0075538/FBtr0075539/FBtr0100528	AltLE	1-4),2-3)	chr3L:15815115_15815170:-;chr3L:15815112_15815170:-	1	1	68	195	0.259	106	202	0.344	-0.085	263	308	285.5	0.0287744	0.420498
ASTA02257	FBgn0035432	ZnT63C	FBtr0073054,FBtr0073055	exonskip	0,1-2^	chr3L:3303853_3310519:+;chr3L:3303853_3304601:+,chr3L:3304666_3310519:+	1	2	3	234	0.013	0	236.5	0	0.013	237	236.5	236.75	0.0287791	0.420498
ASTA02849	FBgn0000382	csw	FBtr0070379,FBtr0070380	AltFE	1(2^,3(4^	chrX:1997809_2002412:+;chrX:2002328_2002412:+	1	1	44	268	0.141	58	216	0.212	-0.071	312	274	293	0.0288088	0.420498
ASTA07781	FBgn0003071	Pfk	FBtr0088420/FBtr0088422,FBtr0088421	mutexcl	1-2^,3-4^	chr2R:6000676_6001047:+,chr2R:6001157_6002421:+;chr2R:6000676_6001630:+,chr2R:6001740_6002421:+	2	2	491.5	58.5	0.894	561	83	0.871	0.023	550	644	597	0.0288909	0.420498
ASTA05247	FBgn0027948	msps	FBtr0301479/FBtr0304801/FBtr0304803,FBtr0301480/FBtr0304802	altacceptor	1-,2-	chr3R:11885098_11885182:+;chr3R:11885098_11885206:+	1	1	45	46	0.495	25	52	0.325	0.17	91	77	84	0.0288927	0.420498
ASTA04906	FBgn0260745	mfas	FBtr0082498,FBtr0082496/FBtr0082501	Unclassified	1-2^3-,4-	chr3R:7817866_7818463:-,chr3R:7815246_7817793:-;chr3R:7815048_7818463:-	2	1	96	64	0.6	165	70	0.702	-0.102	160	235	197.5	0.0289354	0.420498
ASTA02096	FBgn0260745	mfas	FBtr0082494/FBtr0082495/FBtr0082500,FBtr0082496/FBtr0082501	Unclassified	1-2^3-,4-	chr3R:7817866_7818463:-,chr3R:7815051_7817793:-;chr3R:7815048_7818463:-	2	1	181.5	64	0.739	289.5	70	0.805	-0.066	245.5	359.5	302.5	0.0289354	0.420498
ASTA08588	FBgn0260745	mfas	FBtr0082496/FBtr0082501,FBtr0082493/FBtr0082502	exonskip	0,1-2^	chr3R:7815048_7818463:-;chr3R:7817866_7818463:-,chr3R:7815048_7817793:-	1	2	64	114	0.36	70	193	0.266	0.094	178	263	220.5	0.0289354	0.420498
ASTA00700	FBgn0052594	be	FBtr0073957/FBtr0308244,FBtr0073956	altdonor	1^,2^	chrX:14926607_14927638:+;chrX:14927381_14927638:+	1	1	122	7	0.946	140	22	0.864	0.082	129	162	145.5	0.0289378	0.420498
ASTA09489	FBgn0013576	l(3)82Fd	FBtr0078810/FBtr0078811/FBtr0078812/FBtr0078813/FBtr0078818/FBtr0100197/FBtr0100199/FBtr0110932/FBtr0273431/FBtr0273432/FBtr0273433/FBtr0273434/FBtr0308581,FBtr0110933/FBtr0306694/FBtr0306695/FBtr0308580	exonskip	0,1-2^	chr3R:1119093_1119783:-;chr3R:1119484_1119783:-,chr3R:1119093_1119351:-	1	2	252	257.5	0.495	293	359.5	0.449	0.046	509.5	652.5	581	0.0290895	0.422257
ASTA12982	FBgn0027066	Eb1	FBtr0300285,FBtr0086131	Unclassified	1-2^5-,3-4^6-	chr2R:2640494_2640731:+,chr2R:2641009_2642206:+;chr2R:2640494_2641684:+,chr2R:2641944_2642209:+	2	2	406.5	112	0.784	463	111	0.807	-0.023	518.5	574	546.25	0.0292572	0.4238
ASTA01198	FBgn0027066	Eb1	FBtr0300285,FBtr0086127/FBtr0086129/FBtr0086130	mutexcl	1-2^,3-4^	chr2R:2640494_2640731:+,chr2R:2641009_2642206:+;chr2R:2640494_2641684:+,chr2R:2641944_2642206:+	2	2	406.5	427	0.488	463	445	0.51	-0.022	833.5	908	870.75	0.0292572	0.4238
ASTA13405	FBgn0053180	Ranbp16	FBtr0303647,FBtr0074162/FBtr0303648	Unclassified	1-2^3-,4-	chrX:15823292_15823373:-,chrX:15823118_15823205:-;chrX:15822964_15823373:-	2	1	40	104	0.278	52	87	0.374	-0.096	144	139	141.5	0.0294	0.425036
ASTA04147	FBgn0034137	CG4945	FBtr0087099,FBtr0087098	altdonor	1^,2^	chr2R:12453768_12454273:+;chr2R:12453783_12454273:+	1	1	0	11	0	3	3	0.5	-0.5	11	6	8.5	0.0294118	0.425036
ASTA00801	FBgn0002781	mod(mdg4)	FBtr0084072,FBtr0084065	AltLE	1-2),3-4)	chr3R:17188591_17200781:-;chr3R:17178960_17200781:-	1	1	30	43	0.411	15	50	0.231	0.18	73	65	69	0.0294351	0.425036
ASTA13441	FBgn0032075	Tsp29Fb	FBtr0079755,FBtr0079756	AltFE	1(2^,3(4^	chr2L:8937406_8937519:+;chr2L:8937449_8937519:+	1	1	320	33	0.907	337	18	0.949	-0.042	353	355	354	0.0296296	0.427247
ASTA06089	FBgn0262737	mub	FBtr0078468/FBtr0301364/FBtr0304980/FBtr0304982,FBtr0304981	retintron	0,1^2-	irt;chr3L:21914088_21914156:+	2	1	60	83	0.42	86.5	77	0.529	-0.109	143	163.5	153.25	0.0296584	0.427247
ASTA08408	FBgn0028704	Nckx30C	FBtr0303909,FBtr0079926/FBtr0079928/FBtr0303908	altacceptor	1-,2-	chr2L:9722955_9727027:-;chr2L:9722943_9727027:-	1	1	166	192	0.464	253	215	0.541	-0.077	358	468	413	0.0296811	0.427247
ASTA08515	FBgn0035422	RpL28	FBtr0306567,FBtr0073098	AltFE	1(2^,3(4^	chr3L:3221982_3222574:-;chr3L:3221982_3222152:-	1	1	9	14	0.391	10	2	0.833	-0.442	23	12	17.5	0.0298215	0.42882
ASTA09889	FBgn0035283	CG12024	FBtr0072832,FBtr0072833	altacceptor	1-,2-	chr3L:1857404_1857464:+;chr3L:1857404_1857512:+	1	1	422	130	0.764	502	112	0.818	-0.054	552	614	583	0.0299257	0.429291
ASTA11076	FBgn0035917	Zasp66	FBtr0089561/FBtr0089562/FBtr0089563/FBtr0089567/FBtr0301155,FBtr0089564	AltLE	1-2^5-6^7-8^9-10),3-4)	chr3L:8628182_8628780:+;chr3L:8628182_8629568:+	1	1	1172	5	0.996	706	10	0.986	0.01	1177	716	946.5	0.0299341	0.429291
ASTA08545	FBgn0020367	Vha68-2	FBtr0080418,FBtr0080420	AltFE	1(2^,3(4^	chr2L:12974444_12975613:+;chr2L:12974747_12975613:+	1	1	778	4	0.995	768	14	0.982	0.013	782	782	782	0.0299476	0.429291
ASTA04238	FBgn0033739	Dyb	FBtr0113074,FBtr0308613	AltLE	1-2^3-4),5-6^7-8)	chr2R:8337742_8338025:+;chr2R:8337742_8339173:+	1	1	220	82	0.728	265	65	0.803	-0.075	302	330	316	0.0301606	0.431895
ASTA02150	FBgn0032230	lft	FBtr0302490,FBtr0080002	AltFE	1(4^,2(3^	chr2L:10364598_10365031:+;chr2L:10364583_10365031:+	1	1	120	11	0.916	85	1	0.988	-0.072	131	86	108.5	0.0303281	0.433843
ASTA11679	FBgn0034885	CG4019	FBtr0072102,FBtr0072105	AltFE	1(2^,3(4^	chr2R:19496205_19502195:-;chr2R:19496205_19496936:-	1	1	866	3	0.997	1909	0	1	-0.003	869	1909	1389	0.0305373	0.436383
ASTA08767	FBgn0259222	CG42322	FBtr0299767/FBtr0299771,FBtr0299768	altdonor	1^,2^	chr3R:16566047_16572496:+;chr3R:16566060_16572496:+	1	1	29	127	0.186	21	184	0.102	0.084	156	205	180.5	0.0306515	0.437562
ASTA00183	FBgn0037989	CG14741	FBtr0307017,FBtr0300351/FBtr0307015/FBtr0307016	altdonor	1^,2^	chr3R:7897251_7898049:-;chr3R:7897251_7898007:-	1	1	65	96	0.404	78	70	0.527	-0.123	161	148	154.5	0.0309078	0.440232
ASTA08041	FBgn0051211	CG31211	FBtr0082480/FBtr0082481,FBtr0082479	retintron	0,1^2-	irt;chr3R:7778778_7778834:+	2	1	141.5	1160	0.109	124	1256	0.09	0.019	1301.5	1380	1340.75	0.0309209	0.440232
ASTA08952	FBgn0003429	slo	FBtr0301581/FBtr0301582,FBtr0100629	exonskip	0,1-2^	chr3R:20525149_20527809:+;chr3R:20525149_20526427:+,chr3R:20526452_20527809:+	1	2	27	22.5	0.545	26	6.5	0.8	-0.255	49.5	32.5	41	0.0309344	0.440232
ASTA09197	FBgn0033159	Dscam	FBtr0089020/FBtr0111092/FBtr0111094/FBtr0111096/FBtr0306770/FBtr0306771/FBtr0306772/FBtr0306782,FBtr0111075/FBtr0306777	mutexcl	1-2^,3-4^	chr2R:3253610_3255892:-,chr2R:3249373_3253447:-;chr2R:3250996_3255892:-,chr2R:3249373_3250836:-	2	2	7	0	1	2	5	0.286	0.714	7	7	7	0.030969	0.440271
ASTA02406	FBgn0038535	alt	FBtr0089414,FBtr0089415	AltFE	1(2^,3(4^	chr3R:13503901_13507816:-;chr3R:13503901_13504865:-	1	1	17	9	0.654	17	1	0.944	-0.29	26	18	22	0.0310661	0.441129
ASTA01436	FBgn0260003	Dys	FBtr0083765,FBtr0083764/FBtr0110917/FBtr0110918/FBtr0110919	exonskip	0,1-2^	chr3R:15320041_15331969:+;chr3R:15320041_15331589:+,chr3R:15331659_15331969:+	1	2	212	27	0.887	264	20	0.93	-0.043	239	284	261.5	0.0310979	0.441129
ASTA04987	FBgn0013770	Cp1	FBtr0087591,FBtr0304021	AltFE	1(2^3-4^,5(6^	chr2R:9848382_9854259:+;chr2R:9852992_9854259:+	1	1	0	56	0	6	61	0.09	-0.09	56	67	61.5	0.0311253	0.441129
ASTA06813	FBgn0039229	Saf-B	FBtr0100424,FBtr0084700	Unclassified	0,1^2-3^4-	irt;chr3R:20644572_20645450:+,chr3R:20646490_20646818:+	4	2	451.75	295	0.605	415.75	302	0.579	0.026	746.75	717.75	732.25	0.0312239	0.442039
ASTA02054	FBgn0002781	mod(mdg4)	FBtr0084072,FBtr0084069	AltLE	1-2),3-4)	chr3R:17188591_17200781:-;chr3R:17183087_17200781:-	1	1	30	94	0.242	15	101	0.129	0.113	124	116	120	0.0312537	0.442039
ASTA01664	FBgn0010825	Gug	FBtr0305696/FBtr0305698,FBtr0076619/FBtr0305697/FBtr0305699	exonskip	0,1-2^	chr3L:8443558_8455071:+;chr3L:8443558_8444874:+,chr3L:8445229_8455071:+	1	2	19	183.5	0.094	10	238.5	0.04	0.054	202.5	248.5	225.5	0.0315514	0.445793
ASTA09176	FBgn0036993	CG5910	FBtr0078195,FBtr0300411	AltFE	1(2^,3(4^	chr3L:20435570_20439047:+;chr3L:20438394_20439047:+	1	1	9	118	0.071	3	179	0.016	0.055	127	182	154.5	0.0315931	0.445926
ASTA10089	FBgn0261551	CG42669	FBtr0302677,FBtr0302676/FBtr0302678/FBtr0302679/FBtr0302682/FBtr0302683/FBtr0302684/FBtr0302685/FBtr0306701/FBtr0306702/FBtr0306703	altdonor	1^,2^	chr3L:2435133_2439498:+;chr3L:2436229_2439498:+	1	1	305	146	0.676	430	152	0.739	-0.063	451	582	516.5	0.0317782	0.448021
ASTA06348	FBgn0033159	Dscam	FBtr0111102/FBtr0306772,FBtr0111062/FBtr0111070/FBtr0111098	mutexcl	1-2^,3-4^	chr2R:3243315_3249222:-,chr2R:3236481_3243190:-;chr2R:3238210_3249222:-,chr2R:3236481_3238085:-	2	2	5	2	0.714	0.5	4.5	0.1	0.614	7	5	6	0.031857	0.448021
ASTA09521	FBgn0033159	Dscam	FBtr0111076,FBtr0111058/FBtr0111072/FBtr0306784	mutexcl	1-2^,3-4^	chr2R:3248155_3249222:-,chr2R:3236481_3248030:-;chr2R:3246851_3249222:-,chr2R:3236481_3246726:-	2	2	1	4.5	0.182	5	2	0.714	-0.532	5.5	7	6.25	0.031857	0.448021
ASTA11694	FBgn0026059	Mhcl	FBtr0083231,FBtr0083229/FBtr0083233	altacceptor	1-,2-	chr3R:11895069_11895584:-;chr3R:11894337_11895584:-	1	1	163	178	0.478	139	213	0.395	0.083	341	352	346.5	0.0318715	0.448021
ASTA03703	FBgn0015773	NetA	FBtr0073942,FBtr0308337	altdonor	1^,2^	chrX:14500582_14504471:-;chrX:14500582_14504467:-	1	1	14	6	0.7	26	1	0.963	-0.263	20	27	23.5	0.0319927	0.449266
ASTA06635	FBgn0029911	CG14435	FBtr0300880,FBtr0071042	retintron	0,1^2-	irt;chrX:6734468_6735501:-	2	1	10	138	0.068	15.5	109	0.124	-0.056	148	124.5	136.25	0.0320646	0.449817
ASTA07009	FBgn0036911	Fibp	FBtr0089595,FBtr0089594	retintron	0,1^2-	irt;chr3L:19810796_19810849:-	2	1	4.5	35	0.114	1.5	51	0.029	0.085	39.5	52.5	46	0.0321608	0.450709
ASTA00646	FBgn0025702	srpk79D	FBtr0303599/FBtr0303600,FBtr0306594/FBtr0306595	Unclassified	1-2^4-,3-	chr3L:22273037_22273258:+,chr3L:22273418_22274778:+;chr3L:22273037_22274331:+	2	1	118	16	0.881	120.5	32	0.79	0.091	134	152.5	143.25	0.032238	0.450874
ASTA09786	FBgn0025702	srpk79D	FBtr0306594/FBtr0306595,FBtr0306596/FBtr0306597	exonskip	0,1-2^	chr3L:22273037_22274331:+;chr3L:22273037_22273258:+,chr3L:22273418_22274331:+	1	2	16	153.5	0.094	32	143.5	0.182	-0.088	169.5	175.5	172.5	0.032238	0.450874
ASTA08930	FBgn0262579	Ect4	FBtr0304999,FBtr0304995	exonskip	0,1-2^	chr3L:8098758_8101385:+;chr3L:8098758_8099115:+,chr3L:8100050_8101385:+	1	2	13	817.5	0.016	2	648	0.003	0.013	830.5	650	740.25	0.0324297	0.452637
ASTA03067	FBgn0262579	Ect4	FBtr0304993/FBtr0304996/FBtr0304997/FBtr0304998,FBtr0304999	AltLE	1-2^5-6),3-4)	chr3L:8098758_8099115:+;chr3L:8098758_8101385:+	1	1	1223	13	0.989	908	2	0.998	-0.009	1236	910	1073	0.0324297	0.452637
ASTA12759	FBgn0085434	NaCP60E	FBtr0308345,FBtr0308342/FBtr0308343/FBtr0308344/FBtr0308346	mutexcl	1-2^,3-4^	chr2R:20802986_20803253:+,chr2R:20803355_20804842:+;chr2R:20802986_20804294:+,chr2R:20804414_20804842:+	2	2	117.5	247	0.322	106.5	304.5	0.259	0.063	364.5	411	387.75	0.0325565	0.453947
ASTA01386	FBgn0036213	RpL10Ab	FBtr0076032/FBtr0304648,FBtr0302135	altdonor	1^,2^	chr3L:11816456_11816757:+;chr3L:11816666_11816757:+	1	1	6788	119	0.983	7293	95	0.987	-0.004	6907	7388	7147.5	0.0326899	0.455348
ASTA00459	FBgn0029738	CG4068	FBtr0112948,FBtr0112949	AltFE	1(2^,3(4^	chrX:4824099_4832007:-;chrX:4824099_4826580:-	1	1	84	3	0.966	137	18	0.884	0.082	87	155	121	0.032747	0.455365
ASTA06595	FBgn0004028	wupA	FBtr0074521,FBtr0074523/FBtr0074526/FBtr0308236	mutexcl	1-2^,3-4^	chrX:18006072_18007290:-,chrX:18000965_18005970:-;chrX:18004638_18007290:-,chrX:18000965_18004536:-	2	2	655	255.5	0.719	401	201.5	0.666	0.053	910.5	602.5	756.5	0.0327572	0.455365
ASTA12431	FBgn0052150	CG32150	FBtr0075534,FBtr0075535/FBtr0306852	Unclassified	0,1^2-3^4-5^6-	irt;chr3L:15833097_15833831:-,chr3L:15832755_15832936:-,chr3L:15831853_15832608:-	6	3	3.83333	18.3333	0.173	6.83333	15	0.313	-0.14	22.1667	21.8333	22	0.0328323	0.455949
ASTA01719	FBgn0001248	Idh	FBtr0076668,FBtr0076671	AltFE	1(2^,3(4^	chr3L:8351036_8353892:-;chr3L:8351036_8351115:-	1	1	8	3	0.727	10	21	0.323	0.404	11	31	21	0.0329083	0.456545
ASTA01746	FBgn0034742	CG4294	FBtr0300409,FBtr0308603	altacceptor	1-,2-	chr2R:18488876_18489034:-;chr2R:18488870_18489034:-	1	1	92	8	0.92	74	17	0.813	0.107	100	91	95.5	0.0329781	0.457053
ASTA08174	FBgn0262483	CG43073	FBtr0304822/FBtr0304823/FBtr0304824/FBtr0304825/FBtr0304826/FBtr0304827,FBtr0304828	altdonor	1^,2^	chr3R:11212640_11212901:+;chr3R:11212740_11212901:+	1	1	206	16	0.928	239	7	0.972	-0.044	222	246	234	0.0330648	0.457795
ASTA00010	FBgn0001169	H	FBtr0083915,FBtr0083914/FBtr0083916	altdonor	1^,2^	chr3R:16447850_16448305:+;chr3R:16448221_16448305:+	1	1	5	46	0.098	17	49	0.258	-0.16	51	66	58.5	0.0331318	0.458262
ASTA11999	FBgn0005561	sv	FBtr0089328/FBtr0301563,FBtr0100346	skip2exons	0,1-2^3-4^	chr4:1128971_1131406:+;chr4:1128971_1129105:+,chr4:1129199_1129734:+,chr4:1130227_1131406:+	1	3	5	115.333	0.042	9	110.333	0.075	-0.033	120.333	119.333	119.833	0.0331896	0.458602
ASTA07686	FBgn0037536	CG2698	FBtr0308075,FBtr0081784/FBtr0290324/FBtr0308076	retintron	0,1^2-	irt;chr3R:3829483_3829709:+	2	1	118	87	0.576	123.5	130	0.487	0.089	205	253.5	229.25	0.0332604	0.459037
ASTA07025	FBgn0027580	CG1516	FBtr0088455/FBtr0088456/FBtr0088457/FBtr0088459/FBtr0088462/FBtr0304158,FBtr0088454/FBtr0088458/FBtr0088460/FBtr0088461/FBtr0300850	exonskip	0,1-2^	chr2R:5740711_5742015:-;chr2R:5741236_5742015:-,chr2R:5740711_5741187:-	1	2	302	432	0.411	436	410.5	0.515	-0.104	734	846.5	790.25	0.0333307	0.459037
ASTA06466	FBgn0260003	Dys	FBtr0083765,FBtr0083764/FBtr0110917/FBtr0110918/FBtr0110919	exonskip	0,1-2^	chr3R:15308374_15310761:+;chr3R:15308374_15309625:+,chr3R:15310667_15310761:+	1	2	46	135.5	0.253	24	139.5	0.147	0.106	181.5	163.5	172.5	0.0334021	0.459037
ASTA08670	FBgn0086372	lap	FBtr0305154,FBtr0302183/FBtr0302184	exonskip	0,1-2^	chr3R:3019411_3021337:+;chr3R:3019411_3019919:+,chr3R:3020181_3021337:+	1	2	78	115.5	0.403	59	133.5	0.306	0.097	193.5	192.5	193	0.03341	0.459037
ASTA06592	FBgn0086372	lap	FBtr0305153,FBtr0305154	AltLE	1-2),3-4^5-6^7-8^9-10)	chr3R:3019411_3019919:+;chr3R:3019411_3021337:+	1	1	152	78	0.661	178	59	0.751	-0.09	230	237	233.5	0.03341	0.459037
ASTA04760	FBgn0052451	SPoCk	FBtr0078533,FBtr0078531	AltFE	1(2^,3(4^	chr3L:22743093_22770210:+;chr3L:22766817_22770210:+	1	1	383	66	0.853	513	58	0.898	-0.045	449	571	510	0.03344	0.459037
ASTA07303	FBgn0260745	mfas	FBtr0082489/FBtr0082491/FBtr0082492/FBtr0082503,FBtr0082496/FBtr0082501	altacceptor	1-,2-	chr3R:7815051_7818463:-;chr3R:7815048_7818463:-	1	1	269	64	0.808	447	70	0.865	-0.057	333	517	425	0.0336116	0.459037
ASTA12824	FBgn0040340	TRAM	FBtr0070168/FBtr0307182,FBtr0070169	AltFE	1(2^,3(4^	chrX:829743_830362:+;chrX:830294_830362:+	1	1	468	6	0.987	349	13	0.964	0.023	474	362	418	0.0336122	0.459037
ASTA12927	FBgn0035244	ABCB7	FBtr0072754,FBtr0072755	altacceptor	1-,2-	chr3L:1620555_1620816:+;chr3L:1620555_1620918:+	1	1	25	99	0.202	43	90	0.323	-0.121	124	133	128.5	0.0336126	0.459037
ASTA12251	FBgn0011672	Mvl	FBtr0306351,FBtr0089521/FBtr0301477/FBtr0301478	AltLE	1-2),3-4)	chr3R:16879341_16881066:-;chr3R:16877965_16881066:-	1	1	198	289	0.407	143	280	0.338	0.069	487	423	455	0.0336359	0.459037
ASTA13548	FBgn0034075	Asph	FBtr0087219/FBtr0087220/FBtr0087221/FBtr0300575,FBtr0305090/FBtr0305091/FBtr0305092	exonskip	0,1-2^	chr2R:11998177_11999245:+;chr2R:11998177_11999005:+,chr2R:11999060_11999245:+	1	2	244	35	0.875	145	38	0.792	0.083	279	183	231	0.0336371	0.459037
ASTA13564	FBgn0041342	Cct1	FBtr0072738,FBtr0072741	AltFE	1(2^,3(4^	chr3L:1546307_1550713:+;chr3L:1549911_1550713:+	1	1	544	0	1	629	6	0.991	0.009	544	635	589.5	0.0336504	0.459037
ASTA08529	FBgn0033159	Dscam	FBtr0111063/FBtr0306767,FBtr0111075	mutexcl	1-2^,3-4^	chr2R:3247513_3249222:-,chr2R:3236481_3247379:-;chr2R:3245421_3249222:-,chr2R:3236481_3245293:-	2	2	2.5	0.5	0.833	2	4	0.333	0.5	3	6	4.5	0.0336538	0.459037
ASTA11745	FBgn0044028	Notum	FBtr0075436,FBtr0075435	retintron	0,1^2-	irt;chr3L:16022765_16022830:+	2	1	1	22	0.043	3	8	0.273	-0.23	23	11	17	0.0337332	0.459097
ASTA05489	FBgn0064225	RpL5	FBtr0301561,FBtr0111132	exonskip	0,1-2^	chr2L:22429111_22429352:-;chr2L:22429298_22429352:-,chr2L:22429111_22429268:-	1	2	43	4078	0.01	72	4875	0.015	-0.005	4121	4947	4534	0.0337687	0.459097
ASTA07252	FBgn0027608	CG2082	FBtr0078672/FBtr0078675/FBtr0300909/FBtr0306153,FBtr0078674/FBtr0300906/FBtr0300910	exonskip	0,1-2^	chr3R:1586684_1587367:-;chr3R:1587169_1587367:-,chr3R:1586684_1587159:-	1	2	131	1801	0.068	182	1927.5	0.086	-0.018	1932	2109.5	2020.75	0.0337914	0.459097
ASTA03836	FBgn0027608	CG2082	FBtr0300912,FBtr0078672/FBtr0078675/FBtr0300909	AltLE	1-2),3-4^5-6^7-8)	chr3R:1587169_1587367:-;chr3R:1586684_1587367:-	1	1	1794	131	0.932	1925	182	0.914	0.018	1925	2107	2016	0.0337914	0.459097
ASTA05144	FBgn0022361	Pur-alpha	FBtr0089993/FBtr0089995,FBtr0089994/FBtr0089996	altacceptor	1-,2-	chr4:585289_586032:+;chr4:585289_586035:+	1	1	385	578	0.4	406	739	0.355	0.045	963	1145	1054	0.0338864	0.459138
ASTA11044	FBgn0032497	CG6043	FBtr0114471/FBtr0302138/FBtr0302141,FBtr0089910	skip2exons	0,1-2^3-4^	chr2L:13274377_13276246:+;chr2L:13274377_13274642:+,chr2L:13274851_13275587:+,chr2L:13275866_13276246:+	1	3	115	500.333	0.187	53	327.667	0.139	0.048	615.333	380.667	498	0.0339505	0.459138
ASTA01919	FBgn0032497	CG6043	FBtr0114471/FBtr0302138/FBtr0302141,FBtr0089911	exonskip	0,1-2^	chr2L:13274377_13276246:+;chr2L:13274377_13274642:+,chr2L:13274851_13276246:+	1	2	115	195.5	0.37	53	135.5	0.281	0.089	310.5	188.5	249.5	0.0339505	0.459138
ASTA00730	FBgn0032497	CG6043	FBtr0114471/FBtr0302138/FBtr0302141,FBtr0113040	Unclassified	0,1-2^3-4^5-6^	chr2L:13274377_13276246:+;chr2L:13274377_13274642:+,chr2L:13274851_13274989:+,chr2L:13275062_13275587:+,chr2L:13275866_13276246:+	1	4	115	252.25	0.313	53	168.25	0.24	0.073	367.25	221.25	294.25	0.0339505	0.459138
ASTA10777	FBgn0259219	CG42319	FBtr0299736/FBtr0299737/FBtr0299738/FBtr0299739,FBtr0299740/FBtr0299741	AltLE	1-2^3-4),5-6^7-8^9-10)	chr2R:9150503_9150997:+;chr2R:9150503_9151874:+	1	1	1189	5	0.996	754	10	0.987	0.009	1194	764	979	0.0339609	0.459138
ASTA11629	FBgn0041605	cpx	FBtr0078897,FBtr0078898	AltFE	1(2^,3(4^	chr3R:106079_108395:+;chr3R:106192_108395:+	1	1	754	146	0.838	955	140	0.872	-0.034	900	1095	997.5	0.0340026	0.459252
ASTA01909	FBgn0035497	CG14995	FBtr0073273/FBtr0302303/FBtr0302304,FBtr0300877	Unclassified	1^,2^3-4^5-6^	chr3L:4095875_4097506:-;chr3L:4096979_4097205:-,chr3L:4096068_4096903:-,chr3L:4095875_4095971:-	1	3	102	131.667	0.437	91	139.333	0.395	0.042	233.667	230.333	232	0.034136	0.460495
ASTA11608	FBgn0052627	NnaD	FBtr0073813/FBtr0073814/FBtr0304973,FBtr0073815	AltFE	1(2^,3(4^	chrX:13591277_13600180:+;chrX:13598056_13600180:+	1	1	28	87	0.243	18	114	0.136	0.107	115	132	123.5	0.0341615	0.460495
ASTA04335	FBgn0024362	CG11412	FBtr0070208,FBtr0070209	Unclassified	1^2-,3^4-	chrX:1236563_1236619:+;chrX:1237248_1237322:+	1	1	14	310	0.043	5	340	0.014	0.029	324	345	334.5	0.034301	0.461703
ASTA08502	FBgn0004169	up	FBtr0100561/FBtr0301919/FBtr0308233,FBtr0301922	Unclassified	0,1-2^3-4^5-6^	chrX:13490782_13494102:-;chrX:13493491_13494102:-,chrX:13492210_13493448:-,chrX:13491438_13492206:-,chrX:13490782_13491413:-	1	4	23	869	0.026	36	648.75	0.053	-0.027	892	684.75	788.375	0.0343515	0.461703
ASTA03270	FBgn0004169	up	FBtr0100561/FBtr0301919/FBtr0308233,FBtr0301923	skip2exons	0,1-2^3-4^	chrX:13490782_13494102:-;chrX:13493491_13494102:-,chrX:13492210_13493448:-,chrX:13490782_13492206:-	1	3	23	576.667	0.038	36	500	0.067	-0.029	599.667	536	567.833	0.0343515	0.461703
ASTA10824	FBgn0015024	CkIalpha	FBtr0073680/FBtr0300380,FBtr0073681	AltFE	1(2^,3(4^	chrX:12548202_12549203:+;chrX:12548828_12549203:+	1	1	1457	8	0.995	1438	19	0.987	0.008	1465	1457	1461	0.0344141	0.462094
ASTA05542	FBgn0052675	Tango5	FBtr0071500,FBtr0071499	altacceptor	1-,2-	chrX:10656468_10658202:-;chrX:10656236_10658202:-	1	1	162	16	0.91	208	8	0.963	-0.053	178	216	197	0.0344963	0.462747
ASTA01985	FBgn0259214	PMCA	FBtr0300557/FBtr0304047/FBtr0304049,FBtr0300554/FBtr0300555/FBtr0300556/FBtr0300558/FBtr0300559/FBtr0304048/FBtr0304050	AltFE	1(3^,2(4^	chr4:376108_379257:-;chr4:376108_379175:-	1	1	36	525	0.064	25	647	0.037	0.027	561	672	616.5	0.0345587	0.463134
ASTA02041	FBgn0259176	bun	FBtr0300522,FBtr0299652	AltFE	1(2^3-4^,5(6^	chr2L:12477167_12504078:-;chr2L:12477167_12491688:-	1	1	27	56	0.325	49	51	0.49	-0.165	83	100	91.5	0.0345961	0.463184
ASTA00182	FBgn0262350	bru-3	FBtr0075816/FBtr0303515/FBtr0303516/FBtr0303517/FBtr0303518/FBtr0303519/FBtr0303521/FBtr0303522/FBtr0303523/FBtr0303524,FBtr0303520	altacceptor	1-,2-	chr3L:13631666_13657518:-;chr3L:13631648_13657518:-	1	1	85	12	0.876	102	4	0.962	-0.086	97	106	101.5	0.0346996	0.463803
ASTA00950	FBgn0086361	alph	FBtr0085442/FBtr0085445/FBtr0085446,FBtr0085443	exonskip	0,1-2^	chr3R:25423196_25423885:+;chr3R:25423196_25423497:+,chr3R:25423631_25423885:+	1	2	271	275.5	0.496	303	237	0.561	-0.065	546.5	540	543.25	0.0347095	0.463803
ASTA11174	FBgn0005630	lola	FBtr0089352,FBtr0089348	AltLE	1-2),3-4^5-6)	chr2R:6413368_6419543:-;chr2R:6403557_6419543:-	1	1	62	388	0.138	93	398	0.189	-0.051	450	491	470.5	0.0348959	0.465842
ASTA07558	FBgn0085793	CR41510	FBtr0114247,FBtr0114246	skip2exons	0,1-2^3-4^	chr2RHet:56007_77840:-;chr2RHet:76661_77840:-,chr2RHet:73558_76584:-,chr2RHet:56007_73489:-	1	3	314	139	0.693	423	154	0.733	-0.04	453	577	515	0.0349585	0.466226
ASTA04634	FBgn0016126	CaMKI	FBtr0089064,FBtr0089066	AltFE	1(2^,3(4^5-6^7-8^	chr4:466592_467726:+;chr4:466798_467726:+	1	1	6	4	0.6	11	0	1	-0.4	10	11	10.5	0.0350877	0.466596
ASTA10872	FBgn0259240	Ten-a	FBtr0308221,FBtr0308223	altdonor	1^,2^	chrX:12098012_12098171:+;chrX:12098030_12098171:+	1	1	11	6	0.647	0	4	0	0.647	17	4	10.5	0.0350877	0.466596
ASTA10731	FBgn0033159	Dscam	FBtr0111069/FBtr0111081,FBtr0111075/FBtr0111076/FBtr0306777	mutexcl	1-2^,3-4^	chr2R:3229897_3235353:-,chr2R:3219886_3229608:-;chr2R:3222724_3235353:-,chr2R:3219886_3222438:-	2	2	1.5	11	0.12	3	8	0.273	-0.153	12.5	11	11.75	0.0350877	0.466596
ASTA02852	FBgn0032036	CG13384	FBtr0079653/FBtr0079655/FBtr0079656/FBtr0079658/FBtr0303469,FBtr0303470	AltFE	1(4^,2(3^	chr2L:8384541_8384699:+;chr2L:8384494_8384699:+	1	1	101	7	0.935	98	18	0.845	0.09	108	116	112	0.0352138	0.467821
ASTA11284	FBgn0003317	sax	FBtr0088832,FBtr0088833	AltFE	1(3^,2(4^	chr2R:3694104_3694576:+;chr2R:3694518_3694576:+	1	1	101	7	0.935	152	2	0.987	-0.052	108	154	131	0.0352949	0.468021
ASTA03201	FBgn0259685	crb	FBtr0084603,FBtr0111008	exonskip	0,1-2^	chr3R:20132606_20133917:+;chr3R:20132606_20132734:+,chr3R:20132864_20133917:+	1	2	67	52	0.563	70	96	0.422	0.141	119	166	142.5	0.0353243	0.468021
ASTA12763	FBgn0031461	daw	FBtr0077720,FBtr0077721	AltFE	1(2^,3(4^	chr2L:2805602_2808979:+;chr2L:2808537_2808979:+	1	1	35	70	0.333	66	73	0.475	-0.142	105	139	122	0.0354656	0.468021
ASTA07310	FBgn0028577	pUf68	FBtr0301523,FBtr0072710	mutexcl	1-2^,3-4^	chr3L:1501398_1501798:-,chr3L:1499338_1501345:-;chr3L:1499880_1501798:-,chr3L:1499338_1499771:-	2	2	141.5	8.5	0.943	107	18	0.856	0.087	150	125	137.5	0.0354795	0.468021
ASTA10763	FBgn0028577	pUf68	FBtr0300417,FBtr0072710	mutexcl	1-2^,3-4^	chr3L:1501398_1501798:-,chr3L:1499338_1501350:-;chr3L:1499880_1501798:-,chr3L:1499338_1499771:-	2	2	127.5	8.5	0.938	99	18	0.846	0.092	136	117	126.5	0.0354795	0.468021
ASTA09809	FBgn0028577	pUf68	FBtr0300419,FBtr0072710	Unclassified	1-,2-3^4-	chr3L:1501398_1501798:-;chr3L:1499880_1501798:-,chr3L:1499338_1499771:-	1	2	208	8.5	0.961	139	18	0.885	0.076	216.5	157	186.75	0.0354795	0.468021
ASTA02581	FBgn0005630	lola	FBtr0089352,FBtr0089361	AltLE	1-2),3-4)	chr2R:6413368_6419543:-;chr2R:6380091_6419543:-	1	1	62	113	0.354	93	107	0.465	-0.111	175	200	187.5	0.035502	0.468021
ASTA09249	FBgn0035500	ens	FBtr0073265/FBtr0073266/FBtr0073267,FBtr0113135	Unclassified	0,1-2^3-4^5-6^	chr3L:4127163_4131120:-;chr3L:4130644_4131120:-,chr3L:4129792_4130388:-,chr3L:4128974_4129650:-,chr3L:4127163_4128307:-	1	4	25	230.25	0.098	38	201.75	0.158	-0.06	255.25	239.75	247.5	0.0355343	0.468021
ASTA10988	FBgn0035500	ens	FBtr0073265/FBtr0073266/FBtr0073267,FBtr0073268	skip2exons	0,1-2^3-4^	chr3L:4127163_4131120:-;chr3L:4130644_4131120:-,chr3L:4129792_4130388:-,chr3L:4127163_4129650:-	1	3	25	401.333	0.059	38	344	0.099	-0.04	426.333	382	404.167	0.0355343	0.468021
ASTA04946	FBgn0027588	CG14476	FBtr0070059,FBtr0070060	AltFE	1(3^,2(4^	chrX:21475620_21476178:-;chrX:21475620_21476104:-	1	1	11	14	0.44	5	27	0.156	0.284	25	32	28.5	0.035713	0.469048
ASTA08879	FBgn0033159	Dscam	FBtr0111057/FBtr0111059/FBtr0111082,FBtr0111050/FBtr0111096	mutexcl	1-2^,3-4^	chr2R:3233672_3235353:-,chr2R:3219886_3233380:-;chr2R:3227948_3235353:-,chr2R:3219886_3227659:-	2	2	3	0	1	0	1	0	1	3	1	2	0.0357143	0.469048
ASTA03262	FBgn0035557	CG11353	FBtr0073308,FBtr0073309	AltFE	1(3^,2(4^	chr3L:4533321_4535771:+;chr3L:4533526_4535771:+	1	1	0	6	0	2	0	1	-1	6	2	4	0.0357143	0.469048
ASTA07717	FBgn0033005	CG3107	FBtr0086077,FBtr0086078	AltFE	1(3^,2(4^	chr2R:978147_979376:+;chr2R:978248_979376:+	1	1	16	5	0.762	10	13	0.435	0.327	21	23	22	0.0357984	0.469421
ASTA04256	FBgn0037098	Wnk	FBtr0078381,FBtr0305329	altdonor	1^,2^	chr3L:21547281_21547653:-;chr3L:21547281_21547480:-	1	1	90	29	0.756	58	36	0.617	0.139	119	94	106.5	0.0358108	0.469421
ASTA09085	FBgn0014184	Oda	FBtr0088013,FBtr0088015	AltFE	1(2^,3(4^	chr2R:8055709_8061595:-;chr2R:8055709_8055927:-	1	1	4786	38	0.992	5158	63	0.988	0.004	4824	5221	5022.5	0.0359363	0.470619
ASTA05818	FBgn0052264	CG32264	FBtr0073188/FBtr0113430/FBtr0303097/FBtr0308638/FBtr0308639,FBtr0073187/FBtr0308637	exonskip	0,1-2^	chr3L:3718991_3722155:-;chr3L:3721567_3722155:-,chr3L:3718991_3721536:-	1	2	315	266	0.542	355	260.5	0.577	-0.035	581	615.5	598.25	0.0360562	0.471741
ASTA00860	FBgn0010482	l(2)01289	FBtr0086136/FBtr0301420/FBtr0301424,FBtr0086137/FBtr0301423	Unclassified	0,1-2^3-4^5-6^7-8^9-10^11-12^	chr2R:2620763_2625465:-;chr2R:2625035_2625465:-,chr2R:2622417_2624998:-,chr2R:2622104_2622233:-,chr2R:2621898_2621959:-,chr2R:2621700_2621763:-,chr2R:2621448_2621518:-,chr2R:2620763_2621132:-	1	7	16	219	0.068	2	120.429	0.016	0.052	235	122.429	178.714	0.0361297	0.472255
ASTA07667	FBgn0034155	unc-104	FBtr0304680,FBtr0087079/FBtr0113087/FBtr0113088/FBtr0113089/FBtr0304679	altdonor	1^,2^	chr2R:12643956_12644069:-;chr2R:12643956_12644060:-	1	1	649	806	0.446	818	1177	0.41	0.036	1455	1995	1725	0.036434	0.475782
ASTA03202	FBgn0027561	CG18659	FBtr0306382,FBtr0088626/FBtr0302497/FBtr0306381	retintron	0,1^2-	irt;chr2R:5012726_5013055:-	2	1	49	91	0.35	57	68	0.456	-0.106	140	125	132.5	0.0367195	0.478121
ASTA05385	FBgn0262737	mub	FBtr0078468/FBtr0301364/FBtr0304980/FBtr0304982,FBtr0078470/FBtr0111017	retintron	0,1^2-	irt;chr3L:21914088_21914153:+	2	1	54	63	0.462	79	58	0.577	-0.115	117	137	127	0.0367266	0.478121
ASTA12917	FBgn0050372	CG30372	FBtr0100140,FBtr0300954	altacceptor	1-,2-	chr2R:4004610_4004669:-;chr2R:4004526_4004669:-	1	1	160	56	0.741	185	39	0.826	-0.085	216	224	220	0.0367329	0.478121
ASTA11361	FBgn0041182	TepII	FBtr0079513,FBtr0079510	mutexcl	1-2^,3-4^	chr2L:7698552_7698724:-,chr2L:7696207_7698373:-;chr2L:7696808_7698724:-,chr2L:7696207_7696593:-	2	2	14.5	43	0.252	15.5	95.5	0.14	0.112	57.5	111	84.25	0.0367519	0.478121
ASTA02629	FBgn0025390	Mur2B	FBtr0070284,FBtr0303587	altacceptor	1-,2-	chrX:1448597_1448700:-;chrX:1446770_1448700:-	1	1	63	86	0.423	41	95	0.301	0.122	149	136	142.5	0.0367936	0.478213
ASTA06919	FBgn0031016	kek5	FBtr0074707,FBtr0074708	AltFE	1(4^,2(3^	chrX:19247687_19256999:+;chrX:19247617_19256999:+	1	1	81	7	0.92	42	11	0.792	0.128	88	53	70.5	0.0369623	0.479952
ASTA00723	FBgn0005634	zip	FBtr0072398/FBtr0100466/FBtr0302573/FBtr0302575,FBtr0072399/FBtr0100467/FBtr0306576	altdonor	1^,2^	chr2R:20898140_20898898:-;chr2R:20898140_20898834:-	1	1	187	27	0.874	217	54	0.801	0.073	214	271	242.5	0.0370173	0.480117
ASTA00977	FBgn0262599	CG43129	FBtr0305257,FBtr0305258	AltFE	1(2^,3(4^	chr2L:10851688_10853109:+;chr2L:10852886_10853109:+	1	1	13	27	0.325	6	41	0.128	0.197	40	47	43.5	0.0370666	0.480117
ASTA12930	FBgn0000662	fl(2)d	FBtr0087648,FBtr0087647	Unclassified	1^3-4^,2^	chr2R:9709631_9711975:-,chr2R:9709063_9709270:-;chr2R:9709063_9711296:-	2	1	135.5	70	0.659	158	55	0.742	-0.083	205.5	213	209.25	0.0371202	0.480117
ASTA10153	FBgn0030812	CG8949	FBtr0074412/FBtr0304840,FBtr0304839	altacceptor	1-,2-	chrX:16964662_16964778:-;chrX:16964656_16964778:-	1	1	181	28	0.866	202	54	0.789	0.077	209	256	232.5	0.037238	0.480117
ASTA08303	FBgn0016131	Cdk4	FBtr0087102,FBtr0087104	AltFE	1(2^,3(4^	chr2R:12467039_12468346:+;chr2R:12468199_12468346:+	1	1	15	1	0.938	9	7	0.562	0.376	16	16	16	0.0372513	0.480117
ASTA11544	FBgn0005630	lola	FBtr0089350,FBtr0089347/FBtr0089357	AltLE	1-2^3-4),5-6)	chr2R:6397642_6419543:-;chr2R:6371758_6419543:-	1	1	667	6	0.991	729	18	0.976	0.015	673	747	710	0.0372617	0.480117
ASTA06092	FBgn0259240	Ten-a	FBtr0308221,FBtr0308222	altdonor	1^,2^	chrX:12098012_12098171:+;chrX:12098018_12098171:+	1	1	11	7	0.611	0	5	0	0.611	18	5	11.5	0.0372671	0.480117
ASTA04833	FBgn0011754	PhKgamma	FBtr0301501,FBtr0301500	AltFE	1(4^,2(3^	chrX:11589313_11589856:+;chrX:11589297_11589856:+	1	1	526	16	0.97	659	8	0.988	-0.018	542	667	604.5	0.0372908	0.480117
ASTA07763	FBgn0038957	CG7059	FBtr0084219,FBtr0084221	AltFE	1(3^,2(4^	chr3R:18215796_18216915:+;chr3R:18215925_18216915:+	1	1	16	59	0.213	6	65	0.085	0.128	75	71	73	0.0373168	0.480117
ASTA01774	FBgn0086686	l(3)L1231	FBtr0082975/FBtr0304677,FBtr0304678	AltFE	1(3^,2(4^	chr3R:10475091_10481181:-;chr3R:10475091_10480879:-	1	1	246	16	0.939	306	8	0.975	-0.036	262	314	288	0.0373701	0.480117
ASTA07538	FBgn0035107	mri	FBtr0072480/FBtr0072481,FBtr0305547	altacceptor	1-,2-	chr3L:201061_201170:+;chr3L:201061_201173:+	1	1	439	21	0.954	497	42	0.922	0.032	460	539	499.5	0.0374107	0.480117
ASTA10086	FBgn0035533	Cip4	FBtr0306094/FBtr0306095/FBtr0306096/FBtr0306534,FBtr0306533/FBtr0308201	altdonor	1^,2^	chr3L:4324451_4324921:-;chr3L:4324451_4324861:-	1	1	102	217	0.32	122	183	0.4	-0.08	319	305	312	0.0374184	0.480117
ASTA11131	FBgn0038826	CG17838	FBtr0083958/FBtr0083959/FBtr0083961/FBtr0083962/FBtr0083963/FBtr0113256,FBtr0083960	mutexcl	1-2^,3-4^	chr3R:16618278_16619437:+,chr3R:16619574_16622865:+;chr3R:16618278_16620860:+,chr3R:16620997_16622865:+	2	2	2	429	0.005	6	412	0.014	-0.009	431	418	424.5	0.0374275	0.480117
ASTA03743	FBgn0011672	Mvl	FBtr0306350,FBtr0089521/FBtr0301477/FBtr0301478	AltLE	1-2),3-4)	chr3R:16880764_16881066:-;chr3R:16877965_16881066:-	1	1	10	289	0.033	2	280	0.007	0.026	299	282	290.5	0.0375981	0.481428
ASTA01503	FBgn0005614	trpl	FBtr0088471,FBtr0088473	AltFE	1(3^,2(4^	chr2R:5641358_5643118:+;chr2R:5641483_5643118:+	1	1	2551	1823	0.583	3357	2202	0.604	-0.021	4374	5559	4966.5	0.0376315	0.481428
ASTA01756	FBgn0005630	lola	FBtr0089343/FBtr0089345,FBtr0089347/FBtr0089357	AltLE	1-2),3-4)	chr2R:6393579_6419543:-;chr2R:6371758_6419543:-	1	1	48	6	0.889	47	18	0.723	0.166	54	65	59.5	0.0376345	0.481428
ASTA11852	FBgn0030745	CG4239	FBtr0074268,FBtr0074269	AltFE	1(4^,2(3^5-6^	chrX:16279725_16281003:+;chrX:16279372_16281003:+	1	1	104	19	0.846	111	39	0.74	0.106	123	150	136.5	0.0378498	0.483733
ASTA12776	FBgn0086899	tlk	FBtr0299579,FBtr0299581	AltFE	1(2^,3(4^5-6^	chrX:3618905_3675687:+;chrX:3667068_3675687:+	1	1	17	0	1	11	4	0.733	0.267	17	15	16	0.0379588	0.484678
ASTA06938	FBgn0053558	mim	FBtr0113470/FBtr0302034/FBtr0302035/FBtr0302577/FBtr0302579/FBtr0306614/FBtr0306615,FBtr0302578/FBtr0306616	exonskip	0,1-2^	chr2R:2813804_2814174:-;chr2R:2814097_2814174:-,chr2R:2813804_2813977:-	1	2	382	22.5	0.944	389	32	0.924	0.02	404.5	421	412.75	0.0380356	0.484871
ASTA02564	FBgn0082598	akirin	FBtr0076849,FBtr0076848/FBtr0302544	altdonor	1^,2^	chr3L:7363169_7364806:+;chr3L:7363285_7364806:+	1	1	65	677	0.088	46	733	0.059	0.029	742	779	760.5	0.0380525	0.484871
ASTA01358	FBgn0010434	cora	FBtr0086509/FBtr0301279,FBtr0086506	exonskip	0,1-2^	chr2R:15124569_15125656:+;chr2R:15124569_15124832:+,chr2R:15124947_15125656:+	1	2	720	115	0.862	687	168.5	0.803	0.059	835	855.5	845.25	0.0380794	0.484871
ASTA07742	FBgn0002781	mod(mdg4)	FBtr0084072,FBtr0084075	AltLE	1-2),3-4^5-6)	chr3R:17188591_17200781:-;chr3R:17183927_17200781:-	1	1	30	64	0.319	15	69	0.179	0.14	94	84	89	0.0382766	0.486932
ASTA02734	FBgn0013733	shot	FBtr0087616/FBtr0087617/FBtr0087618/FBtr0087619/FBtr0087620/FBtr0087621/FBtr0273223/FBtr0273226/FBtr0301964,FBtr0301591/FBtr0301592/FBtr0301593/FBtr0304847/FBtr0304848/FBtr0304849/FBtr0304850/FBtr0304851/FBtr0304852/FBtr0304853	exonskip	0,1-2^	chr2R:9758844_9759483:-;chr2R:9759231_9759483:-,chr2R:9758844_9759170:-	1	2	285	485.5	0.37	325	459	0.415	-0.045	770.5	784	777.25	0.0383628	0.487354
ASTA04344	FBgn0259244	CG42342	FBtr0299896,FBtr0303651	AltLE	1-2),3-4^5-6^7-8^9-10)	chr3R:12391724_12391924:+;chr3R:12391724_12394756:+	1	1	83	34	0.709	114	25	0.82	-0.111	117	139	128	0.0383805	0.487354
ASTA13747	FBgn0010280	Taf4	FBtr0075448/FBtr0075450/FBtr0114589,FBtr0301911	altacceptor	1-,2-	chr3L:16106466_16106984:+;chr3L:16106466_16106995:+	1	1	27	58	0.318	51	57	0.472	-0.154	85	108	96.5	0.0384512	0.487803
ASTA00652	FBgn0262573	orb2	FBtr0304937/FBtr0304938/FBtr0304939/FBtr0304944,FBtr0304941/FBtr0304943	AltLE	1-2),3-4^5-6^7-8^9-10^11-12^13-14^15-16)	chr3L:8937621_8940927:-;chr3L:8929871_8940927:-	1	1	69	86	0.445	70	138	0.337	0.108	155	208	181.5	0.0385059	0.487848
ASTA11905	FBgn0037098	Wnk	FBtr0305330,FBtr0305329	altdonor	1^,2^	chr3L:21547281_21547665:-;chr3L:21547281_21547480:-	1	1	6	29	0.171	22	36	0.379	-0.208	35	58	46.5	0.0385255	0.487848
ASTA01214	FBgn0022361	Pur-alpha	FBtr0089995,FBtr0089993	AltFE	1(3^,2(4^	chr4:578795_580720:+;chr4:578927_580720:+	1	1	265	148	0.642	301	123	0.71	-0.068	413	424	418.5	0.0385921	0.488205
ASTA12795	FBgn0031904	CG5149	FBtr0114587,FBtr0079469	retintron	0,1^2-	irt;chr2L:7385141_7385259:-	2	1	16	404	0.038	8.5	415	0.02	0.018	420	423.5	421.75	0.0386245	0.488205
ASTA08992	FBgn0259750	ab	FBtr0080203/FBtr0080204,FBtr0300473	altdonor	1^,2^	chr2L:11210726_11211767:+;chr2L:11210774_11211767:+	1	1	20	3	0.87	43	0	1	-0.13	23	43	33	0.0387019	0.488736
ASTA12939	FBgn0002579	RpL36	FBtr0070155,FBtr0070157	AltFE	1(3^,2(4^	chrX:522912_523414:-;chrX:522912_523389:-	1	1	1002	17	0.983	935	30	0.969	0.014	1019	965	992	0.0387447	0.488828
ASTA02668	FBgn0000635	Fas2	FBtr0070666,FBtr0070665	AltLE	1-2),3-4^5-6^7-8)	chrX:4033351_4035803:-;chrX:4030804_4035803:-	1	1	116	147	0.441	146	129	0.531	-0.09	263	275	269	0.0388071	0.489168
ASTA07902	FBgn0000064	Ald	FBtr0084994,FBtr0085001	AltFE	1(2^,3(4^	chr3R:22083764_22087057:-;chr3R:22083764_22086875:-	1	1	5602	75	0.987	6745	63	0.991	-0.004	5677	6808	6242.5	0.0389473	0.490487
ASTA04139	FBgn0011764	Dsp1	FBtr0089263,FBtr0089262	altacceptor	1-,2-	chrX:16228447_16230299:+;chrX:16228447_16230320:+	1	1	43	312	0.121	24	306	0.073	0.048	355	330	342.5	0.0391175	0.491887
ASTA13173	FBgn0001624	dlg1	FBtr0073485/FBtr0073486/FBtr0073487/FBtr0301289,FBtr0073489/FBtr0308088/FBtr0308089	exonskip	0,1-2^	chrX:11293850_11299306:+;chrX:11293850_11294820:+,chrX:11294866_11299306:+	1	2	20	171	0.105	6	139	0.041	0.064	191	145	168	0.0391298	0.491887
ASTA07409	FBgn0033159	Dscam	FBtr0089016/FBtr0111078/FBtr0111081/FBtr0111082/FBtr0111083/FBtr0111084/FBtr0111085,FBtr0089020/FBtr0111092/FBtr0111094/FBtr0111096/FBtr0306770/FBtr0306771/FBtr0306772/FBtr0306782	mutexcl	1-2^,3-4^	chr2R:3254472_3255892:-,chr2R:3249373_3254309:-;chr2R:3253610_3255892:-,chr2R:3249373_3253447:-	2	2	9	7	0.562	18	2	0.9	-0.338	16	20	18	0.0393027	0.493611
ASTA02919	FBgn0032666	CG5758	FBtr0081035,FBtr0081036	AltFE	1(2^,3(4^	chr2L:18120073_18123348:+;chr2L:18122589_18123348:+	1	1	440	284	0.608	518	412	0.557	0.051	724	930	827	0.0396602	0.497647
ASTA08416	FBgn0025865	Cortactin	FBtr0306347/FBtr0306348,FBtr0084039/FBtr0306349	altacceptor	1-,2-	chr3R:16889834_16890016:-;chr3R:16889831_16890016:-	1	1	25	171	0.128	13	190	0.064	0.064	196	203	199.5	0.0398423	0.499477
ASTA05886	FBgn0261836	Msp-300	FBtr0303385/FBtr0303387/FBtr0303388,FBtr0303389	exonskip	0,1-2^	chr2L:5202303_5203115:+;chr2L:5202303_5202764:+,chr2L:5202804_5203115:+	1	2	463	177.5	0.723	358	187	0.657	0.066	640.5	545	592.75	0.0400111	0.501138
ASTA03267	FBgn0042132,FBgn0031066	CG18809,CG14235	FBtr0074811,FBtr0074816	AltLE	1-2^3-4),5-6)	chrX:19637740_19638294:-;chrX:19635202_19638294:-	1	1	166	853	0.163	181	1182	0.133	0.03	1019	1363	1191	0.0401214	0.502064
ASTA01839	FBgn0051522	CG31522	FBtr0306344,FBtr0078942/FBtr0306342	AltFE	1(2^,3(4^	chr3R:273677_288341:-;chr3R:273677_276193:-	1	1	68	10	0.872	83	3	0.965	-0.093	78	86	82	0.0404359	0.505541
ASTA00911	FBgn0033159	Dscam	FBtr0111088,FBtr0111062/FBtr0111070/FBtr0111098	mutexcl	1-2^,3-4^	chr2R:3242920_3249222:-,chr2R:3236481_3242795:-;chr2R:3238210_3249222:-,chr2R:3236481_3238085:-	2	2	4	2	0.667	3	4.5	0.4	0.267	6	7.5	6.75	0.0405594	0.506626
ASTA01580	FBgn0027561	CG18659	FBtr0088626/FBtr0302498,FBtr0306381	exonskip	0,1-2^	chr2R:5013719_5014923:-;chr2R:5014668_5014923:-,chr2R:5013719_5014531:-	1	2	354	42	0.894	529	31	0.945	-0.051	396	560	478	0.0407032	0.507726
ASTA01443	FBgn0003721	Tm1	FBtr0089964/FBtr0089965/FBtr0089967/FBtr0301959/FBtr0301960/FBtr0305654,FBtr0305656	AltLE	1-2),3-4)	chr3R:11128945_11133311:+;chr3R:11128945_11133752:+	1	1	2492	9	0.996	1837	16	0.991	0.005	2501	1853	2177	0.0407212	0.507726
ASTA07512	FBgn0027579	CG5508	FBtr0085250,FBtr0085251	AltFE	1(4^,2(3^	chr3R:23755619_23755702:+;chr3R:23755514_23755702:+	1	1	14	6	0.7	21	1	0.955	-0.255	20	22	21	0.0408025	0.508281
ASTA03427	FBgn0262579	Ect4	FBtr0304995,FBtr0304993/FBtr0304994/FBtr0304996/FBtr0304997/FBtr0304998	AltLE	1-2),3-4)	chr3L:8100050_8101385:+;chr3L:8100050_8101738:+	1	1	412	280	0.595	388	330	0.54	0.055	692	718	705	0.0410348	0.510713
ASTA13772	FBgn0002921	Atpalpha	FBtr0089509/FBtr0089510/FBtr0089511/FBtr0089513,FBtr0089512	Unclassified	1^3-4^,2^	chr3R:16792336_16792829:+,chr3R:16792925_16798894:+;chr3R:16792622_16798894:+	2	1	4530.5	616	0.88	5775	844	0.872	0.008	5146.5	6619	5882.75	0.0411203	0.511316
ASTA07115	FBgn0004587	B52	FBtr0082802,FBtr0082801/FBtr0082803/FBtr0082804/FBtr0082806/FBtr0300586/FBtr0300588/FBtr0300589/FBtr0308195/FBtr0308196/FBtr0308197	altacceptor	1-,2-	chr3R:9491971_9492077:+;chr3R:9491971_9492140:+	1	1	331	1512	0.18	306	1669	0.155	0.025	1843	1975	1909	0.04134	0.513585
ASTA07316	FBgn0034345	CG5174	FBtr0301148,FBtr0301149	exonskip	0,1-2^	chr2R:14311377_14311631:+;chr2R:14311377_14311473:+,chr2R:14311513_14311631:+	1	2	2	82.5	0.024	11	116.5	0.086	-0.062	84.5	127.5	106	0.0414053	0.513916
ASTA05241	FBgn0053180	Ranbp16	FBtr0303645,FBtr0303647	retintron	0,1^2-	irt;chrX:15823292_15823373:-	2	1	69.5	77	0.474	61	102	0.374	0.1	146.5	163	154.75	0.0414413	0.513916
ASTA11661	FBgn0028433	Ggamma30A	FBtr0079796,FBtr0301855	Unclassified	1^3-4^,2^	chr2L:9256697_9272465:+,chr2L:9272608_9291055:+;chr2L:9257207_9291055:+	2	1	10925	43	0.996	13768	38	0.997	-0.001	10968	13806	12387	0.041484	0.513984
ASTA04129	FBgn0033504	CAP	FBtr0088345,FBtr0088346	AltFE	1(2^,3(4^	chr2R:6189526_6192128:+;chr2R:6190552_6192128:+	1	1	45	69	0.395	70	63	0.526	-0.131	114	133	123.5	0.0416081	0.515059
ASTA11537	FBgn0035734	CG14823	FBtr0076905,FBtr0076908	altdonor	1^,2^	chr3L:7059827_7060654:+;chr3L:7060068_7060654:+	1	1	460	102	0.819	619	182	0.773	0.046	562	801	681.5	0.0422688	0.522768
ASTA10223	FBgn0002781	mod(mdg4)	FBtr0084074,FBtr0084072	AltLE	1-2),3-4)	chr3R:17197790_17200781:-;chr3R:17188591_17200781:-	1	1	79	30	0.725	84	15	0.848	-0.123	109	99	104	0.0423758	0.523469
ASTA01928	FBgn0011746	ana	FBtr0088559,FBtr0300501	altdonor	1^,2^	chr2R:4961956_4962344:+;chr2R:4961965_4962344:+	1	1	107	23	0.823	130	51	0.718	0.105	130	181	155.5	0.042428	0.523469
ASTA06488	FBgn0260934	par-1	FBtr0086452/FBtr0086455/FBtr0100391/FBtr0301505/FBtr0301506,FBtr0086451/FBtr0086454/FBtr0086456/FBtr0301503	Unclassified	1-2^3-,4-	chr2R:15361473_15365138:+,chr2R:15365210_15366246:+;chr2R:15361473_15366256:+	2	1	423	242	0.636	408.5	300	0.577	0.059	665	708.5	686.75	0.0424393	0.523469
ASTA08461	FBgn0052062	A2bp1	FBtr0113418/FBtr0113419/FBtr0305097,FBtr0305093/FBtr0305094/FBtr0305095/FBtr0305096	exonskip	0,1-2^	chr3L:10561706_10566549:+;chr3L:10561706_10564148:+,chr3L:10564347_10566549:+	1	2	160	50	0.762	214	46.5	0.821	-0.059	210	260.5	235.25	0.0425255	0.523661
ASTA01329	FBgn0032797	CG10186	FBtr0302107/FBtr0302108,FBtr0081280/FBtr0081281/FBtr0299520	altacceptor	1-,2-	chr2L:19512984_19513043:-;chr2L:19512981_19513043:-	1	1	1086	116	0.903	1348	186	0.879	0.024	1202	1534	1368	0.0425308	0.523661
ASTA12415	FBgn0011286	Rya-r44F	FBtr0088637/FBtr0088640/FBtr0304570/FBtr0304571/FBtr0304572,FBtr0304569	altacceptor	1-,2-	chr2R:4761960_4762172:+;chr2R:4761960_4762196:+	1	1	62	6	0.912	42	13	0.764	0.148	68	55	61.5	0.0425818	0.523821
ASTA05071	FBgn0027786	Mtch	FBtr0305545,FBtr0072477	altacceptor	1-,2-	chr3L:184682_184774:+;chr3L:184682_184777:+	1	1	52	39	0.571	42	59	0.416	0.155	91	101	96	0.0427216	0.525072
ASTA06785	FBgn0035382	Or63a	FBtr0301497,FBtr0072977	retintron	0,1^2-	irt;chr3L:2962484_2962556:+	2	1	8	2	0.8	3.5	6	0.368	0.432	10	9.5	9.75	0.0429069	0.526636
ASTA00962	FBgn0086690	cp309	FBtr0305977,FBtr0305978/FBtr0305979	exonskip	0,1-2^	chr3L:15069146_15074432:-;chr3L:15074262_15074432:-,chr3L:15069146_15074045:-	1	2	37	60	0.381	21	63.5	0.249	0.132	97	84.5	90.75	0.0429253	0.526636
ASTA03590	FBgn0029738	CG4068	FBtr0070729,FBtr0112950	AltFE	1(2^,3(4^5-6^	chrX:4824099_4830045:-;chrX:4824099_4826580:-	1	1	9	3	0.75	11	18	0.379	0.371	12	29	20.5	0.043071	0.527955
ASTA07049	FBgn0037391	CG2017	FBtr0078664,FBtr0114518	AltFE	1(4^,2(3^	chr3R:1686127_1686711:-;chr3R:1686127_1686928:-	1	1	119	16	0.881	95	26	0.785	0.096	135	121	128	0.0431546	0.528509
ASTA05431	FBgn0031990	CG8552	FBtr0079641,FBtr0303401	AltFE	1(2^,3(4^	chr2L:8140779_8159218:-;chr2L:8140779_8155772:-	1	1	34	7	0.829	23	0	1	-0.171	41	23	32	0.0432473	0.529175
ASTA05790	FBgn0250876	Sema-5c	FBtr0300339,FBtr0076052	AltFE	1(3^,2(4^	chr3L:12074059_12074660:-;chr3L:12074059_12074446:-	1	1	1	84	0.012	4	39	0.093	-0.081	85	43	64	0.0432876	0.529199
ASTA06939	FBgn0039928	cals	FBtr0089207,FBtr0089208	AltFE	1(2^,3(4^	chr4:1142249_1143848:-;chr4:1142249_1143453:-	1	1	89	0	1	125	7	0.947	0.053	89	132	110.5	0.0434034	0.530144
ASTA06981	FBgn0051522	CG31522	FBtr0078939,FBtr0078942/FBtr0306342	AltFE	1(2^,3(4^	chr3R:273677_278913:-;chr3R:273677_276193:-	1	1	119	10	0.922	140	3	0.979	-0.057	129	143	136	0.0434931	0.530769
ASTA09671	FBgn0032775	CG17544	FBtr0300822,FBtr0081217	altdonor	1^,2^	chr2L:19393657_19398346:-;chr2L:19393657_19398334:-	1	1	31	50	0.383	91	83	0.523	-0.14	81	174	127.5	0.0435461	0.530946
ASTA04379	FBgn0002567	ltd	FBtr0089934,FBtr0089931	AltFE	1(2^,3(4^	chr2R:5066731_5072721:-;chr2R:5066731_5067253:-	1	1	116	2101	0.052	102	2460	0.04	0.012	2217	2562	2389.5	0.0436365	0.531579
ASTA13572	FBgn0030089	AP-1gamma	FBtr0071298,FBtr0071295/FBtr0071297	altdonor	1^,2^	chrX:9003728_9004854:+;chrX:9003790_9004854:+	1	1	66	56	0.541	93	47	0.664	-0.123	122	140	131	0.043699	0.53167
ASTA08777	FBgn0051323	CG31323	FBtr0084988/FBtr0307340,FBtr0307339	AltFE	1(2^,3(4^	chr3R:21996761_22009521:+;chr3R:21997178_22009521:+	1	1	36	24	0.6	16	26	0.381	0.219	60	42	51	0.0437386	0.53167
ASTA11166	FBgn0261451	trol	FBtr0305158/FBtr0305159/FBtr0305160/FBtr0305161/FBtr0305162/FBtr0305164/FBtr0305170/FBtr0305172/FBtr0305173/FBtr0305174/FBtr0305175/FBtr0305176/FBtr0308586/FBtr0308587,FBtr0091965	exonskip	0,1-2^	chrX:2387249_2388436:-;chrX:2387710_2388436:-,chrX:2387249_2387583:-	1	2	50	3.5	0.935	39	7	0.848	0.087	53.5	46	49.75	0.0437596	0.53167
ASTA07534	FBgn0034381	List	FBtr0300864,FBtr0300863	altacceptor	1-,2-	chr2R:14616292_14616347:-;chr2R:14616252_14616347:-	1	1	84	142	0.372	124	143	0.464	-0.092	226	267	246.5	0.044041	0.534618
ASTA04690	FBgn0020279	lig	FBtr0301917,FBtr0301916	AltFE	1(2^5-6^,3(4^	chr2R:3955517_3957375:+;chr2R:3956340_3957375:+	1	1	115	24	0.827	100	38	0.725	0.102	139	138	138.5	0.044364	0.538064
ASTA09324	FBgn0031322	CG5001	FBtr0077972/FBtr0307056,FBtr0307057	altdonor	1^,2^	chr2L:1191535_1191598:+;chr2L:1191539_1191598:+	1	1	262	48	0.845	189	19	0.909	-0.064	310	208	259	0.044518	0.539449
ASTA04685	FBgn0031066	CG14235	FBtr0074815,FBtr0074817	AltLE	1-4),2-3)	chrX:19635236_19638294:-;chrX:19635199_19638294:-	1	1	185	557	0.249	331	802	0.292	-0.043	742	1133	937.5	0.0445564	0.539449
ASTA04913	FBgn0039790	CG2246	FBtr0085676/FBtr0085678,FBtr0302610	altacceptor	1-,2-	chr3R:26421349_26425845:-;chr3R:26421344_26425845:-	1	1	83	4	0.954	86	14	0.86	0.094	87	100	93.5	0.0446029	0.539538
ASTA04461	FBgn0026428	HDAC6	FBtr0074008,FBtr0307383	AltFE	1(2^,3(4^	chrX:15228097_15229022:+;chrX:15228341_15229022:+	1	1	175	0	1	249	7	0.973	0.027	175	256	215.5	0.0448501	0.541683
ASTA07208	FBgn0002914	Myb	FBtr0074173,FBtr0074169/FBtr0074172	retintron	0,1^2-	irt;chrX:15751579_15751673:-	2	1	68	139	0.329	52	153	0.254	0.075	207	205	206	0.0448587	0.541683
ASTA11280	FBgn0063485	Lasp	FBtr0100145,FBtr0306151	altacceptor	1-,2-	chr3L:16673033_16673911:-;chr3L:16672970_16673911:-	1	1	64	174	0.269	53	223	0.192	0.077	238	276	257	0.044922	0.541747
ASTA04600	FBgn0036020	CG8336	FBtr0076384,FBtr0076385	retintron	0,1^2-	irt;chr3L:9623204_9623258:+	2	1	40.5	8	0.835	54	2	0.964	-0.129	48.5	56	52.25	0.0449426	0.541747
ASTA05893	FBgn0020279	lig	FBtr0304681,FBtr0088774/FBtr0088775/FBtr0088776/FBtr0100575/FBtr0301915/FBtr0301916/FBtr0301917/FBtr0304682	altdonor	1^,2^	chr2R:3963608_3963797:+;chr2R:3963614_3963797:+	1	1	307	591	0.342	310	726	0.299	0.043	898	1036	967	0.0451304	0.543536
ASTA04435	FBgn0032456	MRP	FBtr0090018/FBtr0090023,FBtr0090013/FBtr0090021/FBtr0090027	mutexcl	1-2^,3-4^	chr2L:12727117_12729184:+,chr2L:12729406_12737958:+;chr2L:12727117_12730842:+,chr2L:12731067_12737958:+	2	2	1.5	68	0.022	7	54.5	0.114	-0.092	69.5	61.5	65.5	0.0452987	0.545058
ASTA08564	FBgn0066101	LpR1	FBtr0113480/FBtr0301466/FBtr0301467/FBtr0301471,FBtr0301468/FBtr0301470	exonskip	0,1-2^	chr3R:21573948_21574991:-;chr3R:21574866_21574991:-,chr3R:21573948_21574748:-	1	2	392	95.5	0.804	485	88	0.846	-0.042	487.5	573	530.25	0.0453358	0.545058
ASTA03411	FBgn0040297	Nhe2	FBtr0081466/FBtr0299910,FBtr0081467/FBtr0299908/FBtr0299909/FBtr0299911/FBtr0299912/FBtr0306015/FBtr0306016	AltFE	1(2^,3(4^	chr2L:21105009_21114593:+;chr2L:21108228_21114593:+	1	1	102	80	0.56	132	67	0.663	-0.103	182	199	190.5	0.0453881	0.545211
ASTA10962	FBgn0050481,FBgn0053155	CG33155,mRpL53	FBtr0100285/FBtr0100452,FBtr0100451	AltFE	1(2^,3(4^	chr2R:9841951_9842421:+;chr2R:9842150_9842421:+	1	1	223	209	0.516	285	344	0.453	0.063	432	629	530.5	0.0454873	0.545926
ASTA06455	FBgn0262718	CG43162	FBtr0305689/FBtr0305690/FBtr0305692/FBtr0305694,FBtr0305691/FBtr0305693/FBtr0305695	altacceptor	1-,2-	chr3R:10614342_10614417:+;chr3R:10614342_10614420:+	1	1	72	60	0.545	116	60	0.659	-0.114	132	176	154	0.0456556	0.54747
ASTA03599	FBgn0033504	CAP	FBtr0088341/FBtr0299826,FBtr0306689	Unclassified	0,1-2^3-4^5-6^	chr2R:6172307_6182116:+;chr2R:6172307_6174578:+,chr2R:6174786_6175704:+,chr2R:6175777_6179999:+,chr2R:6180378_6182116:+	1	4	17	15.5	0.523	10	19	0.345	0.178	32.5	29	30.75	0.0457407	0.547539
ASTA05976	FBgn0033504	CAP	FBtr0088341/FBtr0299826,FBtr0301131	exonskip	0,1-2^	chr2R:6172307_6182116:+;chr2R:6172307_6174578:+,chr2R:6174786_6182116:+	1	2	17	25.5	0.4	10	30	0.25	0.15	42.5	40	41.25	0.0457407	0.547539
ASTA05075	FBgn0032666	CG5758	FBtr0081036,FBtr0081037	AltFE	1(3^,2(4^	chr2L:18122589_18123348:+;chr2L:18122921_18123348:+	1	1	284	14	0.953	412	8	0.981	-0.028	298	420	359	0.0459525	0.549597
ASTA13721	FBgn0038535	alt	FBtr0089412,FBtr0089415	AltFE	1(2^,3(4^	chr3R:13503901_13508178:-;chr3R:13503901_13504865:-	1	1	90	9	0.909	71	1	0.986	-0.077	99	72	85.5	0.0459976	0.54966
ASTA09333	FBgn0034140	CG8317	FBtr0306005,FBtr0087122	altacceptor	1-,2-	chr2R:12462844_12463777:-;chr2R:12462805_12463777:-	1	1	7	244	0.028	15	196	0.071	-0.043	251	211	231	0.0461715	0.550785
ASTA05850	FBgn0261552	ps	FBtr0302692,FBtr0111027/FBtr0302695	exonskip	0,1-2^	chr3R:5243723_5257750:+;chr3R:5243723_5245504:+,chr3R:5245770_5257750:+	1	2	20	243	0.076	13	296	0.042	0.034	263	309	286	0.0462074	0.550785
ASTA01898	FBgn0033465	CG12140	FBtr0088384,FBtr0308338	retintron	0,1^2-	irt;chr2R:5798420_5798476:+	2	1	26	4	0.867	31.5	0	1	-0.133	30	31.5	30.75	0.0462538	0.550785
ASTA10815	FBgn0003464	sol	FBtr0089676/FBtr0089677/FBtr0089678/FBtr0089679,FBtr0301583	altacceptor	1-,2-	chrX:21225441_21225506:+;chrX:21225441_21225509:+	1	1	137	29	0.825	154	55	0.737	0.088	166	209	187.5	0.0462751	0.550785
ASTA05708	FBgn0031285	CG3662	FBtr0305507,FBtr0301908	altacceptor	1-,2-	chr2L:824138_824190:+;chr2L:824138_824218:+	1	1	192	340	0.361	299	416	0.418	-0.057	532	715	623.5	0.0462915	0.550785
ASTA01419	FBgn0001105	Gbeta13F	FBtr0074110,FBtr0074107	Unclassified	1-3^4-,2-	chrX:15754284_15754777:+,chrX:15755187_15755268:+;chrX:15754284_15755021:+	2	1	7	5	0.583	9	0	1	-0.417	12	9	10.5	0.046332	0.550792
ASTA02630	FBgn0050503,FBgn0040513	CG30503,kappaB-Ras	FBtr0089002,FBtr0299801/FBtr0299802	retintron	0,1^2-	irt;chr2R:3331791_3331853:-	2	1	105.5	1771	0.056	142	2888	0.047	0.009	1876.5	3030	2453.25	0.0464156	0.551228
ASTA07888	FBgn0030164	CG1889	FBtr0071408/FBtr0112969,FBtr0071409	altdonor	1^,2^	chrX:9859804_9859869:+;chrX:9859808_9859869:+	1	1	391	26	0.938	367	12	0.968	-0.03	417	379	398	0.0464486	0.551228
ASTA09378	FBgn0002781	mod(mdg4)	FBtr0114360,FBtr0084072	AltLE	1-2),3-4)	chr3R:17190098_17200781:-;chr3R:17188591_17200781:-	1	1	93	30	0.756	94	15	0.862	-0.106	123	109	116	0.0466178	0.552285
ASTA00965	FBgn0036890	CG9368	FBtr0074943,FBtr0074944	retintron	0,1^2-	irt;chr3L:19595161_19595755:+	2	1	27.5	200	0.121	17	200	0.078	0.043	227.5	217	222.25	0.0467073	0.552285
ASTA13041	FBgn0033222	CG12824	FBtr0088830,FBtr0113050	retintron	0,1^2-	irt;chr2R:3678142_3678197:+	2	1	13.5	0	1	10.5	4	0.724	0.276	13.5	14.5	14	0.0467264	0.552285
ASTA12681	FBgn0024183	vig	FBtr0080719,FBtr0080720	AltFE	1(3^,2(4^	chr2L:15067690_15067995:-;chr2L:15067690_15067915:-	1	1	20	439	0.044	12	556	0.021	0.023	459	568	513.5	0.0467627	0.552285
ASTA04630	FBgn0033250	CG14762	FBtr0088867,FBtr0304750	altdonor	1^,2^	chr2R:3898051_3898418:-;chr2R:3898051_3898275:-	1	1	147	320	0.315	186	529	0.26	0.055	467	715	591	0.0471724	0.552285
ASTA07513	FBgn0262735	Imp	FBtr0073413/FBtr0073414/FBtr0073415/FBtr0073416/FBtr0073417/FBtr0301409,FBtr0305150	exonskip	0,1-2^	chrX:10693027_10707281:-;chrX:10693958_10707281:-,chrX:10693027_10693783:-	1	2	10	11	0.476	4	19.5	0.17	0.306	21	23.5	22.25	0.04718	0.552285
ASTA07705	FBgn0041605	cpx	FBtr0078897,FBtr0301771	AltFE	1(2^,3(4^	chr3R:106079_108395:+;chr3R:108205_108395:+	1	1	754	230	0.766	955	354	0.73	0.036	984	1309	1146.5	0.0472063	0.552285
ASTA11731	FBgn0005278	Sam-S	FBtr0089428/FBtr0089429/FBtr0308091,FBtr0089434	AltFE	1(2^,3(4^	chr2L:107839_108587:+;chr2L:108347_108587:+	1	1	869	65	0.93	771	82	0.904	0.026	934	853	893.5	0.0472399	0.552285
ASTA02545	FBgn0026238	gus	FBtr0089753,FBtr0089754	altdonor	1^,2^	chr2R:1009158_1009277:-;chr2R:1009158_1009241:-	1	1	33	24	0.579	17	29	0.37	0.209	57	46	51.5	0.0473449	0.552285
ASTA02416	FBgn0030613	rab3-GEF	FBtr0307207/FBtr0307210,FBtr0307208	altacceptor	1-,2-	chrX:14988002_14988126:+;chrX:14988002_14988135:+	1	1	137	50	0.733	157	34	0.822	-0.089	187	191	189	0.0473705	0.552285
ASTA05617	FBgn0015031	cype	FBtr0079072/FBtr0307035,FBtr0307034	AltFE	1(2^,3(4^	chr2L:5327287_5327502:+;chr2L:5327351_5327502:+	1	1	636	154	0.805	959	291	0.767	0.038	790	1250	1020	0.0475324	0.552285
ASTA04828	FBgn0002566	lt	FBtr0111123,FBtr0111124/FBtr0111125	retintron	0,1^2-	irt;chr2L:22817840_22817891:+	2	1	43.5	209	0.172	26	188	0.121	0.051	252.5	214	233.25	0.0475348	0.552285
ASTA12458	FBgn0033159	Dscam	FBtr0111092/FBtr0306770,FBtr0111051/FBtr0111060/FBtr0111101	mutexcl	1-2^,3-4^	chr2R:3247711_3249222:-,chr2R:3236481_3247586:-;chr2R:3244374_3249222:-,chr2R:3236481_3244249:-	2	2	2	1	0.667	0.5	3	0.143	0.524	3	3.5	3.25	0.047619	0.552285
ASTA03293	FBgn0033159	Dscam	FBtr0111083,FBtr0111053/FBtr0111065/FBtr0111097	mutexcl	1-2^,3-4^	chr2R:3246645_3249222:-,chr2R:3236481_3246520:-;chr2R:3241906_3249222:-,chr2R:3236481_3241781:-	2	2	2.5	1	0.714	4.5	4	0.529	0.185	3.5	8.5	6	0.047619	0.552285
ASTA09510	FBgn0033159	Dscam	FBtr0111083,FBtr0111084	mutexcl	1-2^,3-4^	chr2R:3246645_3249222:-,chr2R:3236481_3246520:-;chr2R:3241198_3249222:-,chr2R:3236481_3241070:-	2	2	2.5	0	1	4.5	3	0.6	0.4	2.5	7.5	5	0.047619	0.552285
ASTA06219	FBgn0033159	Dscam	FBtr0111080,FBtr0111084	mutexcl	1-2^,3-4^	chr2R:3243736_3249222:-,chr2R:3236481_3243611:-;chr2R:3241198_3249222:-,chr2R:3236481_3241070:-	2	2	1	0	1	1.5	3	0.333	0.667	1	4.5	2.75	0.047619	0.552285
ASTA13789	FBgn0033159	Dscam	FBtr0306774,FBtr0306780	mutexcl	1-2^,3-4^	chr2R:3244812_3249222:-,chr2R:3236481_3244687:-;chr2R:3238411_3249222:-,chr2R:3236481_3238286:-	2	2	2.5	0	1	2	1.5	0.571	0.429	2.5	3.5	3	0.047619	0.552285
ASTA06283	FBgn0033159	Dscam	FBtr0111084,FBtr0306782	mutexcl	1-2^,3-4^	chr2R:3241198_3249222:-,chr2R:3236481_3241070:-;chr2R:3237614_3249222:-,chr2R:3236481_3237489:-	2	2	0	1	0	3	1.5	0.667	-0.667	1	4.5	2.75	0.047619	0.552285
ASTA08466	FBgn0033159	Dscam	FBtr0306774,FBtr0111066/FBtr0111071	mutexcl	1-2^,3-4^	chr2R:3244812_3249222:-,chr2R:3236481_3244687:-;chr2R:3237019_3249222:-,chr2R:3236481_3236897:-	2	2	2.5	0	1	2	1	0.667	0.333	2.5	3	2.75	0.047619	0.552285
ASTA07882	FBgn0033159	Dscam	FBtr0306774,FBtr0111061	mutexcl	1-2^,3-4^	chr2R:3244812_3249222:-,chr2R:3236481_3244687:-;chr2R:3244156_3249222:-,chr2R:3236481_3244031:-	2	2	2.5	0	1	2	2.5	0.444	0.556	2.5	4.5	3.5	0.047619	0.552285
ASTA06025	FBgn0033159	Dscam	FBtr0111102/FBtr0306772,FBtr0111084	mutexcl	1-2^,3-4^	chr2R:3243315_3249222:-,chr2R:3236481_3243190:-;chr2R:3241198_3249222:-,chr2R:3236481_3241070:-	2	2	5	0	1	0.5	3	0.143	0.857	5	3.5	4.25	0.047619	0.552285
ASTA09312	FBgn0033159	Dscam	FBtr0111102/FBtr0306772,FBtr0111053/FBtr0111065/FBtr0111097	mutexcl	1-2^,3-4^	chr2R:3243315_3249222:-,chr2R:3236481_3243190:-;chr2R:3241906_3249222:-,chr2R:3236481_3241781:-	2	2	5	1	0.833	0.5	4	0.111	0.722	6	4.5	5.25	0.047619	0.552285
ASTA13260	FBgn0033159	Dscam	FBtr0111068,FBtr0111051/FBtr0111060/FBtr0111101	mutexcl	1-2^,3-4^	chr2R:3245029_3249222:-,chr2R:3236481_3244904:-;chr2R:3244374_3249222:-,chr2R:3236481_3244249:-	2	2	7	1	0.875	0	3	0	0.875	8	3	5.5	0.047619	0.552285
ASTA06544	FBgn0033159	Dscam	FBtr0111073/FBtr0306771,FBtr0306774	mutexcl	1-2^,3-4^	chr2R:3245220_3249222:-,chr2R:3236481_3245095:-;chr2R:3244812_3249222:-,chr2R:3236481_3244687:-	2	2	0.5	2.5	0.167	4.5	2	0.692	-0.525	3	6.5	4.75	0.047619	0.552285
ASTA13207	FBgn0033159	Dscam	FBtr0111069/FBtr0111081,FBtr0111092/FBtr0111098	mutexcl	1-2^,3-4^	chr2R:3229897_3235353:-,chr2R:3219886_3229608:-;chr2R:3222172_3235353:-,chr2R:3219886_3221892:-	2	2	1.5	2.5	0.375	3	1.5	0.667	-0.292	4	4.5	4.25	0.047619	0.552285
ASTA07272	FBgn0033159	Dscam	FBtr0111073/FBtr0306771,FBtr0111102/FBtr0306772	mutexcl	1-2^,3-4^	chr2R:3245220_3249222:-,chr2R:3236481_3245095:-;chr2R:3243315_3249222:-,chr2R:3236481_3243190:-	2	2	0.5	5	0.091	4.5	0.5	0.9	-0.809	5.5	5	5.25	0.047619	0.552285
ASTA00833	FBgn0033159	Dscam	FBtr0111076,FBtr0111068	mutexcl	1-2^,3-4^	chr2R:3248155_3249222:-,chr2R:3236481_3248030:-;chr2R:3245029_3249222:-,chr2R:3236481_3244904:-	2	2	1	7	0.125	5	0	1	-0.875	8	5	6.5	0.047619	0.552285
ASTA11784	FBgn0032172	CG5850	FBtr0079890,FBtr0303901	altacceptor	1-,2-	chr2L:9961618_9961728:-;chr2L:9961615_9961728:-	1	1	95	76	0.556	147	77	0.656	-0.1	171	224	197.5	0.047765	0.553512
ASTA09185	FBgn0029996	Ubc-E2H	FBtr0071112,FBtr0071114	AltFE	1(2^,3(4^	chrX:7984181_7987807:-;chrX:7984181_7985993:-	1	1	441	16	0.965	426	29	0.936	0.029	457	455	456	0.0478777	0.554352
ASTA09638	FBgn0085427	CG34398	FBtr0112648/FBtr0112649/FBtr0303891/FBtr0303893/FBtr0303894,FBtr0303890	altdonor	1^,2^	chr2L:8898851_8915660:+;chr2L:8898949_8915660:+	1	1	43	13	0.768	67	7	0.905	-0.137	56	74	65	0.0479451	0.554667
ASTA02612	FBgn0041092	tai	FBtr0303873,FBtr0303870/FBtr0303871/FBtr0303872/FBtr0304974	exonskip	0,1-2^	chr2L:9243901_9245385:+;chr2L:9243901_9244262:+,chr2L:9244587_9245385:+	1	2	19	140.5	0.119	33	122	0.213	-0.094	159.5	155	157.25	0.0481061	0.556063
ASTA00458	FBgn0029822	CG12236	FBtr0070826,FBtr0070825	AltLE	1-2),3-4)	chrX:5804095_5804465:+;chrX:5804095_5806458:+	1	1	142	58	0.71	106	68	0.609	0.101	200	174	187	0.0482463	0.557217
ASTA02120	FBgn0030745	CG4239	FBtr0074268,FBtr0074270	AltFE	1(4^,2(3^	chrX:16279725_16281003:+;chrX:16279721_16281003:+	1	1	104	24	0.812	111	12	0.902	-0.09	128	123	125.5	0.0482942	0.557303
ASTA04363	FBgn0051038	CG31038	FBtr0085496,FBtr0085498	retintron	0,1^2-	irt;chr3R:25702838_25703648:+	2	1	187	26	0.878	198.5	46	0.812	0.066	213	244.5	228.75	0.0484626	0.558779
ASTA11368	FBgn0011224	heph	FBtr0085883/FBtr0085885/FBtr0085886/FBtr0085888,FBtr0112865/FBtr0300270	exonskip	0,1-2^	chr3R:27784850_27801169:-;chr3R:27795508_27801169:-,chr3R:27784850_27795477:-	1	2	48	8.5	0.85	36	10.5	0.774	0.076	56.5	46.5	51.5	0.0487793	0.56196
ASTA01145	FBgn0033739	Dyb	FBtr0113074,FBtr0087929/FBtr0087930	AltLE	1-2^3-4^5-6),7-8)	chr2R:8337288_8337573:+;chr2R:8337288_8339479:+	1	1	165	43	0.793	179	27	0.869	-0.076	208	206	207	0.0488835	0.562221
ASTA10620	FBgn0033739	Dyb	FBtr0087929/FBtr0087930,FBtr0308613	skip2exons	0,1-2^3-4^	chr2R:8337288_8339479:+;chr2R:8337288_8337573:+,chr2R:8337742_8339173:+,chr2R:8339218_8339479:+	1	3	43	225.333	0.16	27	210.667	0.114	0.046	268.333	237.667	253	0.0488835	0.562221
ASTA13465	FBgn0005672	spi	FBtr0081270,FBtr0081269	exonskip	0,1-2^	chr2L:19569227_19572499:-;chr2L:19571768_19572499:-,chr2L:19569227_19571571:-	1	2	21	266.5	0.073	13	256.5	0.048	0.025	287.5	269.5	278.5	0.0489572	0.5626
ASTA07121	FBgn0013733	shot	FBtr0087616/FBtr0087617/FBtr0087618/FBtr0087619/FBtr0273222/FBtr0273223/FBtr0273224/FBtr0273225/FBtr0273226/FBtr0301591/FBtr0301592,FBtr0304849	exonskip	0,1-2^	chr2R:9804713_9805353:-;chr2R:9805232_9805353:-,chr2R:9804713_9805213:-	1	2	84	4	0.955	100	1	0.99	-0.035	88	101	94.5	0.0491141	0.563931
ASTA11692	FBgn0029903	pod1	FBtr0070964/FBtr0112956/FBtr0308228,FBtr0070965	AltFE	1(2^,3(4^	chrX:6697800_6699710:+;chrX:6698211_6699710:+	1	1	116	9	0.928	168	4	0.977	-0.049	125	172	148.5	0.0491709	0.563931
ASTA07062	FBgn0033122	CG17002	FBtr0303225,FBtr0086170/FBtr0303226	exonskip	0,1-2^	chr2R:2874439_2875285:+;chr2R:2874439_2875142:+,chr2R:2875194_2875285:+	1	2	131	5	0.963	142	7	0.953	0.01	136	149	142.5	0.0492166	0.563931
ASTA03128	FBgn0031879	uif	FBtr0079354/FBtr0290119,FBtr0302162/FBtr0307072/FBtr0307073/FBtr0307074	exonskip	0,1-2^	chr2L:6975133_6975730:-;chr2L:6975610_6975730:-,chr2L:6975133_6975513:-	1	2	54	76.5	0.414	35	84	0.294	0.12	130.5	119	124.75	0.0492366	0.563931
ASTA11156	FBgn0260799	p120ctn	FBtr0111114,FBtr0111113	exonskip	0,1-2^	chr2R:482968_486773:+;chr2R:482968_486373:+,chr2R:486654_486773:+	1	2	369	4	0.989	457	9.5	0.98	0.009	373	466.5	419.75	0.0493837	0.56396
ASTA02624	FBgn0020910	RpL3	FBtr0302586,FBtr0082346	altacceptor	1-,2-	chr3R:7048452_7048809:+;chr3R:7048452_7049116:+	1	1	272	10431	0.025	242	11077	0.021	0.004	10703	11319	11011	0.0494522	0.56396
ASTA13124	FBgn0035533	Cip4	FBtr0073339/FBtr0113138/FBtr0306094/FBtr0306095/FBtr0306533/FBtr0306534,FBtr0306096/FBtr0308201/FBtr0308202	exonskip	0,1-2^	chr3L:4325411_4326983:-;chr3L:4326245_4326983:-,chr3L:4325411_4326208:-	1	2	301	44	0.872	359	65.5	0.846	0.026	345	424.5	384.75	0.0494706	0.56396
ASTA03681	FBgn0032026	CG7627	FBtr0079608,FBtr0307092	altdonor	1^,2^	chr2L:8361199_8362283:-;chr2L:8361199_8362038:-	1	1	52	9	0.852	41	18	0.695	0.157	61	59	60	0.0495303	0.56396
ASTA04499	FBgn0082582	tmod	FBtr0085658/FBtr0085659/FBtr0085660/FBtr0085661/FBtr0085662/FBtr0085663/FBtr0302110/FBtr0302111/FBtr0302112/FBtr0302601,FBtr0302600	exonskip	0,1-2^	chr3R:26398795_26402900:+;chr3R:26398795_26401153:+,chr3R:26401671_26402900:+	1	2	559	82	0.872	741	94.5	0.887	-0.015	641	835.5	738.25	0.0495425	0.56396
ASTA04016	FBgn0082582	tmod	FBtr0085658/FBtr0085659/FBtr0085660/FBtr0085661/FBtr0085662/FBtr0085663/FBtr0302110/FBtr0302111/FBtr0302112/FBtr0302601,FBtr0306687	skip2exons	0,1-2^3-4^	chr3R:26398795_26402900:+;chr3R:26398795_26401153:+,chr3R:26401671_26402319:+,chr3R:26402541_26402900:+	1	3	559	136	0.804	741	99.6667	0.881	-0.077	695	840.667	767.833	0.0495425	0.56396
ASTA12278	FBgn0053181	CG33181	FBtr0113451/FBtr0113453,FBtr0113455	AltFE	1(2^,3(4^	chrX:8384049_8403488:+;chrX:8396808_8403488:+	1	1	195	67	0.744	234	116	0.669	0.075	262	350	306	0.0495795	0.56396
ASTA02960	FBgn0032036	CG13384	FBtr0079655,FBtr0079653/FBtr0079654/FBtr0079658/FBtr0303467/FBtr0303468/FBtr0303469/FBtr0303470	exonskip	0,1-2^	chr2L:8384896_8386216:+;chr2L:8384896_8384996:+,chr2L:8385098_8386216:+	1	2	134	154	0.465	165	120.5	0.578	-0.113	288	285.5	286.75	0.0495965	0.56396
ASTA11382	FBgn0032036	CG13384	FBtr0079654,FBtr0303470	retintron	0,1^2-	irt;chr2L:8384494_8384699:+	2	1	34	7	0.829	33.5	18	0.65	0.179	41	51.5	46.25	0.0496797	0.56396
ASTA02618	FBgn0033159	Dscam	FBtr0111049/FBtr0111050/FBtr0111079/FBtr0111100/FBtr0306774,FBtr0111068/FBtr0111069/FBtr0111070/FBtr0111071/FBtr0306776	mutexcl	1-2^,3-4^	chr2R:3252685_3255892:-,chr2R:3249373_3252522:-;chr2R:3251271_3255892:-,chr2R:3249373_3251099:-	2	2	7.5	3.5	0.682	10	8	0.556	0.126	11	18	14.5	0.049683	0.56396
ASTA05811	FBgn0051719	RluA-1	FBtr0080041,FBtr0080039	altacceptor	1-,2-	chr2L:10472498_10474281:-;chr2L:10472486_10474281:-	1	1	5	15	0.25	0	17	0	0.25	20	17	18.5	0.049764	0.56396
ASTA06160	FBgn0033159	Dscam	FBtr0111057/FBtr0111064/FBtr0111100,FBtr0111051/FBtr0111060/FBtr0111101	mutexcl	1-2^,3-4^	chr2R:3247071_3249222:-,chr2R:3236481_3246946:-;chr2R:3244374_3249222:-,chr2R:3236481_3244249:-	2	2	4.5	1	0.818	1.5	3	0.333	0.485	5.5	4.5	5	0.0497738	0.56396
ASTA08763	FBgn0033159	Dscam	FBtr0089020/FBtr0111092/FBtr0111094/FBtr0111096/FBtr0306770/FBtr0306771/FBtr0306772/FBtr0306782,FBtr0111068/FBtr0111069/FBtr0111070/FBtr0111071/FBtr0306776	mutexcl	1-2^,3-4^	chr2R:3253610_3255892:-,chr2R:3249373_3253447:-;chr2R:3251271_3255892:-,chr2R:3249373_3251099:-	2	2	7	3.5	0.667	2	8	0.2	0.467	10.5	10	10.25	0.0497738	0.56396
ASTA10787	FBgn0003721	Tm1	FBtr0089957/FBtr0089959/FBtr0089965/FBtr0089968/FBtr0301959/FBtr0301960/FBtr0305655,FBtr0305654	altdonor	1^,2^	chr3R:11107326_11110334:+;chr3R:11107576_11110334:+	1	1	849	9	0.99	664	1	0.998	-0.008	858	665	761.5	0.0498184	0.56396
ASTA05156	FBgn0263144	bin3	FBtr0085992,FBtr0085993	AltFE	1(2^,3(4^	chr2R:2102257_2120770:+;chr2R:2108782_2120770:+	1	1	38	89	0.299	29	119	0.196	0.103	127	148	137.5	0.0498758	0.56396
ASTA13691	FBgn0001085	fz	FBtr0075742,FBtr0075743	AltLE	1-2),3-4)	chr3L:14310438_14325073:+;chr3L:14310438_14359847:+	1	1	0	34	0	4	28	0.125	-0.125	34	32	33	0.0498945	0.56396
ASTA09409	FBgn0028734	Fmr1	FBtr0082196,FBtr0082197/FBtr0082198/FBtr0082199/FBtr0082200/FBtr0301386/FBtr0308123	AltLE	1-2),3-4^5-6)	chr3R:5929941_5930010:-;chr3R:5929470_5930010:-	1	1	6	546	0.011	1	678	0.001	0.01	552	679	615.5	0.049961	0.56396
ASTA04608	FBgn0034885	CG4019	FBtr0072104,FBtr0072105	AltFE	1(2^,3(4^	chr2R:19496205_19501989:-;chr2R:19496205_19496936:-	1	1	47	3	0.94	84	0	1	-0.06	50	84	67	0.0499893	0.56396
ASTA05083	FBgn0001234	Hsromega	FBtr0084059,FBtr0084057	retintron	0,1^2-	irt;chr3R:17122820_17123531:+	2	1	713	711	0.501	812	713	0.532	-0.031	1424	1525	1474.5	0.0500162	0.56396
ASTA07166	FBgn0052000	CG32000	FBtr0089445/FBtr0089446/FBtr0089447/FBtr0089451,FBtr0113417	altdonor	1^,2^	chr4:153858_154213:+;chr4:153862_154213:+	1	1	155	114	0.576	211	110	0.657	-0.081	269	321	295	0.0500803	0.564222
ASTA07053	FBgn0026086	Adar	FBtr0305499,FBtr0070299/FBtr0100557/FBtr0305497	altacceptor	1-,2-	chrX:1669772_1672402:+;chrX:1669772_1672644:+	1	1	10	78	0.114	1	57	0.017	0.097	88	58	73	0.0502449	0.565153
ASTA01942	FBgn0026086	Adar	FBtr0070299/FBtr0100557/FBtr0305497,FBtr0305498	exonskip	0,1-2^	chrX:1669772_1672644:+;chrX:1669772_1672402:+,chrX:1672594_1672644:+	1	2	78	15.5	0.834	57	5.5	0.912	-0.078	93.5	62.5	78	0.0502449	0.565153
ASTA02183	FBgn0026189	prominin-like	FBtr0306258,FBtr0073118/FBtr0073119/FBtr0073120	exonskip	0,1-2^	chr3L:3117257_3117833:-;chr3L:3117406_3117833:-,chr3L:3117257_3117345:-	1	2	84	178	0.321	70	212	0.248	0.073	262	282	272	0.0503611	0.565596
ASTA06730	FBgn0035431	CG14968	FBtr0073087,FBtr0073089	AltFE	1(2^,3(4^	chr3L:3300884_3302331:-;chr3L:3300884_3300962:-	1	1	0	17	0	3	8	0.273	-0.273	17	11	14	0.0503663	0.565596
ASTA00964	FBgn0263289	scrib	FBtr0308620/FBtr0308621/FBtr0308622/FBtr0308625,FBtr0308626/FBtr0308627	AltLE	1-2),3-4^5-6)	chr3R:22416440_22420497:+;chr3R:22416440_22424298:+	1	1	115	166	0.409	161	168	0.489	-0.08	281	329	305	0.0504835	0.56645
ASTA12729	FBgn0005630	lola	FBtr0089346,FBtr0089355	AltLE	1-2),3-4)	chr2R:6389735_6389862:-;chr2R:6389565_6389862:-	1	1	10	178	0.053	4	249	0.016	0.037	188	253	220.5	0.0505826	0.567101
ASTA06579	FBgn0000256	capu	FBtr0077511,FBtr0290077	mutexcl	1-2^,3-4^	chr2L:3889785_3893261:-,chr2L:3884519_3889430:-;chr2L:3887557_3893261:-,chr2L:3884519_3886983:-	2	2	33	97.5	0.253	30.5	142	0.177	0.076	130.5	172.5	151.5	0.0506462	0.567353
ASTA00461	FBgn0036353	CG10171	FBtr0075865,FBtr0075864	altacceptor	1-,2-	chr3L:13380711_13380765:-;chr3L:13380699_13380765:-	1	1	2	51	0.038	13	77	0.144	-0.106	53	90	71.5	0.0507109	0.567616
ASTA09765	FBgn0035917	Zasp66	FBtr0089561/FBtr0301157/FBtr0301158,FBtr0089563/FBtr0089568/FBtr0301154/FBtr0301156	AltFE	1(2^,3(4^	chr3L:8617784_8620060:+;chr3L:8619611_8620060:+	1	1	86	559	0.133	94	441	0.176	-0.043	645	535	590	0.0507949	0.568095
ASTA08872	FBgn0037094	CG7611	FBtr0301197,FBtr0078366	retintron	0,1^2-	irt;chr3L:21517168_21517821:+	2	1	49.5	28	0.639	30	7	0.811	-0.172	77.5	37	57.25	0.0508752	0.568533
ASTA04124	FBgn0030328	Amun	FBtr0073618,FBtr0303337	altacceptor	1-,2-	chrX:11607842_11608507:-;chrX:11607839_11608507:-	1	1	168	48	0.778	153	68	0.692	0.086	216	221	218.5	0.0510431	0.569485
ASTA11344	FBgn0030328	Amun	FBtr0073617,FBtr0303337	Unclassified	1-,2-3^4-	chrX:11607842_11608507:-;chrX:11607839_11608507:-,chrX:11607722_11607787:-	1	2	168	278	0.377	153	339	0.311	0.066	446	492	469	0.0510431	0.569485
ASTA02964	FBgn0263289	scrib	FBtr0308626/FBtr0308627,FBtr0308628/FBtr0308629/FBtr0308631/FBtr0308633/FBtr0308634	exonskip	0,1-2^	chr3R:22416440_22424298:+;chr3R:22416440_22423368:+,chr3R:22423846_22424298:+	1	2	166	494.5	0.251	168	421	0.285	-0.034	660.5	589	624.75	0.0512565	0.571405
ASTA04448	FBgn0261041	stj	FBtr0304695,FBtr0304694	mutexcl	1-2^,3-4^	chr2R:9698342_9698702:+,chr2R:9698760_9701304:+;chr2R:9698342_9699942:+,chr2R:9699997_9701304:+	2	2	212.5	12.5	0.944	216.5	6	0.973	-0.029	225	222.5	223.75	0.0513807	0.571897
ASTA05098	FBgn0010280	Taf4	FBtr0075448/FBtr0075449/FBtr0075450/FBtr0075451/FBtr0301911,FBtr0114589	altdonor	1^,2^	chr3L:16107821_16108768:+;chr3L:16107944_16108768:+	1	1	82	87	0.485	68	112	0.378	0.107	169	180	174.5	0.0514351	0.571897
ASTA12811	FBgn0027086	Aats-ile	FBtr0078498,FBtr0078500	retintron	0,1^2-	irt;chr3L:22281841_22281894:+	2	1	37.5	44	0.46	41	79	0.342	0.118	81.5	120	100.75	0.0514552	0.571897
ASTA13091	FBgn0026141	Cdlc2	FBtr0077924,FBtr0077925	retintron	0,1^2-	irt;chr2L:1344516_1344569:+	2	1	5	0	1	2	3	0.4	0.6	5	5	5	0.0514706	0.571897
ASTA06827	FBgn0259174	Nedd4	FBtr0299646,FBtr0299645/FBtr0299648	Unclassified	1-2^,3-4^5-6^7-8^	chr3L:17534504_17534775:+,chr3L:17535067_17536604:+;chr3L:17534504_17535299:+,chr3L:17535485_17535689:+,chr3L:17535913_17535990:+,chr3L:17536063_17536604:+	2	4	264.5	4	0.985	279.5	6.75	0.976	0.009	268.5	286.25	277.375	0.051591	0.571897
ASTA02675	FBgn0259174	Nedd4	FBtr0299646,FBtr0299647	Unclassified	1-2^,3-4^5-6^	chr3L:17534504_17534775:+,chr3L:17535067_17536604:+;chr3L:17534504_17535299:+,chr3L:17535485_17535650:+,chr3L:17535913_17536604:+	2	3	264.5	8	0.971	279.5	12.6667	0.957	0.014	272.5	292.167	282.333	0.051591	0.571897
ASTA06722	FBgn0259174	Nedd4	FBtr0299646,FBtr0300519	Unclassified	1-2^,3-4^5-6^7-8^	chr3L:17534504_17534775:+,chr3L:17535067_17536604:+;chr3L:17534504_17535299:+,chr3L:17535485_17535650:+,chr3L:17535913_17535990:+,chr3L:17536063_17536604:+	2	4	264.5	3.75	0.986	279.5	5.75	0.98	0.006	268.25	285.25	276.75	0.051591	0.571897
ASTA12145	FBgn0026179	siz	FBtr0078289,FBtr0301602	AltFE	1(2^,3(4^	chr3L:21028402_21061813:+;chr3L:21041894_21061813:+	1	1	41	66	0.383	52	48	0.52	-0.137	107	100	103.5	0.0516877	0.572509
ASTA08951	FBgn0011754	PhKgamma	FBtr0090002/FBtr0301500,FBtr0301501	altdonor	1^,2^	chrX:11589973_11590435:+;chrX:11590345_11590435:+	1	1	298	6	0.98	358	1	0.997	-0.017	304	359	331.5	0.0519868	0.575249
ASTA05127	FBgn0250910	Octbeta3R	FBtr0290335,FBtr0290334	exonskip	0,1-2^	chr3R:8338974_8342171:-;chr3R:8341280_8342171:-,chr3R:8338974_8340865:-	1	2	27	59.5	0.312	45	59	0.433	-0.121	86.5	104	95.25	0.0520185	0.575249
ASTA12284	FBgn0010548	Aldh-III	FBtr0300479,FBtr0300478	AltFE	1(2^,3(4^	chr2R:3361349_3362130:-;chr2R:3361349_3361509:-	1	1	41	31	0.569	33	49	0.402	0.167	72	82	77	0.052197	0.576566
ASTA05529	FBgn0259743	RhoGEF3	FBtr0299987,FBtr0299981/FBtr0299985	AltFE	1(2^,3(4^	chr3L:293186_298958:+;chr3L:298140_298958:+	1	1	78	6	0.929	94	1	0.989	-0.06	84	95	89.5	0.0522395	0.576566
ASTA02184	FBgn0002781	mod(mdg4)	FBtr0084072,FBtr0084070	AltLE	1-2),3-4)	chr3R:17188591_17200781:-;chr3R:17184792_17200781:-	1	1	30	54	0.357	15	56	0.211	0.146	84	71	77.5	0.0522631	0.576566
ASTA00520	FBgn0035981	CG4452	FBtr0089494/FBtr0089495,FBtr0089493	exonskip	0,1-2^	chr3L:9361315_9362000:+;chr3L:9361315_9361667:+,chr3L:9361762_9362000:+	1	2	80	265.5	0.232	51	237.5	0.177	0.055	345.5	288.5	317	0.0524091	0.577715
ASTA08000	FBgn0033159	Dscam	FBtr0111049/FBtr0111050/FBtr0111079/FBtr0111100/FBtr0306774,FBtr0111075/FBtr0306777	mutexcl	1-2^,3-4^	chr2R:3252685_3255892:-,chr2R:3249373_3252522:-;chr2R:3250996_3255892:-,chr2R:3249373_3250836:-	2	2	7.5	0	1	10	5	0.667	0.333	7.5	15	11.25	0.0525031	0.578288
ASTA05645	FBgn0039084	CG10175	FBtr0084422,FBtr0084421/FBtr0084423	retintron	0,1^2-	irt;chr3R:19350712_19351217:-	2	1	38.5	160	0.194	28.5	178	0.138	0.056	198.5	206.5	202.5	0.0526013	0.578908
ASTA07364	FBgn0028491	CG2930	FBtr0070609,FBtr0070608/FBtr0070610	altdonor	1^,2^	chrX:3766546_3767150:+;chrX:3766591_3767150:+	1	1	4	32	0.111	12	28	0.3	-0.189	36	40	38	0.0527748	0.580355
ASTA06084	FBgn0005640	Eip63E	FBtr0110924/FBtr0301948,FBtr0073135/FBtr0110925	retintron	0,1^2-	irt;chr3L:3545418_3545798:+	2	1	7.5	4	0.652	5	12	0.294	0.358	11.5	17	14.25	0.052872	0.580961
ASTA05537	FBgn0052982	CG32982	FBtr0301039,FBtr0301040	exonskip	0,1-2^	chr2L:9135385_9154658:+;chr2L:9135385_9148754:+,chr2L:9148800_9154658:+	1	2	25	29	0.463	31	20	0.608	-0.145	54	51	52.5	0.0531586	0.583308
ASTA01604	FBgn0032681	CG10283	FBtr0081085/FBtr0300675,FBtr0081086/FBtr0300676	retintron	0,1^2-	irt;chr2L:18484317_18484373:-	2	1	113	1	0.991	95.5	6	0.941	0.05	114	101.5	107.75	0.0531743	0.583308
ASTA00517	FBgn0010348	Arf79F	FBtr0112858,FBtr0299906	Unclassified	1-2^3-,4-	chr3L:22863395_22865023:-,chr3L:22863251_22863314:-;chr3L:22863166_22865023:-	2	1	3	76	0.038	8.5	94	0.083	-0.045	79	102.5	90.75	0.0532126	0.583308
ASTA09907	FBgn0035244	ABCB7	FBtr0072756,FBtr0072755	retintron	0,1^2-	irt;chr3L:1620555_1620918:+	2	1	68	99	0.407	88.5	90	0.496	-0.089	167	178.5	172.75	0.0533536	0.584389
ASTA07915	FBgn0030503	Tango2	FBtr0308644,FBtr0073807	altacceptor	1-,2-	chrX:13511970_13512134:+;chrX:13511970_13512305:+	1	1	4	43	0.085	0	49	0	0.085	47	49	48	0.0536927	0.587637
ASTA12674	FBgn0053205	CG33205	FBtr0076331/FBtr0076333/FBtr0076335,FBtr0100385	Unclassified	1-2^4-,3-	chr3L:9823886_9824099:+,chr3L:9824541_9825298:+;chr3L:9823886_9825295:+	2	1	196.5	47	0.807	109.5	15	0.88	-0.073	243.5	124.5	184	0.0537551	0.587853
ASTA09646	FBgn0032456	MRP	FBtr0090018/FBtr0090023,FBtr0090020/FBtr0090025	mutexcl	1-2^,3-4^	chr2L:12727117_12729184:+,chr2L:12729406_12737958:+;chr2L:12727117_12737397:+,chr2L:12737619_12737958:+	2	2	1.5	65.5	0.022	7	59.5	0.105	-0.083	67	66.5	66.75	0.0538307	0.588213
ASTA06514	FBgn0259978	vlc	FBtr0307531,FBtr0086039	altdonor	1^,2^	chr2R:1589637_1590371:+;chr2R:1589799_1590371:+	1	1	4	112	0.034	0	123	0	0.034	116	123	119.5	0.0540137	0.589746
ASTA13525	FBgn0026573	CG8290	FBtr0088041,FBtr0088042	AltLE	1-2^3-4),5-6)	chr2R:7860546_7861062:+;chr2R:7860546_7862860:+	1	1	46	100	0.315	63	85	0.426	-0.111	146	148	147	0.0540818	0.590022
ASTA03970	FBgn0020439	fau	FBtr0082308,FBtr0082307	AltLE	1-2),3-4^5-6^7-8^9-10^11-12^13-14)	chr3R:6599741_6602898:-;chr3R:6598884_6602898:-	1	1	4623	551	0.894	3377	459	0.88	0.014	5174	3836	4505	0.0542161	0.590922
ASTA11414	FBgn0029971	CG18624	FBtr0071140,FBtr0300899	altacceptor	1-,2-	chrX:7787524_7787782:-;chrX:7787450_7787782:-	1	1	1276	145	0.898	1475	209	0.876	0.022	1421	1684	1552.5	0.05425	0.590922
ASTA12242	FBgn0020372	TM4SF	FBtr0100255,FBtr0072130	retintron	0,1^2-	irt;chr2R:19766482_19767146:+	2	1	106.5	1022	0.094	117	1370	0.079	0.015	1128.5	1487	1307.75	0.0546828	0.594584
ASTA04603	FBgn0028433	Ggamma30A	FBtr0301855,FBtr0079795/FBtr0079797/FBtr0301856/FBtr0303895	exonskip	0,1-2^	chr2L:9257207_9291055:+;chr2L:9257207_9272465:+,chr2L:9272608_9291055:+	1	2	43	13964	0.003	38	17895.5	0.002	0.001	14007	17933.5	15970.2	0.0547057	0.594584
ASTA00153	FBgn0031869	CG18304	FBtr0306285,FBtr0079367	altacceptor	1-,2-	chr2L:6939734_6940610:-;chr2L:6939716_6940610:-	1	1	1	27	0.036	7	24	0.226	-0.19	28	31	29.5	0.0547156	0.594584
ASTA00779	FBgn0016059	Sema-1b	FBtr0086890,FBtr0086891	AltFE	1(2^,3(4^	chr2R:13566288_13570897:-;chr2R:13566288_13570399:-	1	1	50	4	0.926	56	0	1	-0.074	54	56	55	0.0547793	0.594808
ASTA04366	FBgn0000054	Adf1	FBtr0086112,FBtr0086113	retintron	0,1^2-	irt;chr2R:2549954_2550073:+	2	1	81.5	164	0.332	101	151	0.401	-0.069	245.5	252	248.75	0.054924	0.594834
ASTA11272	FBgn0033159	Dscam	FBtr0111057/FBtr0111064/FBtr0111100,FBtr0306776	mutexcl	1-2^,3-4^	chr2R:3247071_3249222:-,chr2R:3236481_3246946:-;chr2R:3242106_3249222:-,chr2R:3236481_3241981:-	2	2	4.5	0	1	1.5	1.5	0.5	0.5	4.5	3	3.75	0.0549451	0.594834
ASTA02158	FBgn0033159	Dscam	FBtr0306773,FBtr0111063/FBtr0111071	mutexcl	1-2^,3-4^	chr2R:3231514_3235353:-,chr2R:3219886_3231222:-;chr2R:3225287_3235353:-,chr2R:3219886_3224998:-	2	2	0	9.5	0	2.5	3	0.455	-0.455	9.5	5.5	7.5	0.0549451	0.594834
ASTA07800	FBgn0011764	Dsp1	FBtr0089262,FBtr0089261	retintron	0,1^2-	irt;chrX:16228273_16228333:+	2	1	156	23	0.872	138.5	36	0.794	0.078	179	174.5	176.75	0.0549982	0.594834
ASTA03040	FBgn0053208	Mical	FBtr0306607/FBtr0306608/FBtr0306609,FBtr0082207/FBtr0082208/FBtr0082209/FBtr0082210/FBtr0082211/FBtr0082212/FBtr0082213/FBtr0306610	altdonor	1^,2^	chr3R:5840828_5840905:-;chr3R:5840828_5840896:-	1	1	74	289	0.204	58	331	0.149	0.055	363	389	376	0.055008	0.594834
ASTA02901	FBgn0028428	Ih	FBtr0100369/FBtr0100370/FBtr0290109/FBtr0290292,FBtr0100372/FBtr0290110	exonskip	0,1-2^	chr2R:10179887_10184205:+;chr2R:10179887_10181597:+,chr2R:10181694_10184205:+	1	2	239	163	0.595	270	186.5	0.591	0.004	402	456.5	429.25	0.055047	0.594834
ASTA00448	FBgn0021764	sdk	FBtr0302259,FBtr0070132	retintron	0,1^2-	irt;chrX:581108_581605:+	2	1	14	48	0.226	9	62	0.127	0.099	62	71	66.5	0.0552321	0.594834
ASTA10345	FBgn0053558	mim	FBtr0113470/FBtr0302034/FBtr0302035/FBtr0302578/FBtr0302579,FBtr0302577/FBtr0306614/FBtr0306615/FBtr0306616	exonskip	0,1-2^	chr2R:2822614_2822927:-;chr2R:2822801_2822927:-,chr2R:2822614_2822719:-	1	2	232	78	0.748	279	113.5	0.711	0.037	310	392.5	351.25	0.0552988	0.594834
ASTA09527	FBgn0032456	MRP	FBtr0090016/FBtr0090022,FBtr0090018/FBtr0090023	mutexcl	1-2^,3-4^	chr2L:12727117_12728020:+,chr2L:12728242_12737958:+;chr2L:12727117_12729184:+,chr2L:12729406_12737958:+	2	2	139	1.5	0.989	119	7	0.944	0.045	140.5	126	133.25	0.0553132	0.594834
ASTA07668	FBgn0259174	Nedd4	FBtr0299642/FBtr0300520,FBtr0300519	Unclassified	0,1-2^3-4^5-6^	chr3L:17534504_17536604:+;chr3L:17534504_17535299:+,chr3L:17535485_17535650:+,chr3L:17535913_17535990:+,chr3L:17536063_17536604:+	1	4	525	3.75	0.993	501	5.75	0.989	0.004	528.75	506.75	517.75	0.0553634	0.594834
ASTA13344	FBgn0259174	Nedd4	FBtr0299642/FBtr0300520,FBtr0299647	skip2exons	0,1-2^3-4^	chr3L:17534504_17536604:+;chr3L:17534504_17535299:+,chr3L:17535485_17535650:+,chr3L:17535913_17536604:+	1	3	525	8	0.985	501	12.6667	0.975	0.01	533	513.667	523.333	0.0553634	0.594834
ASTA09399	FBgn0259174	Nedd4	FBtr0299642/FBtr0300520,FBtr0299645/FBtr0299648	Unclassified	0,1-2^3-4^5-6^	chr3L:17534504_17536604:+;chr3L:17534504_17535299:+,chr3L:17535485_17535689:+,chr3L:17535913_17535990:+,chr3L:17536063_17536604:+	1	4	525	4	0.992	501	6.75	0.987	0.005	529	507.75	518.375	0.0553634	0.594834
ASTA00044	FBgn0053196	dp	FBtr0305145/FBtr0305146,FBtr0290006/FBtr0305137/FBtr0305138/FBtr0305139/FBtr0305140/FBtr0305141/FBtr0305142/FBtr0305143/FBtr0305144	skip2exons	0,1-2^3-4^	chr2L:4554660_4563679:-;chr2L:4563468_4563679:-,chr2L:4562484_4563110:-,chr2L:4554660_4555205:-	1	3	25	25.6667	0.493	28	33	0.459	0.034	50.6667	61	55.8333	0.055369	0.594834
ASTA10159	FBgn0005536	Mbs	FBtr0112851/FBtr0112852/FBtr0301473/FBtr0301575/FBtr0308212/FBtr0308216,FBtr0301472/FBtr0308213/FBtr0308214/FBtr0308215	exonskip	0,1-2^	chr3L:16059210_16059712:+;chr3L:16059210_16059284:+,chr3L:16059414_16059712:+	1	2	306	111	0.734	307	78	0.797	-0.063	417	385	401	0.0553856	0.594834
ASTA06862	FBgn0053180	Ranbp16	FBtr0074162/FBtr0303648,FBtr0303645	altdonor	1^,2^	chrX:15822964_15823373:-;chrX:15822964_15823205:-	1	1	104	58	0.642	87	76	0.534	0.108	162	163	162.5	0.0554818	0.594993
ASTA02502	FBgn0262975	cnc	FBtr0306748,FBtr0306753	altdonor	1^,2^	chr3R:19046366_19047567:-;chr3R:19046366_19047483:-	1	1	21	9	0.7	29	3	0.906	-0.206	30	32	31	0.0554867	0.594993
ASTA00047	FBgn0042138	CG18815	FBtr0076104,FBtr0076103	altdonor	1^,2^	chr3L:11621227_11621442:+;chr3L:11621237_11621442:+	1	1	72	1205	0.056	70	1640	0.041	0.015	1277	1710	1493.5	0.0557047	0.596867
ASTA01999	FBgn0003423	slgA	FBtr0077208,FBtr0077209/FBtr0307528/FBtr0307529	AltFE	1(2^,3(4^	chrX:21245487_21247146:+;chrX:21246521_21247146:+	1	1	266	80	0.769	427	92	0.823	-0.054	346	519	432.5	0.0559097	0.598599
ASTA00862	FBgn0000108	Appl	FBtr0307294,FBtr0307293	altdon_altacc	1^4-,2^3-	chrX:466092_466181:+;chrX:466104_466169:+	1	1	49	180	0.214	86	212	0.289	-0.075	229	298	263.5	0.0561117	0.600083
ASTA01265	FBgn0261793	Trf2	FBtr0300577,FBtr0112927	exonskip	0,1-2^	chrX:8304723_8317216:+;chrX:8304723_8312383:+,chrX:8312460_8317216:+	1	2	2	100.5	0.02	6	71.5	0.077	-0.057	102.5	77.5	90	0.0561354	0.600083
ASTA08357	FBgn0003499	sr	FBtr0083542/FBtr0083543,FBtr0301615	retintron	0,1^2-	irt;chr3R:13956252_13956818:+	2	1	66.5	11	0.858	55.5	20	0.735	0.123	77.5	75.5	76.5	0.0562135	0.600452
ASTA04704	FBgn0261914	Glut1	FBtr0072616/FBtr0072617/FBtr0112909/FBtr0112910/FBtr0306034/FBtr0306037,FBtr0306035	Unclassified	0,1-2^3-4^5-6^7-8^9-10^11-12^	chr3L:967538_980950:+;chr3L:967538_972243:+,chr3L:972403_973822:+,chr3L:973943_974137:+,chr3L:974301_979771:+,chr3L:979938_980053:+,chr3L:980192_980276:+,chr3L:980430_980950:+	1	7	70	137.571	0.337	56	160.286	0.259	0.078	207.571	216.286	211.929	0.0564513	0.600633
ASTA13618	FBgn0261914	Glut1	FBtr0072616/FBtr0072617/FBtr0112909/FBtr0112910/FBtr0306034/FBtr0306037,FBtr0306038	Unclassified	0,1-2^3-4^5-6^7-8^9-10^	chr3L:967538_980950:+;chr3L:967538_972243:+,chr3L:972403_973822:+,chr3L:973943_974137:+,chr3L:974301_979771:+,chr3L:979938_980053:+,chr3L:980192_980950:+	1	6	70	184.833	0.275	56	214	0.207	0.068	254.833	270	262.417	0.0564513	0.600633
ASTA07435	FBgn0261914	Glut1	FBtr0072616/FBtr0072617/FBtr0112909/FBtr0112910/FBtr0306034/FBtr0306037,FBtr0306033	Unclassified	0,1-2^3-4^5-6^7-8^9-10^11-12^	chr3L:967538_980950:+;chr3L:967538_972243:+,chr3L:972403_973822:+,chr3L:973943_974137:+,chr3L:974301_974719:+,chr3L:975063_979771:+,chr3L:979938_980053:+,chr3L:980192_980950:+	1	7	70	134.571	0.342	56	158.571	0.261	0.081	204.571	214.571	209.571	0.0564513	0.600633
ASTA06755	FBgn0261914	Glut1	FBtr0306032,FBtr0112910	AltLE	1-2^3-4^5-6^7-8^9-10^11-12),13-14^15-16^17-18^19-20^21-22^23-24^25-26)	chr3L:967538_972243:+;chr3L:967538_980950:+	1	1	217	70	0.756	259	56	0.822	-0.066	287	315	301	0.0564513	0.600633
ASTA08672	FBgn0035247	metl	FBtr0072813,FBtr0072814	AltFE	1(3^,2(4^	chr3L:1638855_1639041:-;chr3L:1638855_1638908:-	1	1	48	39	0.552	40	58	0.408	0.144	87	98	92.5	0.0564813	0.600633
ASTA06081	FBgn0261041	stj	FBtr0087631,FBtr0304694	exonskip	0,1-2^	chr2R:9698342_9701304:+;chr2R:9698342_9699942:+,chr2R:9699997_9701304:+	1	2	254	12.5	0.953	268	6	0.978	-0.025	266.5	274	270.25	0.0564918	0.600633
ASTA11947	FBgn0035871	CG7188	FBtr0076711,FBtr0076712	exonskip	0,1-2^	chr3L:8300481_8300893:-;chr3L:8300833_8300893:-,chr3L:8300481_8300692:-	1	2	1454	20	0.986	1483	15.5	0.99	-0.004	1474	1498.5	1486.25	0.0566483	0.601055
ASTA03649	FBgn0038079	CG14394	FBtr0113227,FBtr0113226/FBtr0114501	AltLE	1-2),3-4)	chr3R:8522022_8522175:+;chr3R:8522022_8522786:+	1	1	8	3	0.727	6	13	0.316	0.411	11	19	15	0.0566717	0.601055
ASTA01391	FBgn0003612	Su(var)2-10	FBtr0302506,FBtr0302505/FBtr0302507	AltLE	1-2),3-4)	chr2R:5006553_5008598:+;chr2R:5006553_5009240:+	1	1	13	10	0.565	21	4	0.84	-0.275	23	25	24	0.0567072	0.601055
ASTA10864	FBgn0005666	bt	FBtr0089793,FBtr0301340/FBtr0301341	Unclassified	0,1-2^3-4^5-6^	chr4:748872_751402:+;chr4:748872_749298:+,chr4:749441_749627:+,chr4:749829_749899:+,chr4:750202_751402:+	1	4	92	28	0.767	40	9.75	0.804	-0.037	120	49.75	84.875	0.0567433	0.601055
ASTA11427	FBgn0051072	Lerp	FBtr0085097/FBtr0085099,FBtr0300939	altdonor	1^,2^	chr3R:22669298_22669469:-;chr3R:22669298_22669376:-	1	1	66	160	0.292	102	169	0.376	-0.084	226	271	248.5	0.0567494	0.601055
ASTA02885	FBgn0028509	cenG1A	FBtr0080546,FBtr0080547	AltFE	1(2^,3(4^	chr2L:13836433_13891299:+;chr2L:13879707_13891299:+	1	1	68	173	0.282	96	167	0.365	-0.083	241	263	252	0.0568657	0.601539
ASTA08814	FBgn0039690	CG1969	FBtr0306104,FBtr0306103	altacceptor	1-,2-	chr3R:25567092_25567419:+;chr3R:25567092_25567489:+	1	1	19	140	0.119	11	173	0.06	0.059	159	184	171.5	0.0568823	0.601539
ASTA08024	FBgn0262975	cnc	FBtr0306750,FBtr0306745	AltFE	1(2^,3(4^	chr3R:19014852_19016561:-;chr3R:19014852_19016068:-	1	1	78	9	0.897	84	2	0.977	-0.08	87	86	86.5	0.0571519	0.603927
ASTA11568	FBgn0004838	Hrb27C	FBtr0301403,FBtr0307032	exonskip	0,1-2^	chr2L:6920862_6923783:+;chr2L:6920862_6922734:+,chr2L:6922827_6923783:+	1	2	143	479.5	0.23	174	496	0.26	-0.03	622.5	670	646.25	0.0573584	0.605644
ASTA11735	FBgn0033639	CG9003	FBtr0113068,FBtr0088088/FBtr0113067	AltFE	1(2^,3(4^	chr2R:7532470_7535850:-;chr2R:7532470_7532914:-	1	1	28	135	0.172	18	162	0.1	0.072	163	180	171.5	0.0577146	0.60894
ASTA12361	FBgn0014465	Cp7Fb	FBtr0071201,FBtr0302936	retintron	0,1^2-	irt;chrX:8368438_8369755:+	2	1	5	7	0.417	4.5	0	1	-0.583	12	4.5	8.25	0.0578413	0.609257
ASTA05780	FBgn0003654	sw	FBtr0089397/FBtr0089398/FBtr0089399/FBtr0089400/FBtr0089401/FBtr0089402/FBtr0089408/FBtr0089409,FBtr0089406	exonskip	0,1-2^	chrX:20104518_20105848:-;chrX:20105465_20105848:-,chrX:20104518_20105401:-	1	2	422	162	0.723	429	177.5	0.707	0.016	584	606.5	595.25	0.0578709	0.609257
ASTA09278	FBgn0039945,FBgn0039944	CG17162,CG17159	FBtr0113726,FBtr0113717/FBtr0113723/FBtr0302542	AltFE	1(2^,3(4^	chrXHet:69232_75250:-;chrXHet:69232_71032:-	1	1	120	63	0.656	119	39	0.753	-0.097	183	158	170.5	0.0578772	0.609257
ASTA07397	FBgn0262738	norpA	FBtr0100670/FBtr0100671,FBtr0070650/FBtr0070651/FBtr0301475	mutexcl	1-2^,3-4^	chrX:4247647_4247976:+,chrX:4248057_4251072:+;chrX:4247647_4248503:+,chrX:4248584_4251072:+	2	2	187	1372	0.12	211.5	1640.5	0.114	0.006	1559	1852	1705.5	0.0580043	0.610022
ASTA09874	FBgn0085412	CG34383	FBtr0112621/FBtr0112622/FBtr0112623/FBtr0290011,FBtr0112624	AltLE	1-2),3-4)	chr3R:9586085_9587029:+;chr3R:9586085_9588422:+	1	1	49	120	0.29	33	132	0.2	0.09	169	165	167	0.0580384	0.610022
ASTA04121	FBgn0032006	Pvr	FBtr0079629/FBtr0301338,FBtr0302147/FBtr0302148	exonskip	0,1-2^	chr2L:8226607_8227669:-;chr2L:8227151_8227669:-,chr2L:8226607_8226928:-	1	2	45	13	0.776	32	13.5	0.703	0.073	58	45.5	51.75	0.058199	0.611244
ASTA11090	FBgn0034051	Mlf	FBtr0087293,FBtr0306651	AltLE	1-2^7-8),3-4^5-6)	chr2R:11825773_11825951:-;chr2R:11825385_11825951:-	1	1	379	395	0.49	506	437	0.537	-0.047	774	943	858.5	0.0583982	0.611938
ASTA06303	FBgn0034051	Mlf	FBtr0087293,FBtr0302149	Unclassified	1-2^7-,3-4^5-6^8-	chr2R:11825773_11825951:-,chr2R:11824089_11825619:-;chr2R:11825385_11825951:-,chr2R:11824832_11825183:-,chr2R:11824086_11824525:-	2	3	275	243.667	0.53	409	293.667	0.582	-0.052	518.667	702.667	610.667	0.0583982	0.611938
ASTA03312	FBgn0034051	Mlf	FBtr0087293,FBtr0087294/FBtr0087295	Unclassified	1-2^5-,3-4^6-	chr2R:11825773_11825951:-,chr2R:11824089_11825619:-;chr2R:11825385_11825951:-,chr2R:11824086_11825183:-	2	2	275	249	0.525	409	280.5	0.593	-0.068	524	689.5	606.75	0.0583982	0.611938
ASTA09799	FBgn0034145	CG5065	FBtr0087108,FBtr0302205	AltFE	1(2^,3(4^	chr2R:12495465_12506308:+;chr2R:12505649_12506308:+	1	1	0	108	0	4	102	0.038	-0.038	108	106	107	0.0584728	0.612
ASTA04797	FBgn0052425	CG32425	FBtr0078202,FBtr0078203	exonskip	0,1-2^	chr3L:20490526_20505036:+;chr3L:20490526_20503129:+,chr3L:20503880_20505036:+	1	2	8	96.5	0.077	12	133	0.083	-0.006	104.5	145	124.75	0.0584961	0.612
ASTA13511	FBgn0263257	cngl	FBtr0308310,FBtr0308309	AltLE	1-2),3-4^5-6^7-8^9-10^11-12^13-14^15-16^17-18^19-20^21-22^23-24^25-26^27-28^29-30^31-32^33-34)	chrX:15302607_15304864:-;chrX:15297662_15304864:-	1	1	44	101	0.303	21	88	0.193	0.11	145	109	127	0.0585767	0.612
ASTA01813	FBgn0034897	Sesn	FBtr0072087,FBtr0113114	altacceptor	1-,2-	chr2R:19601642_19602188:+;chr2R:19601642_19602203:+	1	1	341	1	0.997	188	4	0.979	0.018	342	192	267	0.0586537	0.612
ASTA10636	FBgn0087041,FBgn0000307	CG42231,chif	FBtr0273183,FBtr0080838	exonskip	0,1-2^	chr2L:16343305_16351926:-;chr2L:16349473_16351926:-,chr2L:16343305_16344425:-	1	2	3	138.5	0.021	11	130	0.078	-0.057	141.5	141	141.25	0.0587838	0.612
ASTA02496	FBgn0087041,FBgn0000307	CG42231,chif	FBtr0080839,FBtr0273183	AltLE	1-2),3-4^5-6)	chr2L:16349473_16351926:-;chr2L:16343305_16351926:-	1	1	108	3	0.973	117	11	0.914	0.059	111	128	119.5	0.0587838	0.612
ASTA02723	FBgn0250757	CG42235	FBtr0290137,FBtr0290139	AltLE	1-2^3-4^5-6^7-8^9-10^11-12^13-14^15-16),17-18^19-20^21-22^23-24^25-26^27-28^29-30^31-32)	chr3R:21735909_21740717:+;chr3R:21735909_21742822:+	1	1	130	16	0.89	136	32	0.81	0.08	146	168	157	0.0587969	0.612
ASTA11981	FBgn0034725	CG6044	FBtr0071823,FBtr0301242	AltFE	1(2^,3(4^	chr2R:18291966_18294548:+;chr2R:18294320_18294548:+	1	1	725	2	0.997	1111	12	0.989	0.008	727	1123	925	0.0588059	0.612
ASTA12294	FBgn0003862	trx	FBtr0082948,FBtr0082947	exonskip	0,1-2^	chr3R:10101091_10104814:-;chr3R:10103265_10104814:-,chr3R:10101091_10102027:-	1	2	2	73	0.027	0	71	0	0.027	75	71	73	0.0588804	0.612
ASTA04686	FBgn0039908	Asator	FBtr0300344,FBtr0300342/FBtr0300343	AltFE	1(2^,3(4^	chr4:502331_504126:-;chr4:502331_502436:-	1	1	151	25	0.858	230	21	0.916	-0.058	176	251	213.5	0.0588924	0.612
ASTA01440	FBgn0003328	scb	FBtr0087369,FBtr0087370	AltFE	1(2^,3(4^	chr2R:11136989_11141550:+;chr2R:11140516_11141550:+	1	1	35	50	0.412	43	33	0.566	-0.154	85	76	80.5	0.0589964	0.612
ASTA01518	FBgn0052423	shep	FBtr0077172/FBtr0077175,FBtr0077173/FBtr0077174/FBtr0301599	altdonor	1^,2^	chr3L:5157076_5160067:-;chr3L:5157076_5160034:-	1	1	125	346	0.265	127	465	0.215	0.05	471	592	531.5	0.0590453	0.612
ASTA08305	FBgn0004903	Rb97D	FBtr0100340,FBtr0100336	Unclassified	1^3-,2^4-5^6-	chr3R:22699739_22699792:-;chr3R:22699721_22699788:-,chr3R:22699278_22699581:-	1	2	112	49.5	0.693	154	47.5	0.764	-0.071	161.5	201.5	181.5	0.0590679	0.612
ASTA13570	FBgn0028490	CG31705	FBtr0080243,FBtr0080242	altacceptor	1-,2-	chr2L:11526013_11528120:-;chr2L:11525668_11528120:-	1	1	5	1902	0.003	19	2692	0.007	-0.004	1907	2711	2309	0.0590793	0.612
ASTA12468	FBgn0010434	cora	FBtr0086506/FBtr0086508,FBtr0086509/FBtr0301279	exonskip	0,1-2^	chr2R:15129901_15130208:+;chr2R:15129901_15129988:+,chr2R:15130091_15130208:+	1	2	114	1056	0.097	139	1027.5	0.119	-0.022	1170	1166.5	1168.25	0.0591086	0.612
ASTA03865	FBgn0262593	Shab	FBtr0305201/FBtr0305202/FBtr0305209,FBtr0305205	AltLE	1-2),3-4^5-6^7-8^9-10^11-12)	chr3L:2952108_2953011:+;chr3L:2952108_2954684:+	1	1	31	285	0.098	21	346	0.057	0.041	316	367	341.5	0.0591295	0.612
ASTA03657	FBgn0004598	Fur2	FBtr0074263/FBtr0074264,FBtr0074265/FBtr0074266	AltFE	1(3^,2(4^	chrX:16267391_16268958:+;chrX:16267457_16268958:+	1	1	20	1	0.952	19	7	0.731	0.221	21	26	23.5	0.0591585	0.612
ASTA01168	FBgn0037442	CG10277	FBtr0081720/FBtr0113198,FBtr0081721	altdonor	1^,2^	chr3R:2208983_2210702:+;chr3R:2209244_2210702:+	1	1	553	8	0.986	584	2	0.997	-0.011	561	586	573.5	0.0592281	0.612261
ASTA02076	FBgn0039465	Tsp97E	FBtr0085082,FBtr0273309/FBtr0273310	exonskip	0,1-2^	chr3R:22788174_22788879:-;chr3R:22788803_22788879:-,chr3R:22788174_22788261:-	1	2	193	381	0.336	189	534	0.261	0.075	574	723	648.5	0.0595371	0.614994
ASTA09446	FBgn0010352	Nc73EF	FBtr0075269,FBtr0075266/FBtr0112860	altdonor	1^,2^	chr3L:16950615_16952198:+;chr3L:16950628_16952198:+	1	1	3	955	0.003	11	1032	0.011	-0.008	958	1043	1000.5	0.0596037	0.615221
ASTA08874	FBgn0058045	CG40045	FBtr0111163,FBtr0304740	exonskip	0,1-2^	chr3L:24021824_24023854:+;chr3L:24021824_24021910:+,chr3L:24022039_24023854:+	1	2	483	15.5	0.969	517	19	0.965	0.004	498.5	536	517.25	0.0599947	0.618117
ASTA03813	FBgn0039061	Ir	FBtr0303041,FBtr0300388	AltFE	1(2^,3(4^	chr3R:19000541_19008667:+;chr3R:19008027_19008667:+	1	1	15	11	0.577	11	1	0.917	-0.34	26	12	19	0.0600055	0.618117
ASTA12969	FBgn0003396	shn	FBtr0088099,FBtr0088100	AltFE	1(2^,3(4^	chr2R:7086507_7095749:+;chr2R:7092334_7095749:+	1	1	25	37	0.403	30	21	0.588	-0.185	62	51	56.5	0.0600188	0.618117
ASTA12606	FBgn0038808	Srp14	FBtr0300802,FBtr0273271	retintron	0,1^2-	irt;chr3R:16406044_16406111:+	2	1	8.5	415	0.02	3.5	420	0.008	0.012	423.5	423.5	423.5	0.0603579	0.619998
ASTA06390	FBgn0002781	mod(mdg4)	FBtr0114359,FBtr0084078	AltLE	1-2),3-4)	chr3R:17196950_17200781:-;chr3R:17196365_17200781:-	1	1	26	70	0.271	17	89	0.16	0.111	96	106	101	0.0604342	0.619998
ASTA12194	FBgn0261698	CG42732	FBtr0303081/FBtr0303082/FBtr0303083/FBtr0305946,FBtr0303080	exonskip	0,1-2^	chr2R:6219873_6222400:-;chr2R:6221450_6222400:-,chr2R:6219873_6221137:-	1	2	155	53	0.745	100	64.5	0.608	0.137	208	164.5	186.25	0.0604793	0.619998
ASTA11362	FBgn0030893	RhoGAP16F	FBtr0307200,FBtr0307201	altdonor	1^,2^	chrX:17988788_17989117:+;chrX:17988849_17989117:+	1	1	6	0	1	2	3	0.4	0.6	6	5	5.5	0.0606061	0.619998
ASTA13408	FBgn0033159	Dscam	FBtr0111049,FBtr0111084	mutexcl	1-2^,3-4^	chr2R:3243946_3249222:-,chr2R:3236481_3243821:-;chr2R:3241198_3249222:-,chr2R:3236481_3241070:-	2	2	3.5	0	1	1.5	3	0.333	0.667	3.5	4.5	4	0.0606061	0.619998
ASTA11327	FBgn0033159	Dscam	FBtr0111050/FBtr0306786,FBtr0111053/FBtr0111065/FBtr0111097	mutexcl	1-2^,3-4^	chr2R:3242716_3249222:-,chr2R:3236481_3242591:-;chr2R:3241906_3249222:-,chr2R:3236481_3241781:-	2	2	3	1	0.75	1.5	4	0.273	0.477	4	5.5	4.75	0.0606061	0.619998
ASTA12647	FBgn0033159	Dscam	FBtr0111049,FBtr0111053/FBtr0111065/FBtr0111097	mutexcl	1-2^,3-4^	chr2R:3243946_3249222:-,chr2R:3236481_3243821:-;chr2R:3241906_3249222:-,chr2R:3236481_3241781:-	2	2	3.5	1	0.778	1.5	4	0.273	0.505	4.5	5.5	5	0.0606061	0.619998
ASTA13169	FBgn0033159	Dscam	FBtr0111050/FBtr0306786,FBtr0111084	mutexcl	1-2^,3-4^	chr2R:3242716_3249222:-,chr2R:3236481_3242591:-;chr2R:3241198_3249222:-,chr2R:3236481_3241070:-	2	2	3	0	1	1.5	3	0.333	0.667	3	4.5	3.75	0.0606061	0.619998
ASTA05484	FBgn0033159	Dscam	FBtr0111073/FBtr0306771,FBtr0111088	mutexcl	1-2^,3-4^	chr2R:3245220_3249222:-,chr2R:3236481_3245095:-;chr2R:3242920_3249222:-,chr2R:3236481_3242795:-	2	2	0.5	4	0.111	4.5	3	0.6	-0.489	4.5	7.5	6	0.0606061	0.619998
ASTA09667	FBgn0004598	Fur2	FBtr0074261/FBtr0074262/FBtr0301300/FBtr0301301,FBtr0074265/FBtr0074266	AltFE	1(2^,3(4^	chrX:16267221_16268958:+;chrX:16267457_16268958:+	1	1	57	1	0.983	52	7	0.881	0.102	58	59	58.5	0.0610926	0.624457
ASTA12896	FBgn0003016	osp	FBtr0114465/FBtr0301495,FBtr0301494/FBtr0301496	exonskip	0,1-2^	chr2L:14600876_14601686:-;chr2L:14601481_14601686:-,chr2L:14600876_14601131:-	1	2	283	33.5	0.894	365	26.5	0.932	-0.038	316.5	391.5	354	0.0611601	0.624457
ASTA09893	FBgn0005630	lola	FBtr0089366,FBtr0089365	AltLE	1-2),3-4)	chr2R:6376649_6419543:-;chr2R:6375932_6419543:-	1	1	19	40	0.322	30	29	0.508	-0.186	59	59	59	0.0612326	0.624457
ASTA07730	FBgn0047135	CG32276	FBtr0073106,FBtr0073107	retintron	0,1^2-	irt;chr3L:3198867_3198992:-	2	1	52	411	0.112	63	375	0.144	-0.032	463	438	450.5	0.0612397	0.624457
ASTA01830	FBgn0035253	CG7971	FBtr0303107,FBtr0072806/FBtr0072807	retintron	0,1^2-	irt;chr3L:1655710_1656678:-	2	1	710.5	154	0.822	749	128	0.854	-0.032	864.5	877	870.75	0.061314	0.624457
ASTA06066	FBgn0039530	Tusp	FBtr0302590,FBtr0302589	AltFE	1(2^,3(4^	chr3R:23434292_23441014:+;chr3R:23439098_23441014:+	1	1	167	0	1	173	5	0.972	0.028	167	178	172.5	0.0613231	0.624457
ASTA07281	FBgn0032010	CG8086	FBtr0273381/FBtr0306391/FBtr0306392,FBtr0273380	exonskip	0,1-2^	chr2L:8244502_8244969:-;chr2L:8244733_8244969:-,chr2L:8244502_8244581:-	1	2	407	2	0.995	413	0	1	-0.005	409	413	411	0.0614423	0.624457
ASTA07113	FBgn0032010	CG8086	FBtr0079620/FBtr0079621,FBtr0273381/FBtr0306391/FBtr0306392	AltLE	1-2),3-4)	chr2L:8244733_8244969:-;chr2L:8244502_8244969:-	1	1	4	407	0.01	0	413	0	0.01	411	413	412	0.0614423	0.624457
ASTA07854	FBgn0263199	Galk	FBtr0076554,FBtr0303234	retintron	0,1^2-	irt;chr3L:8978332_8978383:-	2	1	97.5	29	0.771	149.5	26	0.852	-0.081	126.5	175.5	151	0.0614495	0.624457
ASTA11255	FBgn0037912	sea	FBtr0100461,FBtr0100462	AltFE	1(2^,3(4^	chr3R:7386928_7388947:-;chr3R:7386928_7387922:-	1	1	103	398	0.206	176	522	0.252	-0.046	501	698	599.5	0.0616756	0.626294
ASTA01248	FBgn0041605	cpx	FBtr0113338/FBtr0113339,FBtr0113341/FBtr0300789	AltFE	1(2^,3(4^	chr3R:107726_108395:+;chr3R:108037_108395:+	1	1	225	433	0.342	304	474	0.391	-0.049	658	778	718	0.0619265	0.628379
ASTA06343	FBgn0262582	cic	FBtr0305027,FBtr0305026/FBtr0305028/FBtr0305029/FBtr0305030	altacceptor	1-,2-	chr3R:16122222_16122818:+;chr3R:16122222_16124105:+	1	1	5	179	0.027	10	125	0.074	-0.047	184	135	159.5	0.0623198	0.631631
ASTA12014	FBgn0000454	Dip-B	FBtr0082832,FBtr0082831	altacceptor	1-,2-	chr3R:9608174_9608416:+;chr3R:9608174_9608429:+	1	1	5	104	0.046	15	115	0.115	-0.069	109	130	119.5	0.0623387	0.631631
ASTA11038	FBgn0033159	Dscam	FBtr0089016/FBtr0111078/FBtr0111081/FBtr0111082/FBtr0111083/FBtr0111084/FBtr0111085,FBtr0111049/FBtr0111050/FBtr0111079/FBtr0111100/FBtr0306774	mutexcl	1-2^,3-4^	chr2R:3254472_3255892:-,chr2R:3249373_3254309:-;chr2R:3252685_3255892:-,chr2R:3249373_3252522:-	2	2	9	7.5	0.545	18	10	0.643	-0.098	16.5	28	22.25	0.0626346	0.633505
ASTA03016	FBgn0022153	l(2)k05819	FBtr0305968,FBtr0077432	altdonor	1^,2^	chr2L:4396128_4396809:+;chr2L:4396173_4396809:+	1	1	135	27	0.833	200	22	0.901	-0.068	162	222	192	0.06265	0.633505
ASTA10520	FBgn0036516	CG7656	FBtr0300329/FBtr0301186,FBtr0075592	AltLE	1-3),2-4)	chr3L:15579701_15580104:-;chr3L:15579695_15580104:-	1	1	97	190	0.338	151	218	0.409	-0.071	287	369	328	0.0627052	0.633505
ASTA05498	FBgn0005677	dac	FBtr0080878,FBtr0100400	Unclassified	1-2^3-,4-	chr2L:16481552_16483807:-,chr2L:16475412_16481524:-;chr2L:16475406_16483807:-	2	1	70.5	0	1	70	3	0.959	0.041	70.5	73	71.75	0.062771	0.633505
ASTA03144	FBgn0005677	dac	FBtr0080877,FBtr0080878	exonskip	0,1-2^	chr2L:16475412_16483807:-;chr2L:16481552_16483807:-,chr2L:16475412_16481524:-	1	2	0	70.5	0	3	70	0.041	-0.041	70.5	73	71.75	0.062771	0.633505
ASTA00282	FBgn0052150	CG32150	FBtr0075534,FBtr0306853	Unclassified	0,1^2-3^4-	irt;chr3L:15833097_15833831:-,chr3L:15831853_15832936:-	4	2	2.25	40	0.053	4.75	35.5	0.118	-0.065	42.25	40.25	41.25	0.0627993	0.633505
ASTA11678	FBgn0016081	fry	FBtr0306240/FBtr0306241,FBtr0306242	mutexcl	1-2^,3-4^	chr3L:9627534_9627786:-,chr3L:9627025_9627503:-;chr3L:9627170_9627786:-,chr3L:9627025_9627121:-	2	2	11	60.5	0.154	26.5	79	0.251	-0.097	71.5	105.5	88.5	0.0631936	0.637017
ASTA00009	FBgn0036958	CG17233	FBtr0306328,FBtr0302113/FBtr0306329	AltFE	1(2^,3(4^	chr3L:20233633_20234944:-;chr3L:20233633_20234374:-	1	1	5	21	0.192	0	19	0	0.192	26	19	22.5	0.0633578	0.637811
ASTA00091	FBgn0030151	CG1354	FBtr0089383,FBtr0089384/FBtr0089385	altdonor	1^,2^	chrX:9672833_9672900:+;chrX:9672843_9672900:+	1	1	63	161	0.281	115	205	0.359	-0.078	224	320	272	0.0633649	0.637811
ASTA09329	FBgn0038422	CG14880	FBtr0083321,FBtr0083320	altacceptor	1-,2-	chr3R:12191397_12193581:-;chr3R:12191389_12193581:-	1	1	14	1	0.933	17	10	0.63	0.303	15	27	21	0.0638183	0.641682
ASTA11073	FBgn0259176	bun	FBtr0300522,FBtr0299656	AltFE	1(2^3-4^,5(6^	chr2L:12477167_12504078:-;chr2L:12477167_12482560:-	1	1	27	49	0.355	49	48	0.505	-0.15	76	97	86.5	0.0638424	0.641682
ASTA04951	FBgn0032336	Ast-C	FBtr0080234,FBtr0301761	altacceptor	1-,2-	chr2L:11076865_11076926:-;chr2L:11076862_11076926:-	1	1	358	165	0.685	412	240	0.632	0.053	523	652	587.5	0.0639668	0.642186
ASTA01740	FBgn0039690	CG1969	FBtr0085474/FBtr0306103,FBtr0085475/FBtr0306104	AltFE	1(2^,3(4^	chr3R:25565702_25566289:+;chr3R:25566142_25566289:+	1	1	225	7	0.97	245	18	0.932	0.038	232	263	247.5	0.0639858	0.642186
ASTA02271	FBgn0051534	CG31534	FBtr0078866,FBtr0273375	altdonor	1^,2^	chr3R:536075_536337:+;chr3R:536099_536337:+	1	1	179	189	0.486	200	160	0.556	-0.07	368	360	364	0.0640579	0.642354
ASTA12266	FBgn0035538	DopEcR	FBtr0100186,FBtr0100185	altdon_altacc	1^4-,2^3-	chr3L:4379581_4380286:-;chr3L:4379597_4379930:-	1	1	7	157	0.043	19	174	0.098	-0.055	164	193	178.5	0.0641242	0.642354
ASTA09092	FBgn0032456	MRP	FBtr0090018/FBtr0090023,FBtr0090014/FBtr0090015	mutexcl	1-2^,3-4^	chr2L:12727117_12729184:+,chr2L:12729406_12737958:+;chr2L:12727117_12729930:+,chr2L:12730152_12737958:+	2	2	1.5	307	0.005	7	310.5	0.022	-0.017	308.5	317.5	313	0.0641786	0.642354
ASTA06877	FBgn0259246	brp	FBtr0299916,FBtr0300245/FBtr0305060/FBtr0305061/FBtr0305062	exonskip	0,1-2^	chr2R:5392974_5397392:+;chr2R:5392974_5395367:+,chr2R:5395759_5397392:+	1	2	17	68.5	0.199	34	72	0.321	-0.122	85.5	106	95.75	0.0643242	0.642354
ASTA13719	FBgn0259246	brp	FBtr0299916,FBtr0299915/FBtr0299917	skip2exons	0,1-2^3-4^	chr2R:5392974_5397392:+;chr2R:5392974_5395367:+,chr2R:5395759_5396431:+,chr2R:5396676_5397392:+	1	3	17	144	0.106	34	154.333	0.181	-0.075	161	188.333	174.667	0.0643242	0.642354
ASTA10576	FBgn0051665	wry	FBtr0089787,FBtr0304911	Unclassified	1-,2-3^4-	chr2L:1854309_1855363:+;chr2L:1854309_1855372:+,chr2L:1855476_1855615:+	1	2	272	336	0.447	348	392.5	0.47	-0.023	608	740.5	674.25	0.0643286	0.642354
ASTA08111	FBgn0051665	wry	FBtr0089786,FBtr0304911	altacceptor	1-,2-	chr2L:1854309_1855363:+;chr2L:1854309_1855372:+	1	1	272	288	0.486	348	296	0.54	-0.054	560	644	602	0.0643286	0.642354
ASTA09754	FBgn0016696	Pitslre	FBtr0304935,FBtr0304936	retintron	0,1^2-	irt;chr3L:20766064_20766893:+	2	1	620.5	74	0.893	569	92	0.861	0.032	694.5	661	677.75	0.0645863	0.644242
ASTA03860	FBgn0032961	CG1416	FBtr0085903,FBtr0085904	retintron	0,1^2-	irt;chr2L:21758143_21758201:+	2	1	132	109	0.548	152	167	0.476	0.072	241	319	280	0.0646681	0.644242
ASTA12591	FBgn0030744	CG9992	FBtr0074306,FBtr0074307	exonskip	0,1-2^	chrX:16277201_16278620:-;chrX:16277545_16278620:-,chrX:16277201_16277356:-	1	2	20	109.5	0.154	29	86	0.252	-0.098	129.5	115	122.25	0.0647762	0.644242
ASTA12780	FBgn0027932	Akap200	FBtr0079665/FBtr0079666,FBtr0079664	exonskip	0,1-2^	chr2L:8428068_8430280:+;chr2L:8428068_8428319:+,chr2L:8429463_8430280:+	1	2	399	603.5	0.398	509	689.5	0.425	-0.027	1002.5	1198.5	1100.5	0.0648059	0.644242
ASTA07511	FBgn0083919	Zasp52	FBtr0087315,FBtr0100387/FBtr0100388/FBtr0111048/FBtr0301313/FBtr0302163	AltFE	1(2^,3(4^	chr2R:11690993_11704264:-;chr2R:11690993_11702233:-	1	1	108	1058	0.093	131	991	0.117	-0.024	1166	1122	1144	0.0648327	0.644242
ASTA08766	FBgn0034886	Pde8	FBtr0302131,FBtr0072074	Unclassified	1^3-4^,2^	chr2R:19545152_19547916:+,chr2R:19548057_19552816:+;chr2R:19545538_19552816:+	2	1	29	11	0.725	23	20	0.535	0.19	40	43	41.5	0.0649585	0.644242
ASTA00715	FBgn0031990	CG8552	FBtr0079641,FBtr0302595	AltFE	1(2^,3(4^	chr2L:8140779_8159218:-;chr2L:8140779_8156520:-	1	1	34	25	0.576	23	35	0.397	0.179	59	58	58.5	0.0649953	0.644242
ASTA01471	FBgn0082582	tmod	FBtr0306685,FBtr0085658/FBtr0085659/FBtr0085660/FBtr0085661/FBtr0085662/FBtr0085663/FBtr0302110/FBtr0302111/FBtr0302112/FBtr0302601	exonskip	0,1-2^	chr3R:26398795_26403838:+;chr3R:26398795_26402900:+,chr3R:26403281_26403838:+	1	2	8	801	0.01	3	862	0.003	0.007	809	865	837	0.0652111	0.644242
ASTA05009	FBgn0003380	Sh	FBtr0089657/FBtr0089661/FBtr0302902/FBtr0302903,FBtr0089658/FBtr0089660	AltLE	1-2^3-4^5-6),7-8^9-10^11-12)	chrX:17837006_17839251:-;chrX:17824810_17839251:-	1	1	114	88	0.564	130	68	0.657	-0.093	202	198	200	0.0652752	0.644242
ASTA00192	FBgn0005427	ewg	FBtr0089441/FBtr0100577/FBtr0100578/FBtr0100579/FBtr0100580/FBtr0100581/FBtr0100582,FBtr0308208/FBtr0308209	altdonor	1^,2^	chrX:167426_167502:-;chrX:167426_167493:-	1	1	449	34	0.93	411	48	0.895	0.035	483	459	471	0.0652853	0.644242
ASTA07258	FBgn0005630	lola	FBtr0100286,FBtr0089365	AltLE	1-2),3-4)	chr2R:6410475_6419543:-;chr2R:6375932_6419543:-	1	1	80	40	0.667	101	29	0.777	-0.11	120	130	125	0.0653844	0.644242
ASTA10391	FBgn0002968	Nrg	FBtr0071207/FBtr0071209/FBtr0301762/FBtr0301764,FBtr0305914	exonskip	0,1-2^	chrX:8442559_8444115:+;chrX:8442559_8443050:+,chrX:8443390_8444115:+	1	2	398	16	0.961	377	4	0.99	-0.029	414	381	397.5	0.0654218	0.644242
ASTA09982	FBgn0035978	UGP	FBtr0301698/FBtr0301699,FBtr0076500/FBtr0076501	exonskip	0,1-2^	chr3L:9346329_9346837:-;chr3L:9346619_9346837:-,chr3L:9346329_9346612:-	1	2	941	0	1	1083	2.5	0.998	0.002	941	1085.5	1013.25	0.065478	0.644242
ASTA05824	FBgn0004607	zfh2	FBtr0089070,FBtr0307167	altacceptor	1-,2-	chr4:551720_551781:+;chr4:551720_551784:+	1	1	88	19	0.822	157	17	0.902	-0.08	107	174	140.5	0.0656109	0.644242
ASTA05992	FBgn0026430	Grip84	FBtr0301307,FBtr0074775/FBtr0074776	Unclassified	0,1^2-3^4-	irt;chrX:19456543_19456724:-,chrX:19455829_19456443:-	4	2	16.5	34	0.327	13.25	34	0.28	0.047	50.5	47.25	48.875	0.0656559	0.644242
ASTA12443	FBgn0034886	Pde8	FBtr0072074,FBtr0302130	AltFE	1(2^,3(4^	chr2R:19545538_19552816:+;chr2R:19548057_19552816:+	1	1	11	57	0.162	20	46	0.303	-0.141	68	66	67	0.0657954	0.644242
ASTA09961	FBgn0034886	Pde8	FBtr0302132,FBtr0072074	Unclassified	1^3-4^,2^	chr2R:19545152_19547918:+,chr2R:19548057_19552816:+;chr2R:19545538_19552816:+	2	1	28.5	11	0.722	23	20	0.535	0.187	39.5	43	41.25	0.0657954	0.644242
ASTA02869	FBgn0013733	shot	FBtr0087616/FBtr0087617/FBtr0087618/FBtr0087619/FBtr0087620/FBtr0087621/FBtr0273222/FBtr0273224/FBtr0273225/FBtr0301964,FBtr0304848	exonskip	0,1-2^	chr2R:9753001_9753565:-;chr2R:9753411_9753565:-,chr2R:9753001_9753261:-	1	2	117	49.5	0.703	88	96	0.478	0.225	166.5	184	175.25	0.0658186	0.644242
ASTA11832	FBgn0030744	CG9992	FBtr0074306,FBtr0074310	AltFE	1(2^,3(4^	chrX:16277201_16278620:-;chrX:16277201_16277356:-	1	1	20	175	0.103	29	142	0.17	-0.067	195	171	183	0.0660654	0.644242
ASTA11814	FBgn0028577	pUf68	FBtr0300420,FBtr0072708/FBtr0072710/FBtr0300418	retintron	0,1^2-	irt;chr3L:1499338_1499771:-	2	1	476.5	15	0.969	498.5	29	0.945	0.024	491.5	527.5	509.5	0.066298	0.644242
ASTA08853	FBgn0000116	Argk	FBtr0076545,FBtr0076546	AltFE	1(2^,3(4^	chr3L:9043460_9050642:-;chr3L:9043460_9044229:-	1	1	2213	79	0.966	3385	90	0.974	-0.008	2292	3475	2883.5	0.0663166	0.644242
ASTA01542	FBgn0011676	Nos	FBtr0100491,FBtr0080188/FBtr0100486/FBtr0100487/FBtr0100488/FBtr0100490	Unclassified	0,1^2-3^4-	irt;chr2L:10812569_10813300:-,chr2L:10812355_10812463:-	4	2	6	85.5	0.066	11.5	98	0.105	-0.039	91.5	109.5	100.5	0.06634	0.644242
ASTA03875	FBgn0042111	CG18766	FBtr0085122,FBtr0085123	altdonor	1^,2^	chr3R:23069667_23070911:-;chr3R:23069667_23070732:-	1	1	15	18	0.455	7	26	0.212	0.243	33	33	33	0.0663865	0.644242
ASTA09065	FBgn0085390	Dgk	FBtr0112580,FBtr0112581	Unclassified	1-2^3-4^,5-6^	chr2R:3741869_3742026:-,chr2R:3741097_3741664:-,chr2R:3738558_3740910:-;chr2R:3739852_3742026:-,chr2R:3738558_3739770:-	3	2	70.6667	21	0.771	82	21	0.796	-0.025	91.6667	103	97.3333	0.0664321	0.644242
ASTA01369	FBgn0085390	Dgk	FBtr0112581,FBtr0308589	skip2exons	0,1-2^3-4^	chr2R:3739852_3742026:-;chr2R:3741869_3742026:-,chr2R:3741097_3741664:-,chr2R:3739852_3740910:-	1	3	7	38	0.156	1	33	0.029	0.127	45	34	39.5	0.0664321	0.644242
ASTA06364	FBgn0261710	nocte	FBtr0071461,FBtr0307488	AltFE	1(2^,3(4^	chrX:10366177_10368085:-;chrX:10366177_10367458:-	1	1	313	3	0.991	239	8	0.968	0.023	316	247	281.5	0.0664449	0.644242
ASTA07502	FBgn0051072	Lerp	FBtr0085097,FBtr0085099/FBtr0300939	altdonor	1^,2^	chr3R:22688433_22688824:-;chr3R:22688433_22688772:-	1	1	8	55	0.127	3	73	0.039	0.088	63	76	69.5	0.0665782	0.644242
ASTA11576	FBgn0033159	Dscam	FBtr0111075,FBtr0306782	mutexcl	1-2^,3-4^	chr2R:3245421_3249222:-,chr2R:3236481_3245293:-;chr2R:3237614_3249222:-,chr2R:3236481_3237489:-	2	2	0.5	1	0.333	4	1.5	0.727	-0.394	1.5	5.5	3.5	0.0666667	0.644242
ASTA04743	FBgn0033159	Dscam	FBtr0111075,FBtr0111080	mutexcl	1-2^,3-4^	chr2R:3245421_3249222:-,chr2R:3236481_3245293:-;chr2R:3243736_3249222:-,chr2R:3236481_3243611:-	2	2	0.5	1	0.333	4	1.5	0.727	-0.394	1.5	5.5	3.5	0.0666667	0.644242
ASTA08534	FBgn0039214	CG5794	FBtr0084668/FBtr0306172,FBtr0084667	altdonor	1^,2^	chr3R:20475643_20475721:-;chr3R:20475643_20475715:-	1	1	2	1	0.667	0	7	0	0.667	3	7	5	0.0666667	0.644242
ASTA05085	FBgn0033159	Dscam	FBtr0111058/FBtr0111072/FBtr0306784,FBtr0306780	mutexcl	1-2^,3-4^	chr2R:3246851_3249222:-,chr2R:3236481_3246726:-;chr2R:3238411_3249222:-,chr2R:3236481_3238286:-	2	2	4.5	0	1	2	1.5	0.571	0.429	4.5	3.5	4	0.0666667	0.644242
ASTA03623	FBgn0033159	Dscam	FBtr0111058/FBtr0111072/FBtr0306784,FBtr0111066/FBtr0111071	mutexcl	1-2^,3-4^	chr2R:3246851_3249222:-,chr2R:3236481_3246726:-;chr2R:3237019_3249222:-,chr2R:3236481_3236897:-	2	2	4.5	0	1	2	1	0.667	0.333	4.5	3	3.75	0.0666667	0.644242
ASTA09431	FBgn0033159	Dscam	FBtr0111058/FBtr0111072/FBtr0306784,FBtr0111061	mutexcl	1-2^,3-4^	chr2R:3246851_3249222:-,chr2R:3236481_3246726:-;chr2R:3244156_3249222:-,chr2R:3236481_3244031:-	2	2	4.5	0	1	2	2.5	0.444	0.556	4.5	4.5	4.5	0.0666667	0.644242
ASTA02874	FBgn0033159	Dscam	FBtr0111058/FBtr0111072/FBtr0306784,FBtr0306781	mutexcl	1-2^,3-4^	chr2R:3246851_3249222:-,chr2R:3236481_3246726:-;chr2R:3237787_3249222:-,chr2R:3236481_3237662:-	2	2	4.5	0.5	0.9	2	1	0.667	0.233	5	3	4	0.0666667	0.644242
ASTA04125	FBgn0033159	Dscam	FBtr0111068,FBtr0111061	mutexcl	1-2^,3-4^	chr2R:3245029_3249222:-,chr2R:3236481_3244904:-;chr2R:3244156_3249222:-,chr2R:3236481_3244031:-	2	2	7	0	1	0	2.5	0	1	7	2.5	4.75	0.0666667	0.644242
ASTA04316	FBgn0033159	Dscam	FBtr0111068,FBtr0306781	mutexcl	1-2^,3-4^	chr2R:3245029_3249222:-,chr2R:3236481_3244904:-;chr2R:3237787_3249222:-,chr2R:3236481_3237662:-	2	2	7	0.5	0.933	0	1	0	0.933	7.5	1	4.25	0.0666667	0.644242
ASTA09078	FBgn0033159	Dscam	FBtr0111067/FBtr0111078/FBtr0111079,FBtr0111069/FBtr0111081	mutexcl	1-2^,3-4^	chr2R:3234435_3235353:-,chr2R:3219886_3234146:-;chr2R:3229897_3235353:-,chr2R:3219886_3229608:-	2	2	1	1.5	0.4	0	3	0	0.4	2.5	3	2.75	0.0666667	0.644242
ASTA05648	FBgn0033159	Dscam	FBtr0111068,FBtr0111066/FBtr0111071	mutexcl	1-2^,3-4^	chr2R:3245029_3249222:-,chr2R:3236481_3244904:-;chr2R:3237019_3249222:-,chr2R:3236481_3236897:-	2	2	7	0	1	0	1	0	1	7	1	4	0.0666667	0.644242
ASTA04073	FBgn0033159	Dscam	FBtr0111068,FBtr0306780	mutexcl	1-2^,3-4^	chr2R:3245029_3249222:-,chr2R:3236481_3244904:-;chr2R:3238411_3249222:-,chr2R:3236481_3238286:-	2	2	7	0	1	0	1.5	0	1	7	1.5	4.25	0.0666667	0.644242
ASTA00810	FBgn0033159	Dscam	FBtr0111068,FBtr0306783	mutexcl	1-2^,3-4^	chr2R:3245029_3249222:-,chr2R:3236481_3244904:-;chr2R:3237227_3249222:-,chr2R:3236481_3237105:-	2	2	7	0	1	0	1	0	1	7	1	4	0.0666667	0.644242
ASTA11258	FBgn0029896	CG3168	FBtr0070984,FBtr0070986	AltFE	1(2^,3(4^	chrX:6618416_6633522:-;chrX:6618416_6621132:-	1	1	2	0	1	0	4	0	1	2	4	3	0.0666667	0.644242
ASTA01729	FBgn0033159	Dscam	FBtr0111069/FBtr0111081,FBtr0111066	mutexcl	1-2^,3-4^	chr2R:3229897_3235353:-,chr2R:3219886_3229608:-;chr2R:3226043_3235353:-,chr2R:3219886_3225754:-	2	2	1.5	2	0.429	3	0	1	-0.571	3.5	3	3.25	0.0666667	0.644242
ASTA05973	FBgn0033159	Dscam	FBtr0111075,FBtr0111056/FBtr0111069/FBtr0111089/FBtr0111096	mutexcl	1-2^,3-4^	chr2R:3245421_3249222:-,chr2R:3236481_3245293:-;chr2R:3239328_3249222:-,chr2R:3236481_3239203:-	2	2	0.5	2.5	0.167	4	0.5	0.889	-0.722	3	4.5	3.75	0.0666667	0.644242
ASTA07960	FBgn0033159	Dscam	FBtr0111075,FBtr0111085	mutexcl	1-2^,3-4^	chr2R:3245421_3249222:-,chr2R:3236481_3245293:-;chr2R:3238003_3249222:-,chr2R:3236481_3237878:-	2	2	0.5	1	0.333	4	1	0.8	-0.467	1.5	5	3.25	0.0666667	0.644242
ASTA10891	FBgn0033159	Dscam	FBtr0111083,FBtr0111062/FBtr0111070/FBtr0111098	mutexcl	1-2^,3-4^	chr2R:3246645_3249222:-,chr2R:3236481_3246520:-;chr2R:3238210_3249222:-,chr2R:3236481_3238085:-	2	2	2.5	2	0.556	4.5	4.5	0.5	0.056	4.5	9	6.75	0.0666667	0.644242
ASTA12913	FBgn0033159	Dscam	FBtr0111058/FBtr0111072/FBtr0306784,FBtr0111079	mutexcl	1-2^,3-4^	chr2R:3246851_3249222:-,chr2R:3236481_3246726:-;chr2R:3245845_3249222:-,chr2R:3236481_3245720:-	2	2	4.5	1	0.818	2	4.5	0.308	0.51	5.5	6.5	6	0.0666667	0.644242
ASTA05974	FBgn0036202	CG6024	FBtr0113164/FBtr0113165,FBtr0113166	AltFE	1(2^,3(4^	chr3L:11753211_11758951:-;chr3L:11753211_11758705:-	1	1	54	58	0.482	46	81	0.362	0.12	112	127	119.5	0.0668352	0.645419
ASTA11106	FBgn0004873	hts	FBtr0301361/FBtr0301362,FBtr0301359/FBtr0301360	retintron	0,1^2-	irt;chr2R:15311303_15311548:-	2	1	22.5	57	0.283	28.5	42	0.404	-0.121	79.5	70.5	75	0.0669636	0.646115
ASTA12268	FBgn0000721	for	FBtr0089306/FBtr0100363,FBtr0089307/FBtr0089308/FBtr0089311/FBtr0301399	retintron	0,1^2-	irt;chr2L:3626217_3626336:-	2	1	9	63	0.125	5.5	85	0.061	0.064	72	90.5	81.25	0.067001	0.646115
ASTA12277	FBgn0039705	CG31033	FBtr0300024,FBtr0085528/FBtr0085529/FBtr0085530/FBtr0300023	altacceptor	1-,2-	chr3R:25658095_25658914:-;chr3R:25658071_25658914:-	1	1	34	71	0.324	37	43	0.463	-0.139	105	80	92.5	0.0672574	0.648134
ASTA08706	FBgn0028582	lqf	FBtr0076798,FBtr0076795	AltFE	1(2^,3(4^	chr3L:7522287_7525771:+;chr3L:7525714_7525771:+	1	1	237	58	0.803	289	100	0.743	0.06	295	389	342	0.0673338	0.648417
ASTA02979	FBgn0037341	CG12746	FBtr0078689,FBtr0290215	AltFE	1(2^,3(4^	chr3R:1390705_1391809:+;chr3R:1391176_1391809:+	1	1	63	360	0.149	97	400	0.195	-0.046	423	497	460	0.0674104	0.648702
ASTA01745	FBgn0028985	Spn4	FBtr0086196/FBtr0086197,FBtr0086200/FBtr0086205/FBtr0300336	AltLE	1-2),3-4^5-6)	chr2R:2764628_2764725:-;chr2R:2764239_2764725:-	1	1	120	66	0.645	164	60	0.732	-0.087	186	224	205	0.0675579	0.649668
ASTA06234	FBgn0005630	lola	FBtr0089352,FBtr0089342/FBtr0089349	AltLE	1-2),3-4)	chr2R:6413368_6419543:-;chr2R:6408783_6419543:-	1	1	62	3	0.954	93	0	1	-0.046	65	93	79	0.0677256	0.650826
ASTA07285	FBgn0027081	Aats-thr	FBtr0080332,FBtr0080333	AltFE	1(2^,3(4^	chr2L:12104057_12104491:+;chr2L:12104383_12104491:+	1	1	88	10	0.898	141	6	0.959	-0.061	98	147	122.5	0.0677947	0.651037
ASTA13351	FBgn0261451	trol	FBtr0305158/FBtr0305159/FBtr0305160/FBtr0305162/FBtr0305164/FBtr0305176/FBtr0308586/FBtr0308587/FBtr0308588,FBtr0091965/FBtr0305161/FBtr0305168/FBtr0305169/FBtr0305170/FBtr0305172/FBtr0305173/FBtr0305174/FBtr0305175	exonskip	0,1-2^	chrX:2384876_2385351:-;chrX:2385268_2385351:-,chrX:2384876_2385177:-	1	2	135	2	0.985	175	6.5	0.964	0.021	137	181.5	159.25	0.067958	0.651358
ASTA08399	FBgn0034990	CG11406	FBtr0300874,FBtr0072276/FBtr0100169	retintron	0,1^2-	irt;chr2R:20090343_20093333:-	2	1	8	8	0.5	1.5	7	0.176	0.324	16	8.5	12.25	0.0679644	0.651358
ASTA08469	FBgn0051092	LpR2	FBtr0084927/FBtr0084928/FBtr0113387/FBtr0113388,FBtr0113384/FBtr0113386	mutexcl	1-2^,3-4^	chr3R:21539379_21539563:-,chr3R:21535240_21539258:-;chr3R:21535870_21539563:-,chr3R:21535240_21535746:-	2	2	193	55.5	0.777	177.5	78.5	0.693	0.084	248.5	256	252.25	0.0679698	0.651358
ASTA13104	FBgn0050338,FBgn0033434	CG30338,CG1902	FBtr0088533,FBtr0088531	AltLE	1-2),3-4^5-6^7-8)	chr2R:5481665_5486086:+;chr2R:5481665_5491373:+	1	1	37	217	0.146	31	298	0.094	0.052	254	329	291.5	0.0680467	0.651642
ASTA00407	FBgn0015602	BEAF-32	FBtr0087441,FBtr0087442/FBtr0305588	AltFE	1(2^,3(4^	chr2R:10658335_10659304:+;chr2R:10659148_10659304:+	1	1	117	214	0.353	97	242	0.286	0.067	331	339	335	0.0683545	0.654135
ASTA03988	FBgn0067779	dbr	FBtr0078100/FBtr0306536,FBtr0306537	retintron	0,1^2-	irt;chr2L:67138_67388:+	2	1	28.5	5	0.851	23.5	0	1	-0.149	33.5	23.5	28.5	0.0685189	0.654503
ASTA12290	FBgn0039266	CG11791	FBtr0084762,FBtr0113283	AltFE	1(2^,3(4^	chr3R:20875669_20876902:+;chr3R:20876340_20876902:+	1	1	105	285	0.269	71	267	0.21	0.059	390	338	364	0.0685304	0.654503
ASTA12485	FBgn0003392	shi	FBtr0301595,FBtr0111037	AltFE	1(3^,2(4^	chrX:15786394_15786860:+;chrX:15786615_15786860:+	1	1	14	10	0.583	13	26	0.333	0.25	24	39	31.5	0.0685353	0.654503
ASTA07579	FBgn0033784	CG13322	FBtr0087803,FBtr0087805	retintron	0,1^2-	irt;chr2R:8823766_8823829:-	2	1	144	7	0.954	143	1	0.993	-0.039	151	144	147.5	0.0686408	0.655057
ASTA04924	FBgn0032006	Pvr	FBtr0079625/FBtr0079626/FBtr0079628/FBtr0079629/FBtr0079630/FBtr0302147/FBtr0302148/FBtr0303108/FBtr0303109,FBtr0301338/FBtr0301339	altacceptor	1-,2-	chr2L:8223450_8223824:-;chr2L:8223345_8223824:-	1	1	116	235	0.33	76	214	0.262	0.068	351	290	320.5	0.0688235	0.655201
ASTA06342	FBgn0027621	Pfrx	FBtr0307192,FBtr0074715	Unclassified	1-2^3-,4-	chrX:19390821_19399799:+,chrX:19399880_19400515:+;chrX:19390821_19400518:+	2	1	21	50	0.296	26	33	0.441	-0.145	71	59	65	0.0688277	0.655201
ASTA13053	FBgn0034420	CG10737	FBtr0086585/FBtr0086586/FBtr0086588/FBtr0290311/FBtr0290312/FBtr0290316/FBtr0290318,FBtr0290314	AltLE	1-2),3-4)	chr2R:15064249_15064445:+;chr2R:15064249_15064807:+	1	1	295	91	0.764	256	107	0.705	0.059	386	363	374.5	0.068846	0.655201
ASTA10946	FBgn0034420	CG10737	FBtr0290314,FBtr0290315	exonskip	0,1-2^	chr2R:15064249_15064807:+;chr2R:15064249_15064445:+,chr2R:15064459_15064807:+	1	2	91	171	0.347	107	147	0.421	-0.074	262	254	258	0.068846	0.655201
ASTA10608	FBgn0004903	Rb97D	FBtr0085093/FBtr0100337/FBtr0100339,FBtr0100335/FBtr0100336	altdon_altacc	1^3-,2^4-	chr3R:22699739_22699792:-;chr3R:22699721_22699788:-	1	1	112	69	0.619	154	63	0.71	-0.091	181	217	199	0.0689568	0.655655
ASTA09123	FBgn0011764	Dsp1	FBtr0089262,FBtr0089259/FBtr0089260/FBtr0089261	altacceptor	1-,2-	chrX:16228447_16230320:+;chrX:16228447_16230323:+	1	1	312	55	0.85	306	77	0.799	0.051	367	383	375	0.0689887	0.655655
ASTA00766	FBgn0034792	CG3499	FBtr0304924,FBtr0071906	altacceptor	1-,2-	chr2R:18772188_18772242:-;chr2R:18772185_18772242:-	1	1	64	81	0.441	64	125	0.339	0.102	145	189	167	0.0691073	0.655698
ASTA05327	FBgn0005630	lola	FBtr0089364,FBtr0089347/FBtr0089357	AltLE	1-2),3-4)	chr2R:6378557_6419543:-;chr2R:6371758_6419543:-	1	1	51	6	0.895	59	18	0.766	0.129	57	77	67	0.0691077	0.655698
ASTA10781	FBgn0004435	Galpha49B	FBtr0087831,FBtr0087829	Unclassified	1^,2^3-4^	chr2R:8500357_8503411:+;chr2R:8500390_8501071:+,chr2R:8501851_8503411:+	1	2	36	425.5	0.078	34	397.5	0.079	-0.001	461.5	431.5	446.5	0.0691359	0.655698
ASTA12755	FBgn0261238	Alh	FBtr0081612,FBtr0081613	AltFE	1(2^,3(4^	chr3R:2947476_2949625:-;chr3R:2947476_2949361:-	1	1	50	27	0.649	36	37	0.493	0.156	77	73	75	0.069228	0.65612
ASTA02055	FBgn0037719	bocksbeutel	FBtr0100537,FBtr0082105	retintron	0,1^2-	irt;chr3R:5415505_5415604:-	2	1	100	12	0.893	123	29	0.809	0.084	112	152	132	0.069423	0.656904
ASTA00815	FBgn0034049	bdg	FBtr0087298,FBtr0087300	altdonor	1^,2^	chr2R:11815130_11819241:-;chr2R:11815130_11819028:-	1	1	69	4	0.945	70	12	0.854	0.091	73	82	77.5	0.0695748	0.656904
ASTA01411	FBgn0004643	mit(1)15	FBtr0100272,FBtr0070441	retintron	0,1^2-	irt;chrX:2499686_2499746:+	2	1	7	123	0.054	3.5	150	0.023	0.031	130	153.5	141.75	0.069582	0.656904
ASTA07764	FBgn0027621	Pfrx	FBtr0074716/FBtr0074717,FBtr0074720	AltFE	1(2^,3(4^	chrX:19392914_19400515:+;chrX:19400271_19400515:+	1	1	167	12	0.933	147	22	0.87	0.063	179	169	174	0.0696044	0.656904
ASTA00226	FBgn0002781	mod(mdg4)	FBtr0114359,FBtr0084063	AltLE	1-2),3-4)	chr3R:17196950_17200781:-;chr3R:17179457_17200781:-	1	1	26	45	0.366	17	60	0.221	0.145	71	77	74	0.0696287	0.656904
ASTA11822	FBgn0005630	lola	FBtr0089342/FBtr0089349,FBtr0089366	AltLE	1-2),3-4)	chr2R:6408783_6419543:-;chr2R:6376649_6419543:-	1	1	3	19	0.136	0	30	0	0.136	22	30	26	0.0696833	0.656904
ASTA03791	FBgn0001138	grn	FBtr0081808,FBtr0300040	altdonor	1^,2^	chr3R:3986831_3993092:-;chr3R:3986831_3992453:-	1	1	16	32	0.333	26	24	0.52	-0.187	48	50	49	0.06973	0.656904
ASTA11710	FBgn0051716	CG31716	FBtr0080009/FBtr0080010/FBtr0080011/FBtr0080012/FBtr0080013,FBtr0304112	altdonor	1^,2^	chr2L:10399689_10399767:+;chr2L:10399713_10399767:+	1	1	182	383	0.322	209	350	0.374	-0.052	565	559	562	0.0697392	0.656904
ASTA09094	FBgn0003165	pum	FBtr0305197,FBtr0081994	mutexcl	1-2^,3-4^	chr3R:4967054_4982839:-,chr3R:4906745_4967041:-;chr3R:4924460_4982839:-,chr3R:4906745_4924417:-	2	2	1	11	0.083	3.5	9.5	0.269	-0.186	12	13	12.5	0.0697785	0.656904
ASTA06640	FBgn0263111	cac	FBtr0307317/FBtr0307318/FBtr0307319/FBtr0307321/FBtr0307325,FBtr0307313/FBtr0307314	exonskip	0,1-2^	chrX:11848315_11856052:-;chrX:11850958_11856052:-,chrX:11848315_11850954:-	1	2	85	1	0.988	100	5	0.952	0.036	86	105	95.5	0.0698479	0.656904
ASTA12527	FBgn0040322	GNBP2	FBtr0075097,FBtr0075094/FBtr0075095/FBtr0075096	retintron	0,1^2-	irt;chr3L:18667205_18667268:-	2	1	0	304	0	2.5	378	0.007	-0.007	304	380.5	342.25	0.0698863	0.656904
ASTA12315	FBgn0033159	Dscam	FBtr0111081/FBtr0306785,FBtr0111075	mutexcl	1-2^,3-4^	chr2R:3247920_3249222:-,chr2R:3236481_3247795:-;chr2R:3245421_3249222:-,chr2R:3236481_3245293:-	2	2	3	0.5	0.857	4	4	0.5	0.357	3.5	8	5.75	0.0699301	0.656904
ASTA06672	FBgn0033159	Dscam	FBtr0111057/FBtr0111059/FBtr0111082,FBtr0111069/FBtr0111081	mutexcl	1-2^,3-4^	chr2R:3233672_3235353:-,chr2R:3219886_3233380:-;chr2R:3229897_3235353:-,chr2R:3219886_3229608:-	2	2	3	1.5	0.667	0	3	0	0.667	4.5	3	3.75	0.0699301	0.656904
ASTA09188	FBgn0053182	Kdm4B	FBtr0302053,FBtr0302052	AltFE	1(2^,3(4^	chr2R:9075414_9077065:-;chr2R:9075414_9076592:-	1	1	29	10	0.744	32	3	0.914	-0.17	39	35	37	0.0699826	0.656951
ASTA03002	FBgn0085442	NKAIN	FBtr0301851,FBtr0305056	exonskip	0,1-2^	chr2R:20771258_20774745:+;chr2R:20771258_20772048:+,chr2R:20774668_20774745:+	1	2	32	387.5	0.076	22	458	0.046	0.03	419.5	480	449.75	0.0702228	0.658309
ASTA00253	FBgn0085442	NKAIN	FBtr0301847/FBtr0301848/FBtr0301849,FBtr0301851	AltLE	1-2),3-4)	chr2R:20771258_20772048:+;chr2R:20771258_20774745:+	1	1	712	32	0.957	840	22	0.974	-0.017	744	862	803	0.0702228	0.658309
ASTA03361	FBgn0027588	CG14476	FBtr0070060,FBtr0070061	AltFE	1(2^,3(4^	chrX:21475620_21476104:-;chrX:21475620_21475740:-	1	1	14	7	0.667	27	3	0.9	-0.233	21	30	25.5	0.0704571	0.659802
ASTA01280	FBgn0029933,FBgn0003659	CG14425,Sxl	FBtr0300839,FBtr0100201/FBtr0100203/FBtr0100206/FBtr0100208/FBtr0100212/FBtr0100214/FBtr0100572/FBtr0300771/FBtr0300838	Unclassified	1-2^3-,4-	chrX:6991093_6992033:-,chrX:6986204_6991030:-;chrX:6986156_6992033:-	2	1	16	54	0.229	21.5	36	0.374	-0.145	70	57.5	63.75	0.0704946	0.659802
ASTA00775	FBgn0039944	CG17162	FBtr0113724,FBtr0113725	AltFE	1(3^,2(4^	chrXHet:69232_75430:-;chrXHet:69232_75279:-	1	1	9	31	0.225	19	27	0.413	-0.188	40	46	43	0.0705263	0.659802
ASTA13505	FBgn0085446	CG34417	FBtr0112706,FBtr0112704/FBtr0301323/FBtr0301324/FBtr0303205/FBtr0308093	exonskip	0,1-2^	chrX:6479984_6482099:+;chrX:6479984_6480989:+,chrX:6481138_6482099:+	1	2	407	246.5	0.623	420	208	0.669	-0.046	653.5	628	640.75	0.0706094	0.659802
ASTA02446	FBgn0032006	Pvr	FBtr0079625,FBtr0079626/FBtr0079628/FBtr0301339/FBtr0303108/FBtr0303109	mutexcl	1-2^,3-4^	chr2L:8228258_8228493:-,chr2L:8226607_8228082:-;chr2L:8227827_8228493:-,chr2L:8226607_8227651:-	2	2	44.5	143.5	0.237	26	121	0.177	0.06	188	147	167.5	0.0707648	0.659802
ASTA12601	FBgn0032006	Pvr	FBtr0079625,FBtr0079629/FBtr0301338	mutexcl	1-2^,3-4^	chr2L:8228258_8228493:-,chr2L:8226607_8228082:-;chr2L:8227827_8228493:-,chr2L:8226607_8227669:-	2	2	44.5	127	0.259	26	100	0.206	0.053	171.5	126	148.75	0.0707648	0.659802
ASTA03041	FBgn0032006	Pvr	FBtr0079625,FBtr0079630	mutexcl	1-2^,3-4^	chr2L:8228258_8228493:-,chr2L:8226607_8228082:-;chr2L:8227827_8228493:-,chr2L:8226607_8227682:-	2	2	44.5	106.5	0.295	26	86.5	0.231	0.064	151	112.5	131.75	0.0707648	0.659802
ASTA09866	FBgn0032006	Pvr	FBtr0079625,FBtr0302147/FBtr0302148	Unclassified	1-2^,3-4^5-6^	chr2L:8228258_8228493:-,chr2L:8226607_8228082:-;chr2L:8227827_8228493:-,chr2L:8227151_8227669:-,chr2L:8226607_8226928:-	2	3	44.5	78.3333	0.362	26	65	0.286	0.076	122.833	91	106.917	0.0707648	0.659802
ASTA06620	FBgn0259978	vlc	FBtr0086039,FBtr0300502	altdonor	1^,2^	chr2R:1589799_1590371:+;chr2R:1589894_1590371:+	1	1	112	1	0.991	123	7	0.946	0.045	113	130	121.5	0.0711415	0.661866
ASTA12626	FBgn0015907	bl	FBtr0086219,FBtr0086220/FBtr0086221/FBtr0301760	exonskip	0,1-2^	chr2R:16483320_16485957:+;chr2R:16483320_16485052:+,chr2R:16485097_16485957:+	1	2	222	647.5	0.255	230	781.5	0.227	0.028	869.5	1011.5	940.5	0.0712375	0.661866
ASTA02976	FBgn0261788	Ank2	FBtr0303117/FBtr0303121/FBtr0303124,FBtr0303123	exonskip	0,1-2^	chr3L:7654607_7656358:-;chr3L:7655399_7656358:-,chr3L:7654607_7655080:-	1	2	387	28.5	0.931	555	28.5	0.951	-0.02	415.5	583.5	499.5	0.0712982	0.661866
ASTA04042	FBgn0085446	CG34417	FBtr0112704/FBtr0112706/FBtr0303205/FBtr0308093,FBtr0301323	exonskip	0,1-2^	chrX:6471146_6479725:+;chrX:6471146_6471976:+,chrX:6472325_6479725:+	1	2	355	78	0.82	316	56.5	0.848	-0.028	433	372.5	402.75	0.0713959	0.661866
ASTA01243	FBgn0085446	CG34417	FBtr0301324,FBtr0112704/FBtr0112706/FBtr0303205/FBtr0308093	Unclassified	1-2^4-,3-	chrX:6471146_6471976:+,chrX:6478056_6479728:+;chrX:6471146_6479725:+	2	1	86	355	0.195	59	316	0.157	0.038	441	375	408	0.0713959	0.661866
ASTA13710	FBgn0085446	CG34417	FBtr0112707/FBtr0303206,FBtr0112706	AltLE	1-2),3-4^5-6^7-8^9-10)	chrX:6471146_6471976:+;chrX:6471146_6479725:+	1	1	146	355	0.291	98	316	0.237	0.054	501	414	457.5	0.0713959	0.661866
ASTA04936	FBgn0016930	smi35A	FBtr0100447,FBtr0089288	Unclassified	1^3-4^,2^	chr2L:14229537_14233893:-,chr2L:14222082_14229458:-;chr2L:14222082_14233647:-	2	1	10	3	0.769	15.5	0	1	-0.231	13	15.5	14.25	0.0713998	0.661866
ASTA08072	FBgn0014380	RhoL	FBtr0082124,FBtr0305340	AltFE	1(2^,3(4^	chr3R:5323887_5328096:-;chr3R:5323887_5323954:-	1	1	275	0	1	193	3	0.985	0.015	275	196	235.5	0.0714169	0.661866
ASTA06211	FBgn0034987	CG3363	FBtr0303783,FBtr0072260	AltFE	1(2^,3(4^	chr2R:20074400_20075879:+;chr2R:20075509_20075879:+	1	1	26	7	0.788	38	27	0.585	0.203	33	65	49	0.0714397	0.661866
ASTA04336	FBgn0014141	cher	FBtr0089471/FBtr0303364,FBtr0290014	exonskip	0,1-2^	chr3R:12931536_12932675:-;chr3R:12932569_12932675:-,chr3R:12931536_12932001:-	1	2	173	37.5	0.822	166	27.5	0.858	-0.036	210.5	193.5	202	0.0714662	0.661866
ASTA04927	FBgn0039890	CG2316	FBtr0089147,FBtr0089148	Unclassified	1^3-4^,2^	chr4:212013_214298:-,chr4:210688_211934:-;chr4:210688_214170:-	2	1	92.5	20	0.822	95.5	13	0.88	-0.058	112.5	108.5	110.5	0.0715726	0.662102
ASTA13702	FBgn0085434	NaCP60E	FBtr0308347,FBtr0308342/FBtr0308343/FBtr0308344/FBtr0308346	exonskip	0,1-2^	chr2R:20802986_20804842:+;chr2R:20802986_20804294:+,chr2R:20804414_20804842:+	1	2	34	247	0.121	63	304.5	0.171	-0.05	281	367.5	324.25	0.0715877	0.662102
ASTA02535	FBgn0030613	rab3-GEF	FBtr0307207/FBtr0307208/FBtr0307209,FBtr0307210	exonskip	0,1-2^	chrX:14997178_15003729:+;chrX:14997178_15000473:+,chrX:15000483_15003729:+	1	2	48	156.5	0.235	66	149	0.307	-0.072	204.5	215	209.75	0.0720045	0.664805
ASTA00757	FBgn0002921	Atpalpha	FBtr0089514/FBtr0089516,FBtr0089512	Unclassified	1^3-4^,2^	chr3R:16792336_16794113:+,chr3R:16794209_16798894:+;chr3R:16792622_16798894:+	2	1	417	616	0.404	570.5	844	0.403	0.001	1033	1414.5	1223.75	0.0720061	0.664805
ASTA02087	FBgn0005630	lola	FBtr0089356,FBtr0089347/FBtr0089357	AltLE	1-2^3-4),5-6)	chr2R:6414725_6419543:-;chr2R:6371758_6419543:-	1	1	62	6	0.912	71	18	0.798	0.114	68	89	78.5	0.0720245	0.664805
ASTA02635	FBgn0043884	mask	FBtr0084562/FBtr0084563,FBtr0305043	exonskip	0,1-2^	chr3R:20058697_20061538:+;chr3R:20058697_20061114:+,chr3R:20061154_20061538:+	1	2	224	67	0.77	352	69.5	0.835	-0.065	291	421.5	356.25	0.0721011	0.665066
ASTA00619	FBgn0039916	CG9935	FBtr0089102,FBtr0110906/FBtr0110907	retintron	0,1^2-	irt;chr4:660161_660218:-	2	1	11.5	150	0.071	5.5	143	0.037	0.034	161.5	148.5	155	0.0726684	0.669851
ASTA01945	FBgn0031228	CG11455	FBtr0301888,FBtr0301887	altacceptor	1-,2-	chr2L:155430_155493:+;chr2L:155430_155545:+	1	1	11	280	0.038	5	353	0.014	0.024	291	358	324.5	0.0727382	0.670047
ASTA10106	FBgn0003371	sgg	FBtr0070474,FBtr0070467/FBtr0070469	Unclassified	1^3-4^5-6^,2^	chrX:2528059_2528859:+,chrX:2529065_2535157:+,chrX:2535395_2535622:+;chrX:2528212_2535622:+	3	1	26	24	0.52	40	47	0.46	0.06	50	87	68.5	0.0730669	0.671979
ASTA06801	FBgn0021847	l(2)k14710	FBtr0086000,FBtr0305967	altacceptor	1-,2-	chr2R:2098361_2099100:-;chr2R:2098331_2099100:-	1	1	125	138	0.475	148	221	0.401	0.074	263	369	316	0.0730695	0.671979
ASTA05461	FBgn0260993	para	FBtr0303695/FBtr0303696/FBtr0303697/FBtr0303698,FBtr0074298/FBtr0111022/FBtr0111023/FBtr0290121/FBtr0303655/FBtr0303656/FBtr0303657/FBtr0303658/FBtr0303659/FBtr0303660/FBtr0303661/FBtr0303662/FBtr0303663/FBtr0303664/FBtr0303665/FBtr0303666/FBtr0303667/FBtr0303668/FBtr0303669/FBtr0303670/FBtr0303671/FBtr0303672/FBtr0303673/FBtr0303674/FBtr0303675/FBtr0303676/FBtr0303677/FBtr0303678/FBtr0303679/FBt…	exonskip	0,1-2^	chrX:16400473_16407747:-;chrX:16403738_16407747:-,chrX:16400473_16403608:-	1	2	2	143.5	0.014	10	149	0.063	-0.049	145.5	159	152.25	0.0730942	0.671979
ASTA08774	FBgn0031673	CG31650	FBtr0301905,FBtr0079034	altdonor	1^,2^	chr2L:5042891_5042983:-;chr2L:5042891_5042960:-	1	1	65	87	0.428	117	105	0.527	-0.099	152	222	187	0.0732402	0.672773
ASTA07127	FBgn0004795	retn	FBtr0072073,FBtr0072072	altacceptor	1-,2-	chr2R:19530619_19530679:+;chr2R:19530619_19530694:+	1	1	14	79	0.151	8	105	0.071	0.08	93	113	103	0.073326	0.672773
ASTA05561	FBgn0005630	lola	FBtr0089342/FBtr0089349,FBtr0089346	AltLE	1-2),3-4^5-6)	chr2R:6408783_6419543:-;chr2R:6389968_6419543:-	1	1	3	299	0.01	0	418	0	0.01	302	418	360	0.0733684	0.672773
ASTA00907	FBgn0035142	hipk	FBtr0072551,FBtr0072552	AltFE	1(2^,3(4^	chr3L:543278_547481:+;chr3L:546199_547481:+	1	1	44	8	0.846	25	12	0.676	0.17	52	37	44.5	0.073377	0.672773
ASTA05118	FBgn0038603	PKD	FBtr0083589,FBtr0083590	AltFE	1(2^,3(4^	chr3R:14135259_14139912:-;chr3R:14135259_14136522:-	1	1	283	186	0.603	396	206	0.658	-0.055	469	602	535.5	0.0734491	0.672773
ASTA10835	FBgn0010575	sbb	FBtr0301549/FBtr0301550,FBtr0301547/FBtr0301548	exonskip	0,1-2^	chr2R:14175894_14177039:-;chr2R:14176233_14177039:-,chr2R:14175894_14176064:-	1	2	207	1.5	0.993	290	0	1	-0.007	208.5	290	249.25	0.0734732	0.672773
ASTA07954	FBgn0000662	fl(2)d	FBtr0304697,FBtr0087647	Unclassified	1^3-4^,2^	chr2R:9709681_9711788:-,chr2R:9709063_9709270:-;chr2R:9709063_9711296:-	2	1	121.5	70	0.634	137	55	0.714	-0.08	191.5	192	191.75	0.0735528	0.672917
ASTA00975	FBgn0031883	CG11266	FBtr0089636/FBtr0089640,FBtr0089637	skip2exons	0,1-2^3-4^	chr2L:7033019_7035406:+;chr2L:7033019_7034483:+,chr2L:7034694_7034764:+,chr2L:7034913_7035406:+	1	3	222	172	0.563	243	162.667	0.599	-0.036	394	405.667	399.833	0.0736403	0.672917
ASTA10346	FBgn0031883	CG11266	FBtr0089636/FBtr0089640,FBtr0089638	skip2exons	0,1-2^3-4^	chr2L:7033019_7035406:+;chr2L:7033019_7034483:+,chr2L:7034694_7034764:+,chr2L:7034911_7035406:+	1	3	222	163.667	0.576	243	146.333	0.624	-0.048	385.667	389.333	387.5	0.0736403	0.672917
ASTA04939	FBgn0033159	Dscam	FBtr0306773,FBtr0111075/FBtr0111076/FBtr0306777	mutexcl	1-2^,3-4^	chr2R:3231514_3235353:-,chr2R:3219886_3231222:-;chr2R:3222724_3235353:-,chr2R:3219886_3222438:-	2	2	0	11	0	2.5	8	0.238	-0.238	11	10.5	10.75	0.0736842	0.672917
ASTA05942	FBgn0004656	fs(1)h	FBtr0071121,FBtr0301309	AltFE	1(4^,2(3^	chrX:7954192_7954909:-;chrX:7954192_7954935:-	1	1	55	7	0.887	35	12	0.745	0.142	62	47	54.5	0.0737984	0.673016
ASTA13753	FBgn0001624	dlg1	FBtr0073485/FBtr0073487/FBtr0073489/FBtr0301289/FBtr0308089,FBtr0073486/FBtr0308088	exonskip	0,1-2^	chrX:11284574_11289272:+;chrX:11284574_11288255:+,chrX:11288280_11289272:+	1	2	39	80	0.328	16	69.5	0.187	0.141	119	85.5	102.25	0.0738229	0.673016
ASTA00302	FBgn0053205	CG33205	FBtr0100385,FBtr0076332/FBtr0076334/FBtr0076336	altacceptor	1-,2-	chr3L:9823886_9825295:+;chr3L:9823886_9825298:+	1	1	47	156	0.232	15	89	0.144	0.088	203	104	153.5	0.0738414	0.673016
ASTA11569	FBgn0045073	Stim	FBtr0074159/FBtr0303567,FBtr0308705	exonskip	0,1-2^	chrX:15831788_15832790:-;chrX:15832369_15832790:-,chrX:15831788_15832264:-	1	2	380	62	0.86	367	53.5	0.873	-0.013	442	420.5	431.25	0.0739683	0.673727
ASTA00277	FBgn0030838	CG5445	FBtr0074428,FBtr0074427	retintron	0,1^2-	irt;chrX:17196820_17196871:+	2	1	94	268	0.26	91	329	0.217	0.043	362	420	391	0.0740711	0.674218
ASTA02470	FBgn0026597	Axn	FBtr0085553/FBtr0085555/FBtr0290030/FBtr0300600,FBtr0085554	altacceptor	1-,2-	chr3R:25859466_25859526:+;chr3R:25859466_25859544:+	1	1	153	80	0.657	182	66	0.734	-0.077	233	248	240.5	0.0742112	0.674252
ASTA04801	FBgn0038735	CG4662	FBtr0301116,FBtr0083813/FBtr0083814	mutexcl	1-2^,3-4^	chr3R:15676853_15677063:+,chr3R:15677142_15677744:+;chr3R:15676853_15677553:+,chr3R:15677641_15677744:+	2	2	43.5	325.5	0.118	23.5	311	0.07	0.048	369	334.5	351.75	0.0742374	0.674252
ASTA10460	FBgn0262593	Shab	FBtr0305203,FBtr0305205	AltLE	1-2^3-4),5-6^7-8^9-10^11-12^13-14)	chr3L:2952108_2952652:+;chr3L:2952108_2954684:+	1	1	68	285	0.193	113	346	0.246	-0.053	353	459	406	0.0743205	0.674252
ASTA12556	FBgn0039635	CG11876	FBtr0085367/FBtr0085368,FBtr0085366/FBtr0085369	AltLE	1-2),3-4^5-6^7-8)	chr3R:24939878_24940150:+;chr3R:24939878_24940815:+	1	1	222	1288	0.147	291	1418	0.17	-0.023	1510	1709	1609.5	0.074336	0.674252
ASTA09485	FBgn0011672	Mvl	FBtr0089521,FBtr0301478/FBtr0306350	AltFE	1(2^,3(4^	chr3R:16884191_16886466:-;chr3R:16884191_16886003:-	1	1	63	264	0.193	46	287	0.138	0.055	327	333	330	0.0743815	0.674252
ASTA01922	FBgn0003261	Rm62	FBtr0078653,FBtr0078649/FBtr0078651	mutexcl	1-2^,3-4^	chr3R:1831837_1833758:-,chr3R:1830849_1831671:-;chr3R:1831020_1833758:-,chr3R:1830849_1830927:-	2	2	100.5	60	0.626	115	87	0.569	0.057	160.5	202	181.25	0.0744587	0.674252
ASTA06965	FBgn0025574	Pli	FBtr0084527,FBtr0112907	altacceptor	1-,2-	chr3R:19714914_19715415:-;chr3R:19714842_19715415:-	1	1	243	20	0.924	330	14	0.959	-0.035	263	344	303.5	0.0744635	0.674252
ASTA08046	FBgn0031250	Ent1	FBtr0078094,FBtr0078095	retintron	0,1^2-	irt;chr2L:357767_357815:-	2	1	196.5	6	0.97	192	15	0.928	0.042	202.5	207	204.75	0.074466	0.674252
ASTA11087	FBgn0083959	trpm	FBtr0114580,FBtr0110831/FBtr0110832/FBtr0110833/FBtr0114579	AltFE	1(2^,3(4^	chr2R:11172472_11180277:-;chr2R:11172472_11178433:-	1	1	104	25	0.806	83	35	0.703	0.103	129	118	123.5	0.0745385	0.674411
ASTA02833	FBgn0020621	Pkn	FBtr0306585,FBtr0088603/FBtr0088604/FBtr0302603	AltFE	1(2^,3(4^	chr2R:5159680_5162153:-;chr2R:5159680_5159804:-	1	1	137	29	0.825	109	38	0.741	0.084	166	147	156.5	0.0745814	0.674411
ASTA01144	FBgn0005630	lola	FBtr0089352,FBtr0089350	AltLE	1-2),3-4^5-6)	chr2R:6413368_6419543:-;chr2R:6397642_6419543:-	1	1	62	667	0.085	93	729	0.113	-0.028	729	822	775.5	0.0746992	0.674767
ASTA02178	FBgn0085436	Not1	FBtr0112673,FBtr0112672/FBtr0112674/FBtr0302122/FBtr0304957	altdonor	1^,2^	chr2R:5457662_5457724:-;chr2R:5457662_5457718:-	1	1	58	452	0.114	88	493	0.151	-0.037	510	581	545.5	0.0747186	0.674767
ASTA00991	FBgn0001297	kay	FBtr0099989,FBtr0290076	AltFE	1(2^,3(4^	chr3R:25599544_25617114:+;chr3R:25616577_25617114:+	1	1	354	537	0.397	351	445	0.441	-0.044	891	796	843.5	0.0750867	0.677648
ASTA10769	FBgn0011754	PhKgamma	FBtr0090002,FBtr0301500	AltFE	1(4^,2(3^	chrX:11589418_11589856:+;chrX:11589297_11589856:+	1	1	58	16	0.784	69	8	0.896	-0.112	74	77	75.5	0.0753606	0.679348
ASTA08475	FBgn0000157	Dll	FBtr0300076,FBtr0072378/FBtr0072379	retintron	0,1^2-	irt;chr2R:20721074_20721148:+	2	1	8.5	64	0.117	3.5	64	0.052	0.065	72.5	67.5	70	0.0753736	0.679348
ASTA07264	FBgn0039944	CG17162	FBtr0113724,FBtr0113726	AltFE	1(3^,2(4^	chrXHet:69232_75430:-;chrXHet:69232_75250:-	1	1	9	120	0.07	19	119	0.138	-0.068	129	138	133.5	0.075656	0.681447
ASTA05195	FBgn0033159	Dscam	FBtr0111073/FBtr0306771,FBtr0111049	mutexcl	1-2^,3-4^	chr2R:3245220_3249222:-,chr2R:3236481_3245095:-;chr2R:3243946_3249222:-,chr2R:3236481_3243821:-	2	2	0.5	3.5	0.125	4.5	1.5	0.75	-0.625	4	6	5	0.0761905	0.68492
ASTA00980	FBgn0033159	Dscam	FBtr0111077,FBtr0111068	mutexcl	1-2^,3-4^	chr2R:3246436_3249222:-,chr2R:3236481_3246311:-;chr2R:3245029_3249222:-,chr2R:3236481_3244904:-	2	2	2.5	7	0.263	3.5	0	1	-0.737	9.5	3.5	6.5	0.0761905	0.68492
ASTA12151	FBgn0033159	Dscam	FBtr0111073/FBtr0306771,FBtr0111050/FBtr0306786	mutexcl	1-2^,3-4^	chr2R:3245220_3249222:-,chr2R:3236481_3245095:-;chr2R:3242716_3249222:-,chr2R:3236481_3242591:-	2	2	0.5	3	0.143	4.5	1.5	0.75	-0.607	3.5	6	4.75	0.0761905	0.68492
ASTA05164	FBgn0030418	CG4004	FBtr0073686,FBtr0073687	AltFE	1(2^,3(4^	chrX:12638983_12640901:+;chrX:12639901_12640901:+	1	1	47	44	0.516	53	82	0.393	0.123	91	135	113	0.0763895	0.686261
ASTA11329	FBgn0050122	CG30122	FBtr0086660/FBtr0300923/FBtr0300925,FBtr0300924	altacceptor	1-,2-	chr2R:14520492_14520558:-;chr2R:14520489_14520558:-	1	1	211	43	0.831	245	73	0.77	0.061	254	318	286	0.0764637	0.686481
ASTA11252	FBgn0005536	Mbs	FBtr0112851/FBtr0112852/FBtr0301575/FBtr0308216,FBtr0301472/FBtr0301473/FBtr0308212/FBtr0308213/FBtr0308214/FBtr0308215	exonskip	0,1-2^	chr3L:16059930_16063219:+;chr3L:16059930_16061212:+,chr3L:16062044_16063219:+	1	2	272	237.5	0.534	263	294	0.472	0.062	509.5	557	533.25	0.0765881	0.68715
ASTA01777	FBgn0261641	CG42724	FBtr0303014,FBtr0303013	AltLE	1-2),3-4^5-6^7-8^9-10)	chr3R:2190448_2190725:-;chr3R:2188953_2190725:-	1	1	50	101	0.331	37	119	0.237	0.094	151	156	153.5	0.0766544	0.687298
ASTA11533	FBgn0039109	CG10365	FBtr0084446,FBtr0084447	AltFE	1(2^,3(4^	chr3R:19549452_19554388:+;chr3R:19554263_19554388:+	1	1	26	40	0.394	12	39	0.235	0.159	66	51	58.5	0.0768054	0.687757
ASTA02058	FBgn0050007	CG30007	FBtr0088381/FBtr0300921,FBtr0300919/FBtr0300920	altacceptor	1-,2-	chr2R:5782702_5782759:+;chr2R:5782702_5782762:+	1	1	50	6	0.893	38	12	0.76	0.133	56	50	53	0.0769083	0.687757
ASTA02332	FBgn0033159	Dscam	FBtr0111075,FBtr0111052	mutexcl	1-2^,3-4^	chr2R:3245421_3249222:-,chr2R:3236481_3245293:-;chr2R:3242511_3249222:-,chr2R:3236481_3242386:-	2	2	0.5	3.5	0.125	4	3	0.571	-0.446	4	7	5.5	0.0769231	0.687757
ASTA01012	FBgn0034072	Dg	FBtr0087257,FBtr0087258	exonskip	0,1-2^	chr2R:11973126_11975809:-;chr2R:11975231_11975809:-,chr2R:11973126_11974435:-	1	2	113	115	0.496	85	111.5	0.433	0.063	228	196.5	212.25	0.076955	0.687757
ASTA11379	FBgn0034072	Dg	FBtr0087257,FBtr0306238	skip2exons	0,1-2^3-4^	chr2R:11973126_11975809:-;chr2R:11975231_11975809:-,chr2R:11973799_11974435:-,chr2R:11973126_11973549:-	1	3	113	110.667	0.505	85	131	0.394	0.111	223.667	216	219.833	0.076955	0.687757
ASTA01159	FBgn0261873	sdt	FBtr0308219,FBtr0089975	altdonor	1^,2^	chrX:8124752_8126461:+;chrX:8124800_8126461:+	1	1	21	130	0.139	15	177	0.078	0.061	151	192	171.5	0.077061	0.688259
ASTA05952	FBgn0085447	sif	FBtr0112710/FBtr0112711/FBtr0112713,FBtr0112708/FBtr0112709/FBtr0112712/FBtr0112714	altacceptor	1-,2-	chr3L:5724737_5727538:+;chr3L:5724737_5727565:+	1	1	526	507	0.509	688	570	0.547	-0.038	1033	1258	1145.5	0.0772773	0.689505
ASTA07584	FBgn0000636	Fas3	FBtr0112804,FBtr0081051	AltLE	1-2),3-4^5-6^7-8^9-10)	chr2L:18384894_18386156:+;chr2L:18384894_18387286:+	1	1	206	185	0.527	190	221	0.462	0.065	391	411	401	0.0773005	0.689505
ASTA06662	FBgn0002914	Myb	FBtr0074173,FBtr0074171	retintron	0,1^2-	irt;chrX:15751647_15751709:-	2	1	75.5	3	0.962	103	0	1	-0.038	78.5	103	90.75	0.0774062	0.690001
ASTA06441	FBgn0013334	Sap47	FBtr0083209/FBtr0083210/FBtr0301655,FBtr0083204/FBtr0083205/FBtr0083206/FBtr0083207/FBtr0083208	exonskip	0,1-2^	chr3R:11762063_11777323:+;chr3R:11762063_11770670:+,chr3R:11770719_11777323:+	1	2	725	57	0.927	663	43	0.939	-0.012	782	706	744	0.0775293	0.690652
ASTA11856	FBgn0052138	CG32138	FBtr0075775,FBtr0075776/FBtr0114573	altacceptor	1-,2-	chr3L:14058259_14058688:+;chr3L:14058259_14058715:+	1	1	81	196	0.292	92	159	0.367	-0.075	277	251	264	0.0779022	0.693526
ASTA08936	FBgn0033504	CAP	FBtr0299830,FBtr0299826	AltLE	1-2),3-4^5-6^7-8^9-10^11-12^13-14^15-16^17-18^19-20^21-22)	chr2R:6172307_6172914:+;chr2R:6172307_6182116:+	1	1	308	17	0.948	373	10	0.974	-0.026	325	383	354	0.0781686	0.694925
ASTA07839	FBgn0259994	CG42492	FBtr0300466,FBtr0300465	exonskip	0,1-2^	chrX:5527499_5527903:-;chrX:5527792_5527903:-,chrX:5527499_5527770:-	1	2	355	335	0.514	490	335.5	0.594	-0.08	690	825.5	757.75	0.0781796	0.694925
ASTA07073	FBgn0010482	l(2)01289	FBtr0301421,FBtr0301422	Unclassified	0,1-2^3-4^5-6^7-8^9-10^11-12^13-14^15-16^17-18^19-20^21-22^	chr2R:2613533_2625465:-;chr2R:2622417_2625465:-,chr2R:2622104_2622233:-,chr2R:2621898_2621959:-,chr2R:2621700_2621763:-,chr2R:2621448_2621518:-,chr2R:2620763_2621132:-,chr2R:2620388_2620447:-,chr2R:2619690_2619742:-,chr2R:2619440_2619506:-,chr2R:2619239_2619301:-,chr2R:2613894_2619055:-,chr2R:2613533_2613761:-	1	12	50	209.667	0.193	39	104.75	0.271	-0.078	259.667	143.75	201.708	0.0782106	0.694925
ASTA10368	FBgn0030027	CG1632	FBtr0071170,FBtr0307282	retintron	0,1^2-	irt;chrX:8146921_8147090:+	2	1	5	3	0.625	8	0	1	-0.375	8	8	8	0.0782704	0.695009
ASTA11734	FBgn0027341	Gfat1	FBtr0113687/FBtr0113692/FBtr0113694/FBtr0302846/FBtr0302848/FBtr0302849/FBtr0302850,FBtr0113690	retintron	0,1^2-	irt;chr3RHet:2477400_2477472:+	2	1	358.5	9	0.976	405	3	0.993	-0.017	367.5	408	387.75	0.0785746	0.697058
ASTA00451	FBgn0036534	Dcp2	FBtr0075538/FBtr0075539/FBtr0075540/FBtr0304975,FBtr0100528	retintron	0,1^2-	irt;chr3L:15816856_15816914:-	2	1	404	11	0.973	482	5	0.99	-0.017	415	487	451	0.0786023	0.697058
ASTA12039	FBgn0037944	CG6923	FBtr0307892,FBtr0082432	AltFE	1(2^,3(4^	chr3R:7574682_7575419:-;chr3R:7574682_7574963:-	1	1	13	19	0.406	20	11	0.645	-0.239	32	31	31.5	0.078737	0.697804
ASTA02375	FBgn0085427	CG34398	FBtr0303892,FBtr0303890	altdon_altacc	1^3-,2^4-	chr2L:8898851_8915569:+;chr2L:8898949_8915660:+	1	1	34	13	0.723	49	7	0.875	-0.152	47	56	51.5	0.078926	0.69903
ASTA06826	FBgn0011642	Zyx102EF	FBtr0089211,FBtr0089213	altdon_altacc	1^3-,2^4-	chr4:1081280_1081366:-;chr4:1081261_1081364:-	1	1	26	14	0.65	11	16	0.407	0.243	40	27	33.5	0.0789863	0.699115
ASTA02862	FBgn0261934	dikar	FBtr0303749/FBtr0303750,FBtr0303751	altdonor	1^,2^	chr3L:6733022_6733766:-;chr3L:6733022_6733404:-	1	1	54	55	0.495	94	61	0.606	-0.111	109	155	132	0.0791274	0.699915
ASTA00678	FBgn0013576	l(3)82Fd	FBtr0078814,FBtr0078815	AltFE	1(2^,3(4^	chr3R:1100810_1112623:-;chr3R:1100810_1108386:-	1	1	414	119	0.777	522	116	0.818	-0.041	533	638	585.5	0.0792588	0.700516
ASTA05762	FBgn0041605	cpx	FBtr0078898,FBtr0078900/FBtr0300790	AltFE	1(2^,3(4^	chr3R:106192_108395:+;chr3R:107594_108395:+	1	1	146	1098	0.117	140	1312	0.096	0.021	1244	1452	1348	0.0793898	0.700516
ASTA05184	FBgn0032036	CG13384	FBtr0303470,FBtr0303467	altdonor	1^,2^	chr2L:8384494_8384699:+;chr2L:8384567_8384699:+	1	1	7	8	0.467	18	5	0.783	-0.316	15	23	19	0.0793947	0.700516
ASTA02059	FBgn0036545	GXIVsPLA2	FBtr0075509,FBtr0273189	altdonor	1^,2^	chr3L:15948410_15948487:+;chr3L:15948415_15948487:+	1	1	216	18	0.923	237	34	0.875	0.048	234	271	252.5	0.0794014	0.700516
ASTA09283	FBgn0022764	Sin3A	FBtr0087889,FBtr0087887/FBtr0087890/FBtr0303565/FBtr0304683	AltLE	1-2),3-4^5-6)	chr2R:8466057_8466633:-;chr2R:8464499_8466633:-	1	1	25	630	0.038	15	676	0.022	0.016	655	691	673	0.0794494	0.700516
ASTA12081	FBgn0085433	CG34404	FBtr0112669,FBtr0112668	retintron	0,1^2-	irt;chr3R:11192319_11192385:-	2	1	73	86	0.459	69	113	0.379	0.08	159	182	170.5	0.0795329	0.700566
ASTA09509	FBgn0036764	CG5535	FBtr0273277,FBtr0075159	AltFE	1(2^,3(4^	chr3L:17847808_17849745:-;chr3L:17847808_17848532:-	1	1	28	16	0.636	56	14	0.8	-0.164	44	70	57	0.0795566	0.700566
ASTA12171	FBgn0020312	CG4050	FBtr0071637,FBtr0071638	AltFE	1(2^,3(4^	chr2R:17014639_17015906:-;chr2R:17014639_17014906:-	1	1	75	30	0.714	94	21	0.817	-0.103	105	115	110	0.0797048	0.701423
ASTA08933	FBgn0030872	Ucp4A	FBtr0303572,FBtr0074464	altdonor	1^,2^	chrX:17739394_17739522:+;chrX:17739454_17739522:+	1	1	32	193	0.142	21	217	0.088	0.054	225	238	231.5	0.0797941	0.701648
ASTA00195	FBgn0031228	CG11455	FBtr0301888,FBtr0078117	altacceptor	1-,2-	chr2L:155430_155493:+;chr2L:155430_155566:+	1	1	11	563	0.019	5	664	0.007	0.012	574	669	621.5	0.079897	0.701648
ASTA12331	FBgn0005630	lola	FBtr0089360,FBtr0089347/FBtr0089357	AltLE	1-2),3-4)	chr2R:6385595_6419543:-;chr2R:6371758_6419543:-	1	1	93	6	0.939	111	18	0.86	0.079	99	129	114	0.0799435	0.701648
ASTA05962	FBgn0004169	up	FBtr0301919/FBtr0301920/FBtr0301921/FBtr0308233,FBtr0073851/FBtr0073852/FBtr0073853/FBtr0100561/FBtr0100563/FBtr0301922/FBtr0301923/FBtr0308234	mutexcl	1-2^,3-4^	chrX:13488942_13489036:-,chrX:13488084_13488862:-;chrX:13488397_13489036:-,chrX:13488084_13488317:-	2	2	3	2708.5	0.001	3.5	1830.5	0.002	-0.001	2711.5	1834	2272.75	0.0800076	0.701648
ASTA09339	FBgn0041605	cpx	FBtr0113343,FBtr0078898	AltFE	1(2^,3(4^	chr3R:106091_108395:+;chr3R:106192_108395:+	1	1	40	146	0.215	59	140	0.296	-0.081	186	199	192.5	0.0800373	0.701648
ASTA02764	FBgn0028371	jbug	FBtr0302116,FBtr0301375	altacceptor	1-,2-	chr2R:18615494_18616605:-;chr2R:18615287_18616605:-	1	1	1	4	0.2	5	1	0.833	-0.633	5	6	5.5	0.0800866	0.701648
ASTA02933	FBgn0033159	Dscam	FBtr0111051/FBtr0111060/FBtr0111101,FBtr0111102/FBtr0306772	mutexcl	1-2^,3-4^	chr2R:3244374_3249222:-,chr2R:3236481_3244249:-;chr2R:3243315_3249222:-,chr2R:3236481_3243190:-	2	2	1	5	0.167	3	0.5	0.857	-0.69	6	3.5	4.75	0.0800866	0.701648
ASTA02710	FBgn0037448	CG15186	FBtr0081674/FBtr0308036/FBtr0308037/FBtr0308039,FBtr0081672/FBtr0081673/FBtr0308038	altdonor	1^,2^	chr3R:2317257_2318331:+;chr3R:2317704_2318331:+	1	1	19	42	0.311	16	71	0.184	0.127	61	87	74	0.0801806	0.702025
ASTA01567	FBgn0033159	Dscam	FBtr0089018/FBtr0111087/FBtr0111088/FBtr0111089/FBtr0306767/FBtr0306768/FBtr0306769/FBtr0306773/FBtr0306781/FBtr0306783/FBtr0306784/FBtr0306787,FBtr0111057/FBtr0111058/FBtr0111059/FBtr0111060/FBtr0111061/FBtr0111062/FBtr0111076/FBtr0111077/FBtr0111102	mutexcl	1-2^,3-4^	chr2R:3254133_3255892:-,chr2R:3249373_3253970:-;chr2R:3252123_3255892:-,chr2R:3249373_3251960:-	2	2	9	4	0.692	9.5	9	0.514	0.178	13	18.5	15.75	0.0804954	0.703688
ASTA01431	FBgn0003659	Sxl	FBtr0300839,FBtr0100207	altacceptor	1-,2-	chrX:6986204_6991030:-;chrX:6986156_6991030:-	1	1	4	7	0.364	8	2	0.8	-0.436	11	10	10.5	0.0804954	0.703688
ASTA12179	FBgn0034618	CG9485	FBtr0071599/FBtr0300394,FBtr0071601	AltFE	1(2^,3(4^	chr2R:17200289_17201928:+;chr2R:17201485_17201928:+	1	1	34	49	0.41	26	67	0.28	0.13	83	93	88	0.0806774	0.703688
ASTA11039	FBgn0032156	CG13124	FBtr0079902/FBtr0079903/FBtr0290197,FBtr0300866/FBtr0300867/FBtr0300868/FBtr0300869/FBtr0300870/FBtr0300871	altacceptor	1-,2-	chr2L:9907548_9907607:-;chr2L:9907545_9907607:-	1	1	957	947	0.503	625	543	0.535	-0.032	1904	1168	1536	0.0807085	0.703688
ASTA03660	FBgn0011225	jar	FBtr0301367/FBtr0301368/FBtr0301369/FBtr0301370/FBtr0301371,FBtr0084636	AltFE	1(2^,3(4^	chr3R:20084972_20096620:-;chr3R:20084972_20085117:-	1	1	384	191	0.668	526	212	0.713	-0.045	575	738	656.5	0.0807809	0.703688
ASTA05836	FBgn0033159	Dscam	FBtr0111081/FBtr0306785,FBtr0111053/FBtr0111065/FBtr0111097	mutexcl	1-2^,3-4^	chr2R:3247920_3249222:-,chr2R:3236481_3247795:-;chr2R:3241906_3249222:-,chr2R:3236481_3241781:-	2	2	3	1	0.75	4	4	0.5	0.25	4	8	6	0.0808081	0.703688
ASTA01888	FBgn0033159	Dscam	FBtr0111081/FBtr0306785,FBtr0111084	mutexcl	1-2^,3-4^	chr2R:3247920_3249222:-,chr2R:3236481_3247795:-;chr2R:3241198_3249222:-,chr2R:3236481_3241070:-	2	2	3	0	1	4	3	0.571	0.429	3	7	5	0.0808081	0.703688
ASTA00290	FBgn0033159	Dscam	FBtr0111069/FBtr0111081,FBtr0111084/FBtr0111085	mutexcl	1-2^,3-4^	chr2R:3229897_3235353:-,chr2R:3219886_3229608:-;chr2R:3227576_3235353:-,chr2R:3219886_3227287:-	2	2	1.5	2.5	0.375	3	1	0.75	-0.375	4	4	4	0.0808081	0.703688
ASTA03350	FBgn0033844	bbc	FBtr0087700,FBtr0305993	mutexcl	1-2^,3-4^	chr2R:9377379_9378939:-,chr2R:9375638_9377246:-;chr2R:9376554_9378939:-,chr2R:9375638_9376421:-	2	2	139.5	89	0.611	165	156	0.514	0.097	228.5	321	274.75	0.0808298	0.703688
ASTA02160	FBgn0033807	AQP	FBtr0087766,FBtr0300286	altacceptor	1-,2-	chr2R:9100468_9100527:-;chr2R:9100438_9100527:-	1	1	5	195	0.025	12	174	0.065	-0.04	200	186	193	0.0808959	0.703819
ASTA11572	FBgn0040859	CR32658	FBtr0073626,FBtr0073628	altacceptor	1-,2-	chrX:11985552_11985602:+;chrX:11985552_11985612:+	1	1	17	0	1	11	3	0.786	0.214	17	14	15.5	0.0809789	0.70409
ASTA13593	FBgn0031474	CG2991	FBtr0077626,FBtr0077625	exonskip	0,1-2^	chr2L:2857577_2864968:+;chr2L:2857577_2859624:+,chr2L:2859715_2864968:+	1	2	242	189.5	0.561	252	242	0.51	0.051	431.5	494	462.75	0.0810291	0.70409
ASTA00040	FBgn0011817	nmo	FBtr0076756/FBtr0076758/FBtr0076759,FBtr0076754/FBtr0076755/FBtr0076757	exonskip	0,1-2^	chr3L:8040701_8042968:+;chr3L:8040701_8041169:+,chr3L:8041544_8042968:+	1	2	80	42.5	0.653	122	49.5	0.711	-0.058	122.5	171.5	147	0.0811843	0.704554
ASTA01473	FBgn0052582	CG32582	FBtr0074102,FBtr0113440	retintron	0,1^2-	irt;chrX:15730431_15730557:+	2	1	8	15	0.348	5	24	0.172	0.176	23	29	26	0.0812067	0.704554
ASTA09044	FBgn0032256	RluA-2	FBtr0080032/FBtr0304132,FBtr0304133	altacceptor	1-,2-	chr2L:10482575_10482624:+;chr2L:10482575_10482636:+	1	1	36	35	0.507	22	42	0.344	0.163	71	64	67.5	0.0812783	0.704554
ASTA09462	FBgn0015371	chn	FBtr0087415/FBtr0087416,FBtr0305217	skip2exons	0,1-2^3-4^	chr2R:11027601_11029341:+;chr2R:11027601_11027882:+,chr2R:11028183_11028487:+,chr2R:11028806_11029341:+	1	3	13	134	0.088	15	184	0.075	0.013	147	199	173	0.0814163	0.704554
ASTA11492	FBgn0263077	CG43340	FBtr0306931/FBtr0306932/FBtr0306933/FBtr0306934/FBtr0306935/FBtr0306936/FBtr0306938/FBtr0306939/FBtr0306940,FBtr0306941	exonskip	0,1-2^	chr2R:3528123_3535801:+;chr2R:3528123_3528336:+,chr2R:3535183_3535801:+	1	2	290	324.5	0.472	277	411.5	0.402	0.07	614.5	688.5	651.5	0.0814828	0.704554
ASTA13662	FBgn0263077	CG43340	FBtr0306931/FBtr0306932/FBtr0306933/FBtr0306934/FBtr0306935/FBtr0306936/FBtr0306938/FBtr0306939/FBtr0306940,FBtr0306942	exonskip	0,1-2^	chr2R:3528123_3535801:+;chr2R:3528123_3528336:+,chr2R:3533932_3535801:+	1	2	290	622	0.318	277	653.5	0.298	0.02	912	930.5	921.25	0.0814828	0.704554
ASTA09650	FBgn0263077	CG43340	FBtr0306943,FBtr0306931/FBtr0306932/FBtr0306935/FBtr0306936	AltLE	1-2),3-4^5-6^7-8^9-10^11-12^13-14)	chr2R:3528123_3528336:+;chr2R:3528123_3535801:+	1	1	387	290	0.572	449	277	0.618	-0.046	677	726	701.5	0.0814828	0.704554
ASTA13728	FBgn0001991	Ca-alpha1D	FBtr0090005,FBtr0090003/FBtr0090004/FBtr0090006	mutexcl	1-2^,3-4^	chr2L:16177395_16177677:+,chr2L:16177805_16178906:+;chr2L:16177395_16178374:+,chr2L:16178493_16178906:+	2	2	336	155	0.684	287	155.5	0.649	0.035	491	442.5	466.75	0.0814912	0.704554
ASTA11316	FBgn0003261	Rm62	FBtr0302597,FBtr0078649/FBtr0078651	mutexcl	1-2^,3-4^	chr3R:1831825_1833758:-,chr3R:1830849_1831671:-;chr3R:1831020_1833758:-,chr3R:1830849_1830927:-	2	2	190	60	0.76	204.5	87	0.702	0.058	250	291.5	270.75	0.0816266	0.705282
ASTA04490	FBgn0261259	Fhos	FBtr0302085/FBtr0302087/FBtr0306631/FBtr0306632,FBtr0302583	altdonor	1^,2^	chr3L:8790327_8791220:+;chr3L:8790922_8791220:+	1	1	277	70	0.798	335	60	0.848	-0.05	347	395	371	0.0817385	0.705807
ASTA01818	FBgn0005630	lola	FBtr0100286,FBtr0089347/FBtr0089357	AltLE	1-2),3-4)	chr2R:6410475_6419543:-;chr2R:6371758_6419543:-	1	1	80	6	0.93	101	18	0.849	0.081	86	119	102.5	0.0818835	0.706173
ASTA04785	FBgn0025803	SNF4Agamma	FBtr0301586,FBtr0084021	altdonor	1^,2^	chr3R:17014688_17026481:+;chr3R:17014693_17026481:+	1	1	15	4	0.789	8	9	0.471	0.318	19	17	18	0.0819144	0.706173
ASTA10212	FBgn0035049	Mmp1	FBtr0304010/FBtr0306656,FBtr0304009/FBtr0304011	altacceptor	1-,2-	chr2R:20560840_20562585:-;chr2R:20560375_20562585:-	1	1	2	52	0.037	7	42	0.143	-0.106	54	49	51.5	0.0819345	0.706173
ASTA03087	FBgn0015610	Caf1	FBtr0083052,FBtr0301845	altacceptor	1-,2-	chr3R:11051637_11051687:+;chr3R:11051637_11051690:+	1	1	231	11	0.955	265	25	0.914	0.041	242	290	266	0.0820765	0.706955
ASTA03469	FBgn0003659	Sxl	FBtr0308242,FBtr0100209	Unclassified	1-2^5-6^8-,3-4^7-	chrX:6986204_6992033:-,chrX:6982783_6985706:-,chrX:6981693_6982610:-;chrX:6984538_6992033:-,chrX:6981717_6984166:-	3	2	42.3333	22.5	0.653	148	19.5	0.884	-0.231	64.8333	167.5	116.167	0.0825013	0.709727
ASTA02639	FBgn0003659	Sxl	FBtr0300843,FBtr0100209	Unclassified	1-2^5-6^8-,3-4^7-	chrX:6986204_6992033:-,chrX:6982801_6985706:-,chrX:6981693_6982610:-;chrX:6984538_6992033:-,chrX:6981717_6984166:-	3	2	43	22.5	0.656	163.667	19.5	0.894	-0.238	65.5	183.167	124.333	0.0825013	0.709727
ASTA06077	FBgn0003969	vap	FBtr0074140,FBtr0074142	altdonor	1^,2^	chrX:15898120_15899654:-;chrX:15898120_15899352:-	1	1	19	25	0.432	26	15	0.634	-0.202	44	41	42.5	0.0825739	0.709909
ASTA07664	FBgn0038079	CG14394	FBtr0113228/FBtr0114500,FBtr0113226/FBtr0114501	AltLE	1-2),3-4)	chr3R:8522022_8522445:+;chr3R:8522022_8522786:+	1	1	10	3	0.769	10	13	0.435	0.334	13	23	18	0.0827139	0.71049
ASTA04943	FBgn0003475	spir	FBtr0081352/FBtr0081353/FBtr0307893,FBtr0306556/FBtr0307894	altacceptor	1-,2-	chr2L:20336405_20336463:+;chr2L:20336405_20336469:+	1	1	124	73	0.629	170	70	0.708	-0.079	197	240	218.5	0.0827662	0.71049
ASTA09734	FBgn0030876	CG6762	FBtr0074492,FBtr0303768	altacceptor	1-,2-	chrX:17751392_17751505:+;chrX:17751392_17751524:+	1	1	105	30	0.778	100	46	0.685	0.093	135	146	140.5	0.0828299	0.71049
ASTA13021	FBgn0001297	kay	FBtr0099990,FBtr0290076	AltFE	1(2^,3(4^	chr3R:25608870_25617114:+;chr3R:25616577_25617114:+	1	1	143	537	0.21	150	445	0.252	-0.042	680	595	637.5	0.0828476	0.71049
ASTA07760	FBgn0041605	cpx	FBtr0078897,FBtr0113341/FBtr0300789	AltFE	1(2^,3(4^	chr3R:106079_108395:+;chr3R:108037_108395:+	1	1	754	433	0.635	955	474	0.668	-0.033	1187	1429	1308	0.0830969	0.711339
ASTA04022	FBgn0037007	CG5059	FBtr0078216,FBtr0078217	AltFE	1(2^,3(4^	chr3L:20509233_20512067:-;chr3L:20509233_20509798:-	1	1	2034	16	0.992	2428	33	0.987	0.005	2050	2461	2255.5	0.0831187	0.711339
ASTA00373	FBgn0034137	CG4945	FBtr0087100,FBtr0087098	altdon_altacc	1^3-,2^4-	chr2R:12453768_12454109:+;chr2R:12453783_12454273:+	1	1	0	11	0	2	3	0.4	-0.4	11	5	8	0.0833333	0.711339
ASTA12441	FBgn0030844	ppk23	FBtr0100574/FBtr0112998,FBtr0074491	retintron	0,1^2-	irt;chrX:17461739_17461813:-	2	1	1	3	0.25	0	11	0	0.25	4	11	7.5	0.0833333	0.711339
ASTA05487	FBgn0087007	bbg	FBtr0273426,FBtr0273425	AltFE	1(3^,2(4^	chr3L:14420012_14420371:-;chr3L:14420012_14420277:-	1	1	6	1	0.857	0	2	0	0.857	7	2	4.5	0.0833333	0.711339
ASTA10211	FBgn0032456	MRP	FBtr0090017/FBtr0090026,FBtr0090018/FBtr0090023	mutexcl	1-2^,3-4^	chr2L:12727117_12728577:+,chr2L:12728799_12737958:+;chr2L:12727117_12729184:+,chr2L:12729406_12737958:+	2	2	1	1.5	0.4	1	7	0.125	0.275	2.5	8	5.25	0.0833333	0.711339
ASTA12380	FBgn0010014	CanB	FBtr0308348,FBtr0070764	AltFE	1(2^,3(4^	chrX:5226552_5227085:+;chrX:5226861_5227085:+	1	1	20	236	0.078	45	321	0.123	-0.045	256	366	311	0.0833883	0.711339
ASTA00709	FBgn0005630	lola	FBtr0089344,FBtr0089342/FBtr0089349	AltLE	1-2),3-4)	chr2R:6412139_6419543:-;chr2R:6408783_6419543:-	1	1	12	3	0.8	18	0	1	-0.2	15	18	16.5	0.0833944	0.711339
ASTA13433	FBgn0034420	CG10737	FBtr0290311,FBtr0086585/FBtr0086586/FBtr0086588/FBtr0100282/FBtr0290312/FBtr0290313/FBtr0290314/FBtr0290315/FBtr0290316/FBtr0290317/FBtr0290318	exonskip	0,1-2^	chr2R:15061871_15062386:+;chr2R:15061871_15062081:+,chr2R:15062289_15062386:+	1	2	171	1138.5	0.131	116	1010.5	0.103	0.028	1309.5	1126.5	1218	0.0834108	0.711339
ASTA05316	FBgn0086783	Mhc	FBtr0080897/FBtr0080905/FBtr0080907/FBtr0301829/FBtr0307493,FBtr0080895/FBtr0080896/FBtr0080899/FBtr0080902/FBtr0301827/FBtr0301828/FBtr0307492/FBtr0307494	mutexcl	1-2^,3-4^	chr2L:16777440_16778389:+,chr2L:16778508_16780549:+;chr2L:16777440_16779727:+,chr2L:16779846_16780549:+	2	2	2273.5	16	0.993	1348.5	13.5	0.99	0.003	2289.5	1362	1825.75	0.0835587	0.711958
ASTA12771	FBgn0031118	RhoGAP19D	FBtr0077320,FBtr0301537	altacceptor	1-,2-	chrX:20347839_20348292:-;chrX:20347836_20348292:-	1	1	19	3	0.864	27	0	1	-0.136	22	27	24.5	0.0835866	0.711958
ASTA07033	FBgn0038826	CG17838	FBtr0083958/FBtr0083960/FBtr0083961/FBtr0083963/FBtr0113256,FBtr0083959/FBtr0113255	skip2exons	0,1-2^3-4^	chr3R:16624132_16631668:+;chr3R:16624132_16625738:+,chr3R:16626023_16628011:+,chr3R:16628274_16631668:+	1	3	353	146.667	0.706	440	146	0.751	-0.045	499.667	586	542.833	0.083755	0.712512
ASTA00181	FBgn0038826	CG17838	FBtr0083962,FBtr0083958/FBtr0083960/FBtr0083961/FBtr0083963/FBtr0113256	AltLE	1-2^3-4^5-6),7-8)	chr3R:16624132_16625738:+;chr3R:16624132_16631668:+	1	1	1	353	0.003	7	440	0.016	-0.013	354	447	400.5	0.083755	0.712512
ASTA04869	FBgn0015269	Nf1	FBtr0084952,FBtr0100113	AltLE	1-2),3-4)	chr3R:21819207_21819386:+;chr3R:21819207_21820288:+	1	1	21	80	0.208	22	155	0.124	0.084	101	177	139	0.0838335	0.71274
ASTA04458	FBgn0262125	sec23	FBtr0078710/FBtr0078711,FBtr0304793/FBtr0304794	exonskip	0,1-2^	chr3R:1477525_1478102:+;chr3R:1477525_1477702:+,chr3R:1477724_1478102:+	1	2	497	54	0.902	617	52.5	0.922	-0.02	551	669.5	610.25	0.0840305	0.713975
ASTA09360	FBgn0039830	CG1746	FBtr0085772,FBtr0085773	AltFE	1(3^,2(4^	chr3R:27044771_27045257:-;chr3R:27044771_27044831:-	1	1	4377	29	0.993	5087	20	0.996	-0.003	4406	5107	4756.5	0.0842482	0.715383
ASTA04730	FBgn0261551	CG42669	FBtr0306699/FBtr0306700,FBtr0302681	AltFE	1(2^,3(4^	chr3L:2456917_2459590:+;chr3L:2458276_2459590:+	1	1	77	81	0.487	87	60	0.592	-0.105	158	147	152.5	0.0845841	0.717794
ASTA01569	FBgn0261985	Ptpmeg	FBtr0306561,FBtr0306562	altdonor	1^,2^	chr3L:347659_351366:+;chr3L:347780_351366:+	1	1	15	294	0.049	7	308	0.022	0.027	309	315	312	0.0848494	0.719602
ASTA09658	FBgn0036144	GlcAT-P	FBtr0306254,FBtr0076190	AltFE	1(3^,2(4^	chr3L:11189976_11190600:-;chr3L:11189976_11190338:-	1	1	6	4	0.6	0	4	0	0.6	10	4	7	0.0849151	0.719717
ASTA11835	FBgn0010280	Taf4	FBtr0075451,FBtr0301911	exonskip	0,1-2^	chr3L:16106466_16107411:+;chr3L:16106466_16106995:+,chr3L:16107242_16107411:+	1	2	32	197	0.14	53	219	0.195	-0.055	229	272	250.5	0.0850243	0.7202
ASTA02260	FBgn0038826	CG17838	FBtr0113255,FBtr0083958/FBtr0083959/FBtr0083960/FBtr0083961/FBtr0083962/FBtr0083963/FBtr0113256	altacceptor	1-,2-	chr3R:16623576_16624012:+;chr3R:16623576_16624036:+	1	1	584	493	0.542	608	594	0.506	0.036	1077	1202	1139.5	0.0851352	0.720313
ASTA09777	FBgn0028371	jbug	FBtr0071919/FBtr0301375/FBtr0301376/FBtr0302116/FBtr0302117/FBtr0302374,FBtr0301374/FBtr0301377	AltLE	1-2),3-4^5-6^7-8^9-10^11-12)	chr2R:18610410_18611441:-;chr2R:18609533_18611441:-	1	1	131	50	0.724	83	49	0.629	0.095	181	132	156.5	0.085209	0.720313
ASTA09711	FBgn0039890	CG2316	FBtr0089146,FBtr0089147	skip2exons	0,1-2^3-4^	chr4:209875_214298:-;chr4:212013_214298:-,chr4:210688_211934:-,chr4:209875_210623:-	1	3	5	111	0.043	1	85.3333	0.012	0.031	116	86.3333	101.167	0.0852428	0.720313
ASTA11093	FBgn0030121	CG17446	FBtr0071327,FBtr0302964	retintron	0,1^2-	irt;chrX:9166833_9166892:-	2	1	2.5	88	0.028	0.5	126	0.004	0.024	90.5	126.5	108.5	0.0852466	0.720313
ASTA03912	FBgn0029761	SK	FBtr0301949/FBtr0301950/FBtr0301951/FBtr0301952/FBtr0301953/FBtr0301954,FBtr0300467	altdonor	1^,2^	chrX:5272759_5277095:+;chrX:5272765_5277095:+	1	1	121	19	0.864	110	31	0.78	0.084	140	141	140.5	0.0856343	0.722663
ASTA10901	FBgn0030367	Cyp311a1	FBtr0073639,FBtr0073640	retintron	0,1^2-	irt;chrX:11925250_11925308:-	2	1	15.5	301	0.049	11	358	0.03	0.019	316.5	369	342.75	0.0856849	0.722663
ASTA01947	FBgn0001624	dlg1	FBtr0073483/FBtr0073488/FBtr0073490/FBtr0112813,FBtr0302114	retintron	0,1^2-	irt;chrX:11268122_11268289:+	2	1	31.5	5	0.863	44	1	0.978	-0.115	36.5	45	40.75	0.0857002	0.722663
ASTA07821	FBgn0024183	vig	FBtr0080720,FBtr0080721	AltFE	1(4^,2(3^	chr2L:15067690_15067915:-;chr2L:15067690_15067952:-	1	1	439	1	0.998	556	7	0.988	0.01	440	563	501.5	0.085762	0.722663
ASTA05827	FBgn0050104	CG30104	FBtr0086927,FBtr0086928	AltFE	1(3^,2(4^	chr2R:13372535_13378441:+;chr2R:13372637_13378441:+	1	1	16	24	0.4	48	36	0.571	-0.171	40	84	62	0.0859038	0.722663
ASTA02938	FBgn0033159	Dscam	FBtr0111063/FBtr0306767,FBtr0111053/FBtr0111065/FBtr0111097	mutexcl	1-2^,3-4^	chr2R:3247513_3249222:-,chr2R:3236481_3247379:-;chr2R:3241906_3249222:-,chr2R:3236481_3241781:-	2	2	2.5	1	0.714	2	4	0.333	0.381	3.5	6	4.75	0.0859141	0.722663
ASTA06282	FBgn0033159	Dscam	FBtr0111063/FBtr0306767,FBtr0111084	mutexcl	1-2^,3-4^	chr2R:3247513_3249222:-,chr2R:3236481_3247379:-;chr2R:3241198_3249222:-,chr2R:3236481_3241070:-	2	2	2.5	0	1	2	3	0.4	0.6	2.5	5	3.75	0.0859141	0.722663
ASTA07218	FBgn0026147	CG16833	FBtr0300404/FBtr0304948,FBtr0300401/FBtr0304952	Unclassified	1^3-4^,2^	chr2L:10989871_10990095:+,chr2L:10990784_10991058:+;chr2L:10989875_10991058:+	2	1	56	31	0.644	67.5	29	0.699	-0.055	87	96.5	91.75	0.0860101	0.722663
ASTA05050	FBgn0002781	mod(mdg4)	FBtr0084078,FBtr0084068	AltLE	1-2),3-4^5-6)	chr3R:17196365_17200781:-;chr3R:17182691_17200781:-	1	1	70	79	0.47	89	67	0.571	-0.101	149	156	152.5	0.0861672	0.722663
ASTA11326	FBgn0004363	porin	FBtr0080182,FBtr0305260	AltFE	1(2^,3(4^	chr2L:10848864_10850753:-;chr2L:10848864_10849030:-	1	1	3015	2	0.999	4175	10	0.998	0.001	3017	4185	3601	0.0862739	0.722663
ASTA13023	FBgn0026239	gukh	FBtr0089767,FBtr0100317	exonskip	0,1-2^	chr3R:14839172_14846650:+;chr3R:14839172_14843744:+,chr3R:14844206_14846650:+	1	2	32	59.5	0.35	35	39	0.473	-0.123	91.5	74	82.75	0.0862839	0.722663
ASTA00117	FBgn0039045	CG17119	FBtr0084358,FBtr0084357	retintron	0,1^2-	irt;chr3R:18880351_18880450:-	2	1	7.5	69	0.098	5	99	0.048	0.05	76.5	104	90.25	0.0863039	0.722663
ASTA05604	FBgn0028985	Spn4	FBtr0086196/FBtr0086197,FBtr0086203/FBtr0086204	AltLE	1-2),3-4)	chr2R:2764628_2764725:-;chr2R:2763624_2764725:-	1	1	120	82	0.594	164	154	0.516	0.078	202	318	260	0.0864269	0.722663
ASTA08984	FBgn0037138	P5CDh1	FBtr0078445,FBtr0078447	altacceptor	1-,2-	chr3L:21832932_21834330:-;chr3L:21832928_21834330:-	1	1	469	12	0.975	693	32	0.956	0.019	481	725	603	0.0864535	0.722663
ASTA01055	FBgn0004624	CaMKII	FBtr0100148,FBtr0089217/FBtr0089218/FBtr0300377	Unclassified	1-2^3-,4-	chr4:1064151_1065781:-,chr4:1059085_1064093:-;chr4:1059064_1065781:-	2	1	493.5	103	0.827	508.5	135	0.79	0.037	596.5	643.5	620	0.086481	0.722663
ASTA10207	FBgn0004624	CaMKII	FBtr0089217/FBtr0089218/FBtr0300377,FBtr0300379	skip2exons	0,1-2^3-4^	chr4:1059064_1065781:-;chr4:1064151_1065781:-,chr4:1060705_1064093:-,chr4:1059064_1060638:-	1	3	103	591.333	0.148	135	604.333	0.183	-0.035	694.333	739.333	716.833	0.086481	0.722663
ASTA09637	FBgn0004624	CaMKII	FBtr0100146/FBtr0300378,FBtr0089217/FBtr0089218/FBtr0300377	Unclassified	1-2^3-4^6-,5-	chr4:1064151_1065781:-,chr4:1060705_1064093:-,chr4:1059061_1060638:-;chr4:1059064_1065781:-	3	1	642.667	103	0.862	667.667	135	0.832	0.03	745.667	802.667	774.167	0.086481	0.722663
ASTA13243	FBgn0004624	CaMKII	FBtr0089217/FBtr0089218/FBtr0300377,FBtr0089219/FBtr0100147	exonskip	0,1-2^	chr4:1059064_1065781:-;chr4:1064151_1065781:-,chr4:1059064_1064093:-	1	2	103	648.5	0.137	135	671	0.167	-0.03	751.5	806	778.75	0.086481	0.722663
ASTA01093	FBgn0038294	Mf	FBtr0302142/FBtr0302143/FBtr0302145,FBtr0306643	AltFE	1(2^,3(4^	chr3R:11004903_11006014:-;chr3R:11004903_11005043:-	1	1	28	8	0.778	15	0	1	-0.222	36	15	25.5	0.0865204	0.722663
ASTA03581	FBgn0037410	Osi2	FBtr0078592,FBtr0078593	AltFE	1(2^,3(4^	chr3R:2036883_2037181:+;chr3R:2037098_2037181:+	1	1	187	3	0.984	238	0	1	-0.016	190	238	214	0.0867146	0.723846
ASTA02599	FBgn0050463	CG30463	FBtr0087113/FBtr0113380,FBtr0087112/FBtr0113379	exonskip	0,1-2^	chr2R:12593785_12618403:-;chr2R:12603717_12618403:-,chr2R:12593785_12603658:-	1	2	3	102.5	0.028	0	78	0	0.028	105.5	78	91.75	0.0868497	0.724535
ASTA01670	FBgn0026418	Hsc70Cb	FBtr0075771/FBtr0075772/FBtr0075773/FBtr0304034/FBtr0304035,FBtr0304036/FBtr0304037	exonskip	0,1-2^	chr3L:14033695_14035258:+;chr3L:14033695_14034526:+,chr3L:14034623_14035258:+	1	2	306	103	0.748	380	115.5	0.767	-0.019	409	495.5	452.25	0.0869424	0.724871
ASTA00071	FBgn0042693	PP2A-B'	FBtr0083554,FBtr0083555/FBtr0083556	AltFE	1(2^,3(4^5-6^7-8^	chr3R:13997426_14001054:+;chr3R:13998672_14001054:+	1	1	276	43	0.865	269	61	0.815	0.05	319	330	324.5	0.0875425	0.729433
ASTA08082	FBgn0020912	Ptx1	FBtr0089391,FBtr0089389/FBtr0273386	altacceptor	1-,2-	chr3R:26742444_26749124:+;chr3R:26742444_26749139:+	1	1	2	4	0.333	0	13	0	0.333	6	13	9.5	0.0877193	0.729478
ASTA01781	FBgn0003091	Pkc53E	FBtr0087048/FBtr0112819,FBtr0087049	AltFE	1(2^,3(4^	chr2R:12812543_12813850:+;chr2R:12813251_12813850:+	1	1	64	28	0.696	109	28	0.796	-0.1	92	137	114.5	0.0877407	0.729478
ASTA01932	FBgn0041605	cpx	FBtr0113343,FBtr0300789	mutexcl	1-2^,3-4^	chr3R:110129_111730:+,chr3R:111931_120841:+;chr3R:110129_113793:+,chr3R:113806_120841:+	2	2	121.5	2624	0.044	142.5	3584.5	0.038	0.006	2745.5	3727	3236.25	0.0877595	0.729478
ASTA08450	FBgn0041605	cpx	FBtr0113343,FBtr0301768/FBtr0301772	Unclassified	1-2^5-,3-4^6-	chr3R:110129_111730:+,chr3R:111931_120841:+;chr3R:110129_113793:+,chr3R:113806_120850:+	2	2	121.5	5387.5	0.022	142.5	7346	0.019	0.003	5509	7488.5	6498.75	0.0877595	0.729478
ASTA02550	FBgn0030719	eIF5	FBtr0074149,FBtr0074147/FBtr0074148	altdonor	1^,2^	chrX:15883143_15883470:-;chrX:15883143_15883424:-	1	1	26	53	0.329	44	51	0.463	-0.134	79	95	87	0.0880576	0.731145
ASTA12532	FBgn0033446	CG1648	FBtr0088493,FBtr0088494	AltFE	1(2^,3(4^	chr2R:5700170_5707344:-;chr2R:5700170_5700228:-	1	1	2523	65	0.975	2659	49	0.982	-0.007	2588	2708	2648	0.0880661	0.731145
ASTA08604	FBgn0033802,FBgn0028991	CG17724,seq	FBtr0087771,FBtr0100501	exonskip	0,1-2^	chr2R:9067616_9072281:-;chr2R:9070740_9072281:-,chr2R:9067616_9068494:-	1	2	36	170.5	0.174	30	203	0.129	0.045	206.5	233	219.75	0.088245	0.731627
ASTA03239	FBgn0014189	Hel25E	FBtr0079124,FBtr0079123	altacceptor	1-,2-	chr2L:5541977_5542182:-;chr2L:5541970_5542182:-	1	1	204	5	0.976	280	1	0.996	-0.02	209	281	245	0.0882688	0.731627
ASTA03086	FBgn0040532	CG8369	FBtr0081920,FBtr0305187	altdonor	1^,2^	chr3R:4647848_4648190:+;chr3R:4647896_4648190:+	1	1	7437	127	0.983	11519	160	0.986	-0.003	7564	11679	9621.5	0.0882834	0.731627
ASTA13647	FBgn0026597	Axn	FBtr0300600,FBtr0085553/FBtr0085554/FBtr0085555/FBtr0290030	retintron	0,1^2-	irt;chr3R:25857067_25857144:+	2	1	6.5	176	0.036	2.5	183	0.013	0.023	182.5	185.5	184	0.0883666	0.731877
ASTA10616	FBgn0003392	shi	FBtr0074121/FBtr0074124,FBtr0074122/FBtr0074123	AltFE	1(2^,3(4^	chrX:15786200_15786860:+;chrX:15786285_15786860:+	1	1	22	362	0.057	32	313	0.093	-0.036	384	345	364.5	0.0884568	0.732185
ASTA07970	FBgn0050118	CG30118	FBtr0086724/FBtr0113360,FBtr0113361	exonskip	0,1-2^	chr2R:14320281_14325079:-;chr2R:14324234_14325079:-,chr2R:14320281_14324101:-	1	2	2296	87	0.963	2595	89.5	0.967	-0.004	2383	2684.5	2533.75	0.0885938	0.732878
ASTA04718	FBgn0086911	rg	FBtr0299589,FBtr0070745/FBtr0110993/FBtr0290088/FBtr0299588	Unclassified	1^,2^3-4^	chrX:5119327_5122359:+;chrX:5119862_5119946:+,chrX:5120033_5122359:+	1	2	129	35	0.787	160	61	0.724	0.063	164	221	192.5	0.0887542	0.733296
ASTA03924	FBgn0261597	RpS26	FBtr0081090,FBtr0081089	altacceptor	1-,2-	chr2L:18443074_18443152:-;chr2L:18443071_18443152:-	1	1	131	12390	0.01	212	16521	0.013	-0.003	12521	16733	14627	0.0887747	0.733296
ASTA01106	FBgn0011640	lark	FBtr0076845,FBtr0076841	retintron	0,1^2-	irt;chr3L:7332718_7332967:+	2	1	90	70	0.562	86.5	94	0.479	0.083	160	180.5	170.25	0.0888303	0.733296
ASTA13596	FBgn0003162	Pu	FBtr0071579,FBtr0071580	altdonor	1^,2^	chr2R:17067102_17067442:+;chr2R:17067150_17067442:+	1	1	232	511	0.312	207	556	0.271	0.041	743	763	753	0.088857	0.733296
ASTA02181	FBgn0002781	mod(mdg4)	FBtr0114359,FBtr0084062	AltLE	1-2),3-4^5-6)	chr3R:17196950_17200781:-;chr3R:17190715_17200781:-	1	1	26	73	0.263	17	87	0.163	0.1	99	104	101.5	0.0891226	0.734937
ASTA11890	FBgn0035244	ABCB7	FBtr0072756,FBtr0072754	retintron	0,1^2-	irt;chr3L:1620555_1620816:+	2	1	47.5	25	0.655	48.5	43	0.53	0.125	72.5	91.5	82	0.0891703	0.734937
ASTA02445	FBgn0038294	Mf	FBtr0083033/FBtr0302142/FBtr0302146,FBtr0083031/FBtr0306643/FBtr0306644	altdonor	1^,2^	chr3R:10998553_10999858:-;chr3R:10998553_10999702:-	1	1	2050	200	0.911	1343	159	0.894	0.017	2250	1502	1876	0.0892613	0.734937
ASTA01648	FBgn0013576	l(3)82Fd	FBtr0306695,FBtr0308580	altacceptor	1-,2-	chr3R:1160783_1161435:-;chr3R:1160421_1161435:-	1	1	9	13	0.409	9	35	0.205	0.204	22	44	33	0.0893299	0.734937
ASTA11466	FBgn0005677	dac	FBtr0100400,FBtr0100399	exonskip	0,1-2^	chr2L:16475406_16483807:-;chr2L:16481552_16483807:-,chr2L:16475406_16481524:-	1	2	0	57.5	0	3	62.5	0.046	-0.046	57.5	65.5	61.5	0.0893755	0.734937
ASTA13639	FBgn0005677	dac	FBtr0100399,FBtr0080877	Unclassified	1-2^4-,3-	chr2L:16481552_16483807:-,chr2L:16475406_16481524:-;chr2L:16475412_16483807:-	2	1	57.5	0	1	62.5	3	0.954	0.046	57.5	65.5	61.5	0.0893755	0.734937
ASTA02872	FBgn0010348	Arf79F	FBtr0078571,FBtr0299906	altacceptor	1-,2-	chr3L:22863251_22865023:-;chr3L:22863166_22865023:-	1	1	773	76	0.91	723	94	0.885	0.025	849	817	833	0.0894589	0.735184
ASTA06598	FBgn0039450	CG5484	FBtr0085037,FBtr0085039	altdonor	1^,2^	chr3R:22543734_22544049:+;chr3R:22543749_22544049:+	1	1	7	16	0.304	16	12	0.571	-0.267	23	28	25.5	0.0896089	0.735978
ASTA03678	FBgn0017561	Ork1	FBtr0073405,FBtr0073404	AltFE	1(3^,2(4^	chrX:10780191_10784673:-;chrX:10780191_10784364:-	1	1	51	30	0.63	96	33	0.744	-0.114	81	129	105	0.089712	0.736386
ASTA12971	FBgn0035020	CG13585	FBtr0072303,FBtr0072304	AltFE	1(2^,3(4^	chr2R:20419160_20419962:+;chr2R:20419902_20419962:+	1	1	134	60	0.691	153	97	0.612	0.079	194	250	222	0.0897914	0.73657
ASTA01917	FBgn0010482	l(2)01289	FBtr0301422,FBtr0086137/FBtr0301423	exonskip	0,1-2^	chr2R:2622417_2625465:-;chr2R:2625035_2625465:-,chr2R:2622417_2624998:-	1	2	6	147	0.039	0	82	0	0.039	153	82	117.5	0.0898551	0.73657
ASTA01955	FBgn0030087	CG7766	FBtr0114594,FBtr0071351/FBtr0071352	altacceptor	1-,2-	chrX:8989859_8990798:-;chrX:8989685_8990798:-	1	1	66	640	0.093	43	590	0.068	0.025	706	633	669.5	0.0898947	0.73657
ASTA09776	FBgn0005630	lola	FBtr0100286,FBtr0089342/FBtr0089349	AltLE	1-2),3-4)	chr2R:6410475_6419543:-;chr2R:6408783_6419543:-	1	1	80	3	0.964	101	0	1	-0.036	83	101	92	0.0899574	0.736646
ASTA12585	FBgn0039994	CG17082	FBtr0111288,FBtr0111290	AltFE	1(2^,3(4^	chr2R:632143_632274:+;chr2R:632192_632274:+	1	1	10	0	1	7	4	0.636	0.364	10	11	10.5	0.0902256	0.737794
ASTA03397	FBgn0259175	ome	FBtr0299650,FBtr0299651	exonskip	0,1-2^	chr3L:14729236_14737288:+;chr3L:14729236_14732534:+,chr3L:14733249_14737288:+	1	2	103	29.5	0.777	149	29.5	0.835	-0.058	132.5	178.5	155.5	0.09036	0.737794
ASTA01230	FBgn0037796	CG12814	FBtr0306090,FBtr0110786	altdonor	1^,2^	chr3R:6000541_6004411:-;chr3R:6000541_6004396:-	1	1	46	445	0.094	28	415	0.063	0.031	491	443	467	0.0904075	0.737794
ASTA02605	FBgn0022160	Gpo-1	FBtr0087307,FBtr0087309	AltFE	1(2^,3(4^	chr2R:11748259_11750187:-;chr2R:11748259_11749143:-	1	1	145	166	0.466	103	159	0.393	0.073	311	262	286.5	0.090501	0.737794
ASTA07368	FBgn0261259	Fhos	FBtr0306631,FBtr0302085/FBtr0302086/FBtr0302087/FBtr0302583/FBtr0302584/FBtr0306630/FBtr0306632	exonskip	0,1-2^	chr3L:8779538_8780618:+;chr3L:8779538_8779721:+,chr3L:8780445_8780618:+	1	2	21	96	0.179	12	113.5	0.096	0.083	117	125.5	121.25	0.0906182	0.737794
ASTA00385	FBgn0002781	mod(mdg4)	FBtr0114359,FBtr0114361	AltLE	1-2),3-4)	chr3R:17196950_17200781:-;chr3R:17180054_17200781:-	1	1	26	35	0.426	17	45	0.274	0.152	61	62	61.5	0.0906401	0.737794
ASTA12955	FBgn0030716	CG9170	FBtr0074153,FBtr0074154	retintron	0,1^2-	irt;chrX:15876723_15876794:-	2	1	123.5	15	0.892	103.5	23	0.818	0.074	138.5	126.5	132.5	0.0907317	0.737794
ASTA00762	FBgn0040030	CG2893	FBtr0301132,FBtr0113768	AltFE	1(2^,3(4^	chrXHet:2250_9007:+;chrXHet:7416_9007:+	1	1	443	44	0.91	492	69	0.877	0.033	487	561	524	0.0908162	0.737794
ASTA09334	FBgn0043792	CG30427	FBtr0300956,FBtr0072413	Unclassified	1-2^3-4^5-6^7-,8-	chr2R:20818685_20821580:-,chr2R:20818187_20818245:-,chr2R:20817997_20818054:-,chr2R:20817812_20817867:-;chr2R:20817494_20821580:-	4	1	29	220	0.116	40.25	194	0.172	-0.056	249	234.25	241.625	0.0908821	0.737794
ASTA00570	FBgn0043792	CG30427	FBtr0072414/FBtr0300957,FBtr0072413	AltLE	1-2^3-4^5-6^7-8),9-10^11-12^13-14^15-16^17-18)	chr2R:20818685_20821580:-;chr2R:20817494_20821580:-	1	1	8	220	0.035	16	194	0.076	-0.041	228	210	219	0.0908821	0.737794
ASTA12147	FBgn0263111	cac	FBtr0307315/FBtr0307316/FBtr0307323/FBtr0307324,FBtr0307313/FBtr0307314	mutexcl	1-2^,3-4^	chrX:11854114_11856052:-,chrX:11848315_11854107:-;chrX:11850958_11856052:-,chrX:11848315_11850954:-	2	2	0.5	1	0.333	0	5	0	0.333	1.5	5	3.25	0.0909091	0.737794
ASTA02532	FBgn0033159	Dscam	FBtr0111050/FBtr0306786,FBtr0111062/FBtr0111070/FBtr0111098	mutexcl	1-2^,3-4^	chr2R:3242716_3249222:-,chr2R:3236481_3242591:-;chr2R:3238210_3249222:-,chr2R:3236481_3238085:-	2	2	3	2	0.6	1.5	4.5	0.25	0.35	5	6	5.5	0.0909091	0.737794
ASTA01070	FBgn0033159	Dscam	FBtr0111049,FBtr0111062/FBtr0111070/FBtr0111098	mutexcl	1-2^,3-4^	chr2R:3243946_3249222:-,chr2R:3236481_3243821:-;chr2R:3238210_3249222:-,chr2R:3236481_3238085:-	2	2	3.5	2	0.636	1.5	4.5	0.25	0.386	5.5	6	5.75	0.0909091	0.737794
ASTA06944	FBgn0033159	Dscam	FBtr0111058/FBtr0111072/FBtr0306784,FBtr0111077	mutexcl	1-2^,3-4^	chr2R:3246851_3249222:-,chr2R:3236481_3246726:-;chr2R:3246436_3249222:-,chr2R:3236481_3246311:-	2	2	4.5	2.5	0.643	2	3.5	0.364	0.279	7	5.5	6.25	0.0909091	0.737794
ASTA07483	FBgn0033159	Dscam	FBtr0089018/FBtr0111087/FBtr0111088/FBtr0111089/FBtr0306767/FBtr0306768/FBtr0306769/FBtr0306773/FBtr0306781/FBtr0306783/FBtr0306784/FBtr0306787,FBtr0111097/FBtr0111098/FBtr0111099/FBtr0306775	mutexcl	1-2^,3-4^	chr2R:3254133_3255892:-,chr2R:3249373_3253970:-;chr2R:3252988_3255892:-,chr2R:3249373_3252816:-	2	2	9	1	0.9	9.5	2.5	0.792	0.108	10	12	11	0.0909091	0.737794
ASTA06039	FBgn0261573	CoRest	FBtr0302859,FBtr0307902	AltFE	1(4^,2(3^	chrX:19416669_19417035:+;chrX:19416603_19417035:+	1	1	46	26	0.639	49	14	0.778	-0.139	72	63	67.5	0.0909963	0.737794
ASTA06001	FBgn0029854	CG3566	FBtr0089869,FBtr0089870	retintron	0,1^2-	irt;chrX:6169204_6170260:-	2	1	33	823	0.039	28	971	0.028	0.011	856	999	927.5	0.091007	0.737794
ASTA00244	FBgn0023000	mth	FBtr0072571,FBtr0072570/FBtr0301819/FBtr0301820/FBtr0306850	exonskip	0,1-2^	chr3L:343653_344106:-;chr3L:344040_344106:-,chr3L:343653_343954:-	1	2	37	115.5	0.243	24	109.5	0.18	0.063	152.5	133.5	143	0.0910606	0.737795
ASTA03973	FBgn0053196	dp	FBtr0305142,FBtr0305143	Unclassified	0,1-2^3-4^5-6^7-8^9-10^11-12^13-14^15-16^17-18^19-20^21-22^23-24^25-26^27-28^29-30^31-32^33-34^35-36^37-38^	chr2L:4487194_4515396:-;chr2L:4513762_4515396:-,chr2L:4513377_4513434:-,chr2L:4512995_4513055:-,chr2L:4512587_4512649:-,chr2L:4512236_4512289:-,chr2L:4511879_4511932:-,chr2L:4511177_4511230:-,chr2L:4510802_4510858:-,chr2L:4510397_4510465:-,chr2L:4509727_4509781:-,chr2L:4509025_4509081:-,chr2L:4508650_4508712:-,chr2L:4508248_4508310:-,chr2L:4507879_4507938:-,chr2L:4506871_4506933:-,chr2L:4506499_4…	1	20	68	70.65	0.49	96	73.85	0.565	-0.075	138.65	169.85	154.25	0.0911925	0.737996
ASTA11693	FBgn0053196	dp	FBtr0305142,FBtr0290006/FBtr0305136/FBtr0305137/FBtr0305138/FBtr0305139/FBtr0305140/FBtr0305146	Unclassified	0,1-2^3-4^5-6^7-8^9-10^11-12^13-14^15-16^17-18^19-20^21-22^23-24^25-26^27-28^29-30^31-32^33-34^35-36^37-38^39-40^41-42^43-44^45-46^47-48^49-50^51-52^53-54^55-56^57-58^59-60^61-62^63-64^65-66^67-68^69-70^71-72^	chr2L:4487194_4515396:-;chr2L:4513762_4515396:-,chr2L:4513377_4513434:-,chr2L:4512995_4513055:-,chr2L:4512587_4512649:-,chr2L:4512236_4512289:-,chr2L:4511879_4511932:-,chr2L:4511177_4511230:-,chr2L:4510802_4510858:-,chr2L:4510397_4510465:-,chr2L:4509727_4509781:-,chr2L:4509025_4509081:-,chr2L:4508650_4508712:-,chr2L:4508248_4508310:-,chr2L:4507879_4507938:-,chr2L:4506871_4506933:-,chr2L:4506499_4…	1	37	68	56.9459	0.544	96	57.9189	0.624	-0.08	124.946	153.919	139.432	0.0911925	0.737996
ASTA05299	FBgn0064225	RpL5	FBtr0301561,FBtr0111129	AltFE	1(2^,3(4^	chr2L:22429111_22429352:-;chr2L:22429111_22429268:-	1	1	43	7291	0.006	72	8808	0.008	-0.002	7334	8880	8107	0.0915108	0.740137
ASTA01266	FBgn0030685	Graf	FBtr0074194,FBtr0074196	altdonor	1^,2^	chrX:15652351_15654499:-;chrX:15652351_15654457:-	1	1	12	3	0.8	17	0	1	-0.2	15	17	16	0.0917339	0.741506
ASTA00948	FBgn0263077	CG43340	FBtr0306939,FBtr0306940	altacceptor	1-,2-	chr2R:3524699_3525557:+;chr2R:3524699_3525624:+	1	1	84	28	0.75	58	33	0.637	0.113	112	91	101.5	0.0918113	0.741595
ASTA12176	FBgn0037443	CG1021	FBtr0289939/FBtr0289940,FBtr0300261	Unclassified	1-2^3-,4-	chr3R:2218682_2219453:-,chr3R:2218465_2218601:-;chr3R:2217711_2219453:-	2	1	92.5	145	0.389	88	182	0.326	0.063	237.5	270	253.75	0.0919062	0.741595
ASTA13705	FBgn0037443	CG1021	FBtr0300261,FBtr0290327	exonskip	0,1-2^	chr3R:2217711_2219453:-;chr3R:2218682_2219453:-,chr3R:2217711_2218601:-	1	2	145	194.5	0.427	182	177.5	0.506	-0.079	339.5	359.5	349.5	0.0919062	0.741595
ASTA07014	FBgn0039622	eIF4E-6	FBtr0085344,FBtr0302516	altdon_altacc	1^3-,2^4-	chr3R:24852751_24852809:-;chr3R:24852741_24852800:-	1	1	2	5	0.286	15	7	0.682	-0.396	7	22	14.5	0.0920437	0.74165
ASTA06609	FBgn0002781	mod(mdg4)	FBtr0114359,FBtr0084067	AltLE	1-2),3-4^5-6)	chr3R:17196950_17200781:-;chr3R:17181280_17200781:-	1	1	26	36	0.419	17	46	0.27	0.149	62	63	62.5	0.0920512	0.74165
ASTA09712	FBgn0261360,FBgn0261688	CG42637,Gyc76C	FBtr0302280/FBtr0302281/FBtr0302282,FBtr0302277/FBtr0302278/FBtr0302279	AltLE	1-2^3-4^5-6^7-8^9-10^11-12^13-14^15-16^17-18^19-20^21-22^23-24^25-26^27-28^29-30),31-32^33-34^35-36^37-38^39-40^41-42^43-44^45-46^47-48^49-50^51-52^53-54^55-56^57-58^59-60)	chr3L:19751389_19773139:-;chr3L:19719974_19773139:-	1	1	21	33	0.389	11	37	0.229	0.16	54	48	51	0.0921201	0.74165
ASTA09714	FBgn0261794	kcc	FBtr0072136/FBtr0072138,FBtr0072137/FBtr0072139	exonskip	0,1-2^	chr2R:19810553_19811938:+;chr2R:19810553_19811524:+,chr2R:19811618_19811938:+	1	2	928	463	0.667	1076	499	0.683	-0.016	1391	1575	1483	0.092321	0.74165
ASTA07197	FBgn0028646	aralar1	FBtr0085692/FBtr0306586,FBtr0085694/FBtr0085695	AltFE	1(2^,3(4^	chr3R:26275682_26281372:-;chr3R:26275682_26275950:-	1	1	53	248	0.176	75	249	0.231	-0.055	301	324	312.5	0.0923236	0.74165
ASTA11480	FBgn0028487	f-cup	FBtr0082846/FBtr0082847,FBtr0112937	exonskip	0,1-2^	chr3R:9524004_9524789:-;chr3R:9524582_9524789:-,chr3R:9524004_9524064:-	1	2	324	2.5	0.992	425	7.5	0.983	0.009	326.5	432.5	379.5	0.0923319	0.74165
ASTA11102	FBgn0000363,FBgn0259934	CG42457,cpo	FBtr0300242/FBtr0308290,FBtr0083537/FBtr0300241/FBtr0300243/FBtr0300244	exonskip	0,1-2^	chr3R:13836297_13837817:+;chr3R:13836297_13836818:+,chr3R:13837436_13837817:+	1	2	355	72	0.831	378	64.5	0.854	-0.023	427	442.5	434.75	0.0923433	0.74165
ASTA13429	FBgn0000363	cpo	FBtr0083534,FBtr0300242/FBtr0308290	mutexcl	1-2^,3-4^	chr3R:13836297_13836818:+,chr3R:13837436_13838869:+;chr3R:13836297_13837817:+,chr3R:13837873_13838869:+	2	2	93.5	465	0.167	89	541.5	0.141	0.026	558.5	630.5	594.5	0.0923433	0.74165
ASTA12907	FBgn0020304	drongo	FBtr0078037/FBtr0290075/FBtr0302612,FBtr0302120/FBtr0302121	exonskip	0,1-2^	chr2L:835548_836545:-;chr2L:836172_836545:-,chr2L:835548_835703:-	1	2	696	46	0.938	772	48	0.941	-0.003	742	820	781	0.0925386	0.742787
ASTA07855	FBgn0029508	Tsp42Ea	FBtr0086171/FBtr0086172,FBtr0086173	altacceptor	1-,2-	chr2R:2880283_2881877:+;chr2R:2880283_2881883:+	1	1	2620	20	0.992	3379	41	0.988	0.004	2640	3420	3030	0.0927952	0.744413
ASTA12627	FBgn0261788	Ank2	FBtr0303111/FBtr0303112/FBtr0303113/FBtr0303114/FBtr0303115/FBtr0303117/FBtr0303121/FBtr0303122/FBtr0303123/FBtr0303124,FBtr0303125	exonskip	0,1-2^	chr3L:7656425_7689743:-;chr3L:7686956_7689743:-,chr3L:7656425_7659265:-	1	2	108	87	0.554	140	98.5	0.587	-0.033	195	238.5	216.75	0.0928884	0.744713
ASTA03509	FBgn0260660	mp	FBtr0301105/FBtr0301106/FBtr0301107/FBtr0301109/FBtr0301111/FBtr0301113/FBtr0301114/FBtr0301958/FBtr0306638/FBtr0308095,FBtr0301108	exonskip	0,1-2^	chr3L:7031252_7034117:+;chr3L:7031252_7033645:+,chr3L:7033676_7034117:+	1	2	254	8	0.969	231	17.5	0.93	0.039	262	248.5	255.25	0.0929406	0.744713
ASTA02972	FBgn0052062	A2bp1	FBtr0305096/FBtr0305097,FBtr0113418/FBtr0305093/FBtr0305094	exonskip	0,1-2^	chr3L:10580997_10582455:+;chr3L:10580997_10581759:+,chr3L:10581832_10582455:+	1	2	67	87	0.435	103	101	0.505	-0.07	154	204	179	0.0932511	0.746767
ASTA10341	FBgn0036974	eRF1	FBtr0078173,FBtr0078176	AltFE	1(2^,3(4^	chr3L:20341486_20342041:+;chr3L:20341509_20342041:+	1	1	91	17	0.843	106	9	0.922	-0.079	108	115	111.5	0.0936636	0.749635
ASTA08360	FBgn0263199	Galk	FBtr0076553,FBtr0076555	AltFE	1(2^,3(4^	chr3L:8978332_8979076:-;chr3L:8978332_8978518:-	1	1	591	39	0.938	817	36	0.958	-0.02	630	853	741.5	0.0938768	0.750906
ASTA05003	FBgn0262508	CG43078	FBtr0304807/FBtr0304808/FBtr0304809/FBtr0304811/FBtr0304813/FBtr0304814/FBtr0304815,FBtr0304810	exonskip	0,1-2^	chr3L:8581919_8586566:+;chr3L:8581919_8582029:+,chr3L:8582361_8586566:+	1	2	548	124.5	0.815	442	125.5	0.779	0.036	672.5	567.5	620	0.0940964	0.752226
ASTA06235	FBgn0086372	lap	FBtr0302183/FBtr0302184,FBtr0081572/FBtr0305153/FBtr0305154/FBtr0305155	altacceptor	1-,2-	chr3R:3017854_3018213:+;chr3R:3017854_3018261:+	1	1	253	410	0.382	216	427	0.336	0.046	663	643	653	0.0943134	0.752893
ASTA00131	FBgn0005630	lola	FBtr0089360,FBtr0089365	AltLE	1-2),3-4)	chr2R:6385595_6419543:-;chr2R:6375932_6419543:-	1	1	93	40	0.699	111	29	0.793	-0.094	133	140	136.5	0.0943349	0.752893
ASTA01412	FBgn0263108	BtbVII	FBtr0307303,FBtr0307306	AltLE	1-2^3-4),5-6^7-8)	chr3L:3151373_3152454:+;chr3L:3151373_3155957:+	1	1	275	92	0.749	380	95	0.8	-0.051	367	475	421	0.0943437	0.752893
ASTA06605	FBgn0051481	pb	FBtr0089276,FBtr0089277	altacceptor	1-,2-	chr3R:2537673_2552939:-;chr3R:2537658_2552939:-	1	1	10	51	0.164	9	18	0.333	-0.169	61	27	44	0.0946069	0.754557
ASTA00444	FBgn0027611	CG6206	FBtr0080030,FBtr0080031	mutexcl	1-2^,3-4^	chr2L:10459281_10459383:+,chr2L:10459518_10459879:+;chr2L:10459281_10459661:+,chr2L:10459796_10459879:+	2	2	282	261.5	0.519	319.5	376	0.459	0.06	543.5	695.5	619.5	0.09474	0.754804
ASTA13076	FBgn0030268	Klp10A	FBtr0073475/FBtr0073476,FBtr0073477	AltFE	1(2^,3(4^	chrX:11030129_11030899:-;chrX:11030129_11030651:-	1	1	220	6	0.973	186	12	0.939	0.034	226	198	212	0.0947473	0.754804
ASTA01332	FBgn0029835	CG5921	FBtr0305342,FBtr0305343	exonskip	0,1-2^	chrX:5956098_5957365:+;chrX:5956098_5957104:+,chrX:5957276_5957365:+	1	2	81	0.5	0.994	65	2.5	0.963	0.031	81.5	67.5	74.5	0.0950762	0.756448
ASTA06028	FBgn0037262,FBgn0037263	slx1,MED31	FBtr0078857,FBtr0301296	AltLE	1-2^3-4^5-6),7-8)	chr3R:467731_468005:+;chr3R:467731_469265:+	1	1	48	6	0.889	49	15	0.766	0.123	54	64	59	0.0950933	0.756448
ASTA04597	FBgn0037234	CG9795	FBtr0078905/FBtr0078906/FBtr0100617,FBtr0078907	exonskip	0,1-2^	chr3R:147770_148952:+;chr3R:147770_148069:+,chr3R:148218_148952:+	1	2	255	2.5	0.99	205	2.5	0.988	0.002	257.5	207.5	232.5	0.0951198	0.756448
ASTA07922	FBgn0032456	MRP	FBtr0090013/FBtr0090021/FBtr0090027,FBtr0090019/FBtr0090024	mutexcl	1-2^,3-4^	chr2L:12727117_12730842:+,chr2L:12731067_12737958:+;chr2L:12727117_12736035:+,chr2L:12736257_12737958:+	2	2	68	19.5	0.777	54.5	21	0.722	0.055	87.5	75.5	81.5	0.0951731	0.756448
ASTA05382	FBgn0051522	CG31522	FBtr0078941,FBtr0078942/FBtr0306342	altdonor	1^,2^	chr3R:273677_276431:-;chr3R:273677_276193:-	1	1	0	10	0	2	3	0.4	-0.4	10	5	7.5	0.0952381	0.756528
ASTA13706	FBgn0000636	Fas3	FBtr0112805,FBtr0081052	AltLE	1-2),3-4)	chr2L:18387318_18388381:+;chr2L:18387318_18392244:+	1	1	117	51	0.696	151	44	0.774	-0.078	168	195	181.5	0.0954204	0.757541
ASTA07202	FBgn0004049	yrt	FBtr0114374,FBtr0082793/FBtr0114375/FBtr0114376	exonskip	0,1-2^	chr3R:9257076_9257390:-;chr3R:9257257_9257390:-,chr3R:9257076_9257136:-	1	2	59	128.5	0.315	51	136	0.273	0.042	187.5	187	187.25	0.0955016	0.757717
ASTA08574	FBgn0044323	Cka	FBtr0079537/FBtr0306000,FBtr0079538	AltFE	1(2^,3(4^	chr2L:8030840_8032059:+;chr2L:8031036_8032059:+	1	1	230	1	0.996	346	8	0.977	0.019	231	354	292.5	0.0955525	0.757717
ASTA05246	FBgn0011286	Rya-r44F	FBtr0088637/FBtr0088638/FBtr0088639/FBtr0088640/FBtr0304569/FBtr0308083,FBtr0304568/FBtr0304570/FBtr0304571/FBtr0304572	altdonor	1^,2^	chr2R:4747936_4750347:+;chr2R:4748157_4750347:+	1	1	9	3	0.75	13	0	1	-0.25	12	13	12.5	0.0956522	0.757952
[truncated: 12,050 more rows]

## Sheet: sig_events
diff_replicate-p	abs(delta-PSI)	pass		event_id	gene_id	gene_name	transcript_id	eventcode	structure	joinstring	inc_sites	exc_sites	inc1	exc1	psi1	inc2	exc2	psi2	delta_psi	totalcovpersite1	totalcovpersite2	avgcovpersite	pval	qval	mintotal	frep_pval	mrep_pval	minrep_pval
[truncated: 182 more rows]
